# Supplementary material for: Multiple-gene targeting and mismatch tolerance can confound analysis of genome-wide pooled CRISPR screens
Source: Genome Biol. 2019 Jan 25;20:21. doi: 10.1186/s13059-019-1621-7 (PMC6346559; doi:10.1186/s13059-019-1621-7)
Supplement: Supplementary file 2 — Top 500 self-correlated genes and single-mismatch alignments. (CSV 30 kb) [file 13059_2019_1621_MOESM2_ESM.csv]

	sgrna	chr	start	strand	mismatches	pam	ref	n.mismatches	pos1	pos2	pos3	gene_id	gene_symbol	isExonic	targetedGene
1	CATCTTCTTTCACCTGAACG	chr19	58351498	-	none	CGG	CATCTTCTTTCACCTGAACGCGG	0	NA	NA	NA	GeneID:1;GeneID:503538	A1BG;A1BG-AS1	TRUE	A1BG
2	CTCCGGGGAGAACTCCGGCG	chr19	58350619	+	none	CGG	CTCCGGGGAGAACTCCGGCGCGG	0	NA	NA	NA	GeneID:1;GeneID:503538	A1BG;A1BG-AS1	TRUE	A1BG
3	TCTCCATGGTGCATCAGCAC	chr19	58351650	+	none	AGG	TCTCCATGGTGCATCAGCACAGG	0	NA	NA	NA	GeneID:1;GeneID:503538	A1BG;A1BG-AS1	TRUE	A1BG
4	TCTCCATGGTGCATCAGCAC	chr8	90844225	+	8:A>G,19:G>C	GGG	TCTCCATGATGCATCAGCAGGGG	2	9	20	NA	GeneID:64168	NECAB1	FALSE	A1BG
5	TGGAAGTCCACTCCACTCAG	chr19	58351575	+	none	GGG	TGGAAGTCCACTCCACTCAGGGG	0	NA	NA	NA	GeneID:1;GeneID:503538	A1BG;A1BG-AS1	TRUE	A1BG
6	ACAGGAAGAATTCAGTTATG	chr10	50828279	-	none	GGG	ACAGGAAGAATTCAGTTATGGGG	0	NA	NA	NA	GeneID:29974	A1CF	TRUE	A1CF
7	ACAGGAAGAATTCAGTTATG	chr18	27923613	-	15:C>A,18:C>A	TGG	ACAGGAAGAATTCAGGTAGGTGG	2	16	19	NA			FALSE	A1CF
8	ACAGGAAGAATTCAGTTATG	chr9	96395680	-	1:A>G,19:A>C	TGG	ATAGGAAGAATTCAGTTATTTGG	2	2	20	NA	GeneID:195828	ZNF367	FALSE	A1CF
9	AGTTATGTTAGGTATACCCG	chr10	50816205	-	none	AGG	AGTTATGTTAGGTATACCCGAGG	0	NA	NA	NA	GeneID:653308;GeneID:29974	ASAH2B;A1CF	TRUE	A1CF
10	CTTCATTTCCCAGCCACCAA	chr10	50816052	-	none	AGG	CTTCATTTCCCAGCCACCAAAGG	0	NA	NA	NA	GeneID:653308;GeneID:29974	ASAH2B;A1CF	TRUE	A1CF
11	CTTCATTTCCCAGCCACCAA	chr4	80287407	-	1:T>A,6:T>A	AGG	CATCATATCCCAGCCACCAAAGG	2	2	7	NA	GeneID:2250	FGF5	TRUE	A1CF
12	CTTCATTTCCCAGCCACCAA	chr9	125288445	+	4:T>A,12:T>G	AGG	CTTCTTTTCCCATCCACCAAAGG	2	5	13	NA	GeneID:26130	GAPVD1	FALSE	A1CF
13	CTTCATTTCCCAGCCACCAA	chr1	152442795	+	4:C>A,17:T>C	AGG	CTTCCTTTCCCAGCCACTAAAGG	2	5	18	NA	GeneID:339400	FLG-AS1	FALSE	A1CF
14	GAATTCAACAATATCAAACC	chr10	50828132	-	none	AGG	GAATTCAACAATATCAAACCAGG	0	NA	NA	NA	GeneID:29974	A1CF	TRUE	A1CF
15	GAATTCAACAATATCAAACC	chr6	158372226	+	13:G>T,18:A>C	AGG	GAATTCAACAATAGCAAAACAGG	2	14	19	NA	GeneID:56995	TULP4	FALSE	A1CF
16	ACTGCATCTGTGCAAACGGG	chr12	9090395	-	none	CGG	ACTGCATCTGTGCAAACGGGCGG	0	NA	NA	NA	GeneID:2	A2M	TRUE	A2M
17	ATGTCTCATGAACTACCCTG	chr12	9101531	-	none	TGG	ATGTCTCATGAACTACCCTGTGG	0	NA	NA	NA	GeneID:2	A2M	TRUE	A2M
18	TGAAATGAAACTTCACACTG	chr12	9106517	-	none	AGG	TGAAATGAAACTTCACACTGAGG	0	NA	NA	NA	GeneID:2	A2M	TRUE	A2M
19	TGAAATGAAACTTCACACTG	chr10	37438599	-	0:C>A,9:A>T	GGG	GGAAATGAATCTTCACACTGGGG	2	1	10	NA			FALSE	A2M
20	TGAAATGAAACTTCACACTG	chr1	193619959	+	1:C>G,13:G>C	AGG	TCAAATGAAACTTGACACTGAGG	2	2	14	NA			FALSE	A2M
21	TTACTCATATAGGATCCCAA	chr12	9110027	-	none	AGG	TTACTCATATAGGATCCCAAAGG	0	NA	NA	NA	GeneID:2	A2M	TRUE	A2M
22	AAATACTTACTGGTATCGAG	chr12	8837496	+	none	AGG	AAATACTTACTGGTATCGAGAGG	0	NA	NA	NA	GeneID:144568	A2ML1	TRUE	A2ML1
23	ACCCTGGTTACTGATAACAA	chr12	8841455	+	none	TGG	ACCCTGGTTACTGATAACAATGG	0	NA	NA	NA	GeneID:144568	A2ML1	TRUE	A2ML1
24	ACCCTGGTTACTGATAACAA	chr11	92932300	+	7:G>T,10:T>C	GGG	ACCCTGGGTATTGATAACAAGGG	2	8	11	NA			FALSE	A2ML1
25	ACCCTGGTTACTGATAACAA	chrX	57092943	+	8:A>T,14:A>T	GGG	ACCCTGGTAACTGAAAACAAGGG	2	9	15	NA			FALSE	A2ML1
26	ACCCTGGTTACTGATAACAA	chr6	68503010	+	8:A>T,14:A>T	AGG	ACCCTGGTAACTGAAAACAAAGG	2	9	15	NA			FALSE	A2ML1
27	ACCCTGGTTACTGATAACAA	chr3	41508350	+	9:G>A,14:A>T	AGG	ACCCTGGTTGCTGAAAACAAAGG	2	10	15	NA	GeneID:54986	ULK4	FALSE	A2ML1
28	ACCCTGGTTACTGATAACAA	chr7	54515142	-	8:G>A,14:T>A	AGG	ACCCTGGTCACTGAAAACAAAGG	2	9	15	NA			FALSE	A2ML1
29	GGTGGATTATTACATCGACC	chr12	8843297	+	none	CGG	GGTGGATTATTACATCGACCCGG	0	NA	NA	NA	GeneID:144568	A2ML1	TRUE	A2ML1
30	TGGTCACTACCCCTATCAAG	chr12	8848745	+	none	TGG	TGGTCACTACCCCTATCAAGTGG	0	NA	NA	NA	GeneID:144568	A2ML1	TRUE	A2ML1
31	AAATAATGGGAGCCCCCCAG	chr1	33312139	+	none	GGG	AAATAATGGGAGCCCCCCAGGGG	0	NA	NA	NA	GeneID:127550	A3GALT2	TRUE	A3GALT2
32	ACACGTAGTACATCACGCTC	chr1	33307370	+	none	TGG	ACACGTAGTACATCACGCTCTGG	0	NA	NA	NA	GeneID:127550	A3GALT2	TRUE	A3GALT2
33	AGAACATGAAGTGCGCCTCG	chr1	33307199	+	none	CGG	AGAACATGAAGTGCGCCTCGCGG	0	NA	NA	NA	GeneID:127550	A3GALT2	TRUE	A3GALT2
34	GCGCTGGCAAGACGTGTCGA	chr1	33307268	-	none	TGG	GCGCTGGCAAGACGTGTCGATGG	0	NA	NA	NA	GeneID:127550	A3GALT2	TRUE	A3GALT2
35	AACGTGCCAGTAGATCATGA	chr22	42693825	+	none	TGG	AACGTGCCAGTAGATCATGATGG	0	NA	NA	NA	GeneID:53947	A4GALT	TRUE	A4GALT
36	AGGCCAGGAACGCGCCGTTG	chr22	42693284	+	none	AGG	AGGCCAGGAACGCGCCGTTGAGG	0	NA	NA	NA	GeneID:53947	A4GALT	TRUE	A4GALT
37	CCACATGAGTGCGATCCTGG	chr22	42693399	+	none	AGG	CCACATGAGTGCGATCCTGGAGG	0	NA	NA	NA	GeneID:53947	A4GALT	TRUE	A4GALT
38	CCACATGAGTGCGATCCTGG	chr1	107835260	+	12:T>G,13:T>A	AGG	CCACATGAGTGCTTTCCTGGAGG	2	13	14	NA	GeneID:10451	VAV3	FALSE	A4GALT
39	GCCGCGTACCAGTCGGCCAG	chr22	42693469	+	none	GGG	GCCGCGTACCAGTCGGCCAGGGG	0	NA	NA	NA	GeneID:53947	A4GALT	TRUE	A4GALT
40	GCCGCGTACCAGTCGGCCAG	chr16	84058429	+	4:G>C,12:G>T	GGG	GCCGGGTACCAGGCGGCCAGGGG	2	5	13	NA	GeneID:8720	MBTPS1	FALSE	A4GALT
41	ACGGAACAGGAGACCAAATG	chr3	138131044	+	none	GGG	ACGGAACAGGAGACCAAATGGGG	0	NA	NA	NA	GeneID:51146	A4GNT	TRUE	A4GNT
42	CAGCCAAAAAGTTCTCCTCA	chr3	138124736	+	none	GGG	CAGCCAAAAAGTTCTCCTCAGGG	0	NA	NA	NA	GeneID:51146	A4GNT	TRUE	A4GNT
43	CAGCCAAAAAGTTCTCCTCA	chr6	145295534	-	9:A>T,13:A>G	AGG	CAGCCAAAATGTTTTCCTCAAGG	2	10	14	NA			FALSE	A4GNT
44	CAGCTCGGATGCATCCCGCC	chr3	138124823	-	none	TGG	CAGCTCGGATGCATCCCGCCTGG	0	NA	NA	NA	GeneID:51146	A4GNT	TRUE	A4GNT
45	TGCATTCCCACAAAAAGGGG	chr3	138124664	+	none	TGG	TGCATTCCCACAAAAAGGGGTGG	0	NA	NA	NA	GeneID:51146	A4GNT	TRUE	A4GNT
46	TGCATTCCCACAAAAAGGGG	chr3	116137823	+	2:A>C,5:A>T	AGG	TGAATACCCACAAAAAGGGGAGG	2	3	6	NA	GeneID:4045	LSAMP	FALSE	A4GNT
47	CCCAGGGTGAGACAGCACTT	chr12	53309681	+	none	GGG	CCCAGGGTGAGACAGCACTTGGG	0	NA	NA	NA	GeneID:8086	AAAS	TRUE	AAAS
48	GCCAAGACAGAGGCACTAAG	chr12	53314357	+	none	GGG	GCCAAGACAGAGGCACTAAGGGG	0	NA	NA	NA	GeneID:8086	AAAS	TRUE	AAAS
49	GCCAAGACAGAGGCACTAAG	chr6	169667479	+	7:T>C,16:C>T	CGG	GCCAAGATAGAGGCACCAAGCGG	2	8	17	NA	GeneID:253769	WDR27	FALSE	AAAS
50	GGCCCATCGACAGAGTGCCA	chr12	53315370	+	none	GGG	GGCCCATCGACAGAGTGCCAGGG	0	NA	NA	NA	GeneID:8086	AAAS	TRUE	AAAS
51	TGACAGCGCCCTGATAGAGT	chr12	53308960	+	none	AGG	TGACAGCGCCCTGATAGAGTAGG	0	NA	NA	NA	GeneID:8086	AAAS	TRUE	AAAS
52	AGAGCTACGAGTATGTCTAC	chr12	125124964	+	none	AGG	AGAGCTACGAGTATGTCTACAGG	0	NA	NA	NA	GeneID:65985	AACS	TRUE	AACS
53	AGAGCTACGAGTATGTCTAC	chr5	178786729	-	5:T>A,12:C>T	AGG	AGAGCAACGAGTGTGTCTACAGG	2	6	13	NA	GeneID:729522	AACSP1	TRUE	AACS
54	CACATTCACACCGAAGTCCG	chr12	125091506	-	none	GGG	CACATTCACACCGAAGTCCGGGG	0	NA	NA	NA	GeneID:65985	AACS	TRUE	AACS
55	CATCCTCCTGTGCTACACCA	chr12	125114535	+	none	CGG	CATCCTCCTGTGCTACACCACGG	0	NA	NA	NA	GeneID:65985	AACS	TRUE	AACS
56	CATCCTCCTGTGCTACACCA	chr18	49793745	+	2:A>T,6:G>C	GGG	CAACCTGCTGTGCTACACCAGGG	2	3	7	NA	GeneID:10449	ACAA2	FALSE	AACS
57	CATCCTCCTGTGCTACACCA	chr17	37758003	-	7:A>G,12:T>G	CGG	CATCCTCTTGTGATACACCACGG	2	8	13	NA			FALSE	AACS
58	CATCCTCCTGTGCTACACCA	chr5	178797532	-	6:A>G,17:A>G	CGG	CATCCTTCTGTGCTACATCACGG	2	7	18	NA	GeneID:729522	AACSP1	TRUE	AACS
59	CTTCTCACGTGTGTATGATG	chr12	125073957	+	none	AGG	CTTCTCACGTGTGTATGATGAGG	0	NA	NA	NA	GeneID:65985	AACS	TRUE	AACS
60	AAGTCTGAAGCACTAAGAAG	chr3	151817521	+	none	GGG	AAGTCTGAAGCACTAAGAAGGGG	0	NA	NA	NA	GeneID:13	AADAC	TRUE	AADAC
61	ATGTATATAATGCCTTAAGG	chr3	151824706	+	none	TGG	ATGTATATAATGCCTTAAGGTGG	0	NA	NA	NA	GeneID:13	AADAC	TRUE	AADAC
62	ATTTCTATCCAAATCACTCA	chr3	151827688	+	none	TGG	ATTTCTATCCAAATCACTCATGG	0	NA	NA	NA	GeneID:13	AADAC	TRUE	AADAC
63	ATTTCTATCCAAATCACTCA	chr11	124708311	-	16:C>G	TGG	ATTTCTATCCAAATCAGTCATGG	1	17	NA	NA			FALSE	AADAC
64	ATTTCTATCCAAATCACTCA	chr3	8363744	+	2:A>T,16:A>C	TGG	ATATCTATCCAAATCAATCATGG	2	3	17	NA	GeneID:100288428	LMCD1-AS1	FALSE	AADAC
65	GGTATTTCTGGAGATAGTGC	chr3	151824780	+	none	AGG	GGTATTTCTGGAGATAGTGCAGG	0	NA	NA	NA	GeneID:13	AADAC	TRUE	AADAC
66	GGTATTTCTGGAGATAGTGC	chr15	99312479	-	3:G>T,8:T>A	AGG	GGTCTTTCAGGAGATAGTGCAGG	2	4	9	NA	GeneID:123355	LRRC28	FALSE	AADAC
67	AAAGAAAGTCAGAAACCCGA	chr3	151740796	+	none	AGG	AAAGAAAGTCAGAAACCCGAAGG	0	NA	NA	NA	GeneID:344752	AADACL2	TRUE	AADACL2
68	GAAAAAATTTGACTGCAGCA	chr3	151745559	-	none	AGG	GAAAAAATTTGACTGCAGCAAGG	0	NA	NA	NA	GeneID:344752	AADACL2	TRUE	AADACL2
69	GTGATGTATTCATCTGAAAG	chr3	151740726	-	none	TGG	GTGATGTATTCATCTGAAAGTGG	0	NA	NA	NA	GeneID:344752	AADACL2	TRUE	AADACL2
70	GTGATGTATTCATCTGAAAG	chr3	161311559	-	6:C>A,8:C>A	AGG	GTGATGGAGTCATCTGAAAGAGG	2	7	9	NA			FALSE	AADACL2
71	TGGGGGCAATTTAGCAACAG	chr3	151745646	+	none	CGG	TGGGGGCAATTTAGCAACAGCGG	0	NA	NA	NA	GeneID:344752	AADACL2	TRUE	AADACL2
72	ACTTATGCTTAGGTAACTTG	chr1	12725227	-	none	CGG	ACTTATGCTTAGGTAACTTGCGG	0	NA	NA	NA	GeneID:126767	AADACL3	TRUE	AADACL3
73	CTGCGGTGACAGTTTCGGAG	chr1	12725338	+	none	GGG	CTGCGGTGACAGTTTCGGAGGGG	0	NA	NA	NA	GeneID:126767	AADACL3	TRUE	AADACL3
74	GGCATCGTGTACTACCACGG	chr1	12719645	+	none	TGG	GGCATCGTGTACTACCACGGTGG	0	NA	NA	NA	GeneID:126767	AADACL3	TRUE	AADACL3
75	TCGGGGTCATACTTTAGCGG	chr1	12719543	-	none	AGG	TCGGGGTCATACTTTAGCGGAGG	0	NA	NA	NA	GeneID:126767	AADACL3	TRUE	AADACL3
76	CAAGGTAGCAGGGATATCCG	chr1	12644637	-	none	TGG	CAAGGTAGCAGGGATATCCGTGG	0	NA	NA	NA	GeneID:343066	AADACL4	TRUE	AADACL4
77	GTAAACTCACCAAAGTGACC	chr1	12644704	-	none	AGG	GTAAACTCACCAAAGTGACCAGG	0	NA	NA	NA	GeneID:343066	AADACL4	TRUE	AADACL4
78	TAGAAGATGATGCCTCGCCG	chr1	12651287	-	none	GGG	TAGAAGATGATGCCTCGCCGGGG	0	NA	NA	NA	GeneID:343066	AADACL4	TRUE	AADACL4
79	TATCGTCCCAAAACGCAGGT	chr1	12651225	-	none	CGG	TATCGTCCCAAAACGCAGGTCGG	0	NA	NA	NA	GeneID:343066	AADACL4	TRUE	AADACL4
80	AGATCCATTTGTCCTTGACT	chr4	170087152	+	none	GGG	AGATCCATTTGTCCTTGACTGGG	0	NA	NA	NA	GeneID:51166	AADAT	TRUE	AADAT
81	AGATCCATTTGTCCTTGACT	chr14	41981457	+	1:T>G,8:G>T	GGG	ATATCCATGTGTCCTTGACTGGG	2	2	9	NA			FALSE	AADAT
82	AGATCCATTTGTCCTTGACT	chr1	94549560	-	6:G>T,12:A>G	TGG	AGATCCCTTTGTTCTTGACTTGG	2	7	13	NA			FALSE	AADAT
83	ATTGATACTTACCCAGCACT	chr4	170088383	+	none	CGG	ATTGATACTTACCCAGCACTCGG	0	NA	NA	NA	GeneID:51166	AADAT	TRUE	AADAT
84	GTAGCTGACATATTGAGCAG	chr4	170088548	-	none	AGG	GTAGCTGACATATTGAGCAGAGG	0	NA	NA	NA	GeneID:51166	AADAT	TRUE	AADAT
85	TAATAATGTTGCAGCCCAGT	chr4	170073317	+	none	GGG	TAATAATGTTGCAGCCCAGTGGG	0	NA	NA	NA	GeneID:51166	AADAT	TRUE	AADAT
86	TAATAATGTTGCAGCCCAGT	chr12	24892113	+	1:C>A,4:C>A	AGG	TCATCATGTTGCAGCCCAGTAGG	2	2	5	NA	GeneID:586	BCAT1	FALSE	AADAT
87	CATCTGCAAGGAATACGTAG	chr9	96654739	-	none	AGG	CATCTGCAAGGAATACGTAGAGG	0	NA	NA	NA	GeneID:195827	AAED1	TRUE	AAED1
88	CATCTGCAAGGAATACGTAG	chrX	65357339	-	3:A>G,15:A>G	AGG	CATTTGCAAGGAATATGTAGAGG	2	4	16	NA			TRUE	AAED1
89	GACATGTTATGTCTTACCTG	chr9	96651372	+	none	AGG	GACATGTTATGTCTTACCTGAGG	0	NA	NA	NA	GeneID:195827	AAED1	TRUE	AAED1
90	GTCATCCTACCATCATATTG	chr9	96651660	-	none	AGG	GTCATCCTACCATCATATTGAGG	0	NA	NA	NA	GeneID:195827	AAED1	TRUE	AAED1
91	TCCCGGAACAGCGCGCCGAA	chr9	96655117	+	none	CGG	TCCCGGAACAGCGCGCCGAACGG	0	NA	NA	NA	GeneID:195827	AAED1	TRUE	AAED1
92	AGCAGACATCAATCTATGTG	chr15	67236709	-	none	TGG	AGCAGACATCAATCTATGTGTGG	0	NA	NA	NA	GeneID:79719	AAGAB	TRUE	AAGAB
93	AGCAGACATCAATCTATGTG	chr11	28471863	+	11:T>A,15:C>A	GGG	AGCAGACATCATTCTCTGTGGGG	2	12	16	NA	GeneID:196074	METTL15	FALSE	AAGAB
94	CAAGAATGGTGCATCAAACA	chr15	67236028	-	none	TGG	CAAGAATGGTGCATCAAACATGG	0	NA	NA	NA	GeneID:79719	AAGAB	TRUE	AAGAB
95	CACTACATTGGACCACACAT	chr15	67231823	+	none	TGG	CACTACATTGGACCACACATTGG	0	NA	NA	NA	GeneID:79719	AAGAB	TRUE	AAGAB
96	GCCATGAGGAGACACTATCA	chr15	67236473	+	none	AGG	GCCATGAGGAGACACTATCAAGG	0	NA	NA	NA	GeneID:79719	AAGAB	TRUE	AAGAB
97	CAAAACTCCTATTATCCACC	chr2	69542533	-	none	GGG	CAAAACTCCTATTATCCACCGGG	0	NA	NA	NA	GeneID:22848	AAK1	TRUE	AAK1
98	CAAAAGGCCGGATATTTACC	chr2	69527274	-	none	AGG	CAAAAGGCCGGATATTTACCAGG	0	NA	NA	NA	GeneID:22848	AAK1	TRUE	AAK1
99	GGGTGCAATTGAAGTCTCTG	chr2	69520945	+	none	TGG	GGGTGCAATTGAAGTCTCTGTGG	0	NA	NA	NA	GeneID:22848	AAK1	TRUE	AAK1
100	TGGCAAAATCATCACTACGA	chr2	69530638	-	none	AGG	TGGCAAAATCATCACTACGAAGG	0	NA	NA	NA	GeneID:22848	AAK1	TRUE	AAK1
101	AAATTGCTTCCTTATCATGG	chr11	77842509	+	none	GGG	AAATTGCTTCCTTATCATGGGGG	0	NA	NA	NA	GeneID:28971	AAMDC	TRUE	AAMDC
102	AAGTATGGCCAGGGGGTAGT	chr11	77842575	+	none	CGG	AAGTATGGCCAGGGGGTAGTCGG	0	NA	NA	NA	GeneID:28971	AAMDC	TRUE	AAMDC
103	AGGTACTCCACAGTTGATGA	chr11	77872180	-	none	AGG	AGGTACTCCACAGTTGATGAAGG	0	NA	NA	NA	GeneID:28971	AAMDC	TRUE	AAMDC
104	AGGTACTCCACAGTTGATGA	chr12	6943761	-	3:T>A,12:T>C	GGG	AGGAACTCCACAATTGATGAGGG	2	4	13	NA	GeneID:113246	C12orf57	TRUE	AAMDC
105	GATTGGCCGAGGGATGAGTG	chr11	77869786	+	none	AGG	GATTGGCCGAGGGATGAGTGAGG	0	NA	NA	NA	GeneID:28971	AAMDC	TRUE	AAMDC
106	GATTGGCCGAGGGATGAGTG	chr12	80183729	+	3:A>T,17:A>G	AGG	GATAGGCCGAGGGATGAATGAGG	2	4	18	NA	GeneID:283310	OTOGL	FALSE	AAMDC
107	AAGATGACAAAGCCTTCGTA	chr2	218267533	-	none	TGG	AAGATGACAAAGCCTTCGTATGG	0	NA	NA	NA	GeneID:14	AAMP	TRUE	AAMP
108	AAGATGACAAAGCCTTCGTA	chr12	2142581	-	10:A>T,17:A>C	TGG	AAGATGACAATGCCTTCTTATGG	2	11	18	NA	GeneID:775	CACNA1C	FALSE	AAMP
109	AAGATGACAAAGCCTTCGTA	chr6	94084327	+	17:A>G,18:C>T	AGG	AAGATGACAAAGCCTTCACAAGG	2	18	19	NA			FALSE	AAMP
110	AGGTGACCTCGCTATCGTCG	chr2	218269396	+	none	GGG	AGGTGACCTCGCTATCGTCGGGG	0	NA	NA	NA	GeneID:14	AAMP	TRUE	AAMP
111	TGAGTGGCCTCTTGAAAGTG	chr2	218266900	-	none	TGG	TGAGTGGCCTCTTGAAAGTGTGG	0	NA	NA	NA	GeneID:14	AAMP	TRUE	AAMP
112	TGGATGTGGAAAGTCCCGAA	chr2	218266507	-	none	TGG	TGGATGTGGAAAGTCCCGAATGG	0	NA	NA	NA	GeneID:14	AAMP	TRUE	AAMP
113	TGGATGTGGAAAGTCCCGAA	chr3	40411668	-	9:A>T,18:A>T	TGG	TGGATGTGGTAAGTCCCGTATGG	2	10	19	NA	GeneID:285266;GeneID:956	ENTPD3-AS1;ENTPD3	FALSE	AAMP
114	ACCTTCACGCTCGATCTCAA	chr17	76468891	-	none	AGG	ACCTTCACGCTCGATCTCAAAGG	0	NA	NA	NA	GeneID:15	AANAT	TRUE	AANAT
115	GCCCTCCTCGAACCAGCCCA	chr17	76469253	-	none	GGG	GCCCTCCTCGAACCAGCCCAGGG	0	NA	NA	NA	GeneID:15	AANAT	TRUE	AANAT
116	GCCCTCCTCGAACCAGCCCA	chr5	1033161	-	9:A>C,10:G>T	CGG	GCCCTCCTCTCACCAGCCCACGG	2	10	11	NA	GeneID:85409	NKD2	FALSE	AANAT
117	GGTGAGGCAGCGAAACTCAC	chr17	76468849	-	none	TGG	GGTGAGGCAGCGAAACTCACTGG	0	NA	NA	NA	GeneID:15	AANAT	TRUE	AANAT
118	GGTGAGGCAGCGAAACTCAC	chr3	10936336	-	15:A>G,19:C>G	GGG	GGTGAGGCAGCGAAATTCAGGGG	2	16	20	NA	GeneID:6538	SLC6A11	FALSE	AANAT
119	GTGGCGCCGCTGACAGCTCG	chr17	76468816	-	none	GGG	GTGGCGCCGCTGACAGCTCGGGG	0	NA	NA	NA	GeneID:15	AANAT	TRUE	AANAT
120	CATGTTCAGGATGACCACAG	chr20	36239926	-	none	TGG	CATGTTCAGGATGACCACAGTGG	0	NA	NA	NA	GeneID:25980	AAR2	TRUE	AAR2
121	CATGTTCAGGATGACCACAG	chr2	129210497	+	13:G>A,14:G>C	TGG	CATGTTCAGGATGGGCACAGTGG	2	14	15	NA			FALSE	AAR2
122	CATGTTCAGGATGACCACAG	chr21	38270512	+	3:C>G,16:C>A	GGG	CATCTTCAGGATGACCCCAGGGG	2	4	17	NA	GeneID:3772	KCNJ15	FALSE	AAR2
123	CTTGGTTATCTCAGCTGGCG	chr20	36240529	-	none	TGG	CTTGGTTATCTCAGCTGGCGTGG	0	NA	NA	NA	GeneID:25980	AAR2	TRUE	AAR2
124	GGGGTAGATTCTGCCCCACG	chr20	36240386	-	none	CGG	GGGGTAGATTCTGCCCCACGCGG	0	NA	NA	NA	GeneID:25980	AAR2	TRUE	AAR2
125	TAAGGAAGAAACCCATACGA	chr20	36240086	-	none	GGG	TAAGGAAGAAACCCATACGAGGG	0	NA	NA	NA	GeneID:25980	AAR2	TRUE	AAR2
126	GCAGAGCTGGACGGGCGTTG	chr8	116938515	+	none	AGG	GCAGAGCTGGACGGGCGTTGAGG	0	NA	NA	NA	GeneID:441376	AARD	TRUE	AARD
127	GGGAAATTCTCTCTCTGCAG	chr8	116938266	-	none	CGG	GGGAAATTCTCTCTCTGCAGCGG	0	NA	NA	NA	GeneID:441376	AARD	TRUE	AARD
128	GGGAAATTCTCTCTCTGCAG	chr2	95560458	-	11:T>A,13:T>A	GGG	GGGAAATTCTCACACTGCAGGGG	2	12	14	NA			FALSE	AARD
129	GGGAAATTCTCTCTCTGCAG	chr13	95164504	+	4:C>A,12:G>C	AGG	GGGACATTCTCTGTCTGCAGAGG	2	5	13	NA	GeneID:10257	ABCC4	TRUE	AARD
130	GGGAAATTCTCTCTCTGCAG	chrX	12811056	-	1:A>C,11:G>A	GGG	GTGAAATTCTCCCTCTGCAGGGG	2	2	12	NA	GeneID:5634	PRPS2	FALSE	AARD
131	GTCCCCGAAGAAGTCGCACG	chr8	116938340	-	none	CGG	GTCCCCGAAGAAGTCGCACGCGG	0	NA	NA	NA	GeneID:441376	AARD	TRUE	AARD
132	TGCTGGAGGACCTCAGACGA	chr8	116938406	+	none	CGG	TGCTGGAGGACCTCAGACGACGG	0	NA	NA	NA	GeneID:441376	AARD	TRUE	AARD
133	CCAAGAAAAGCATTGACACA	chr16	70270291	-	none	GGG	CCAAGAAAAGCATTGACACAGGG	0	NA	NA	NA	GeneID:16	AARS	TRUE	AARS
134	GGAGGCCAGATCTATGACGA	chr16	70262382	-	none	AGG	GGAGGCCAGATCTATGACGAAGG	0	NA	NA	NA	GeneID:16	AARS	TRUE	AARS
135	TCAGAATGTGCGTAGCTGTG	chr16	70259137	+	none	TGG	TCAGAATGTGCGTAGCTGTGTGG	0	NA	NA	NA	GeneID:16	AARS	TRUE	AARS
136	TTGGTGCTGAGGATGCCGAT	chr16	70269712	-	none	GGG	TTGGTGCTGAGGATGCCGATGGG	0	NA	NA	NA	GeneID:16	AARS	TRUE	AARS
137	TTGGTGCTGAGGATGCCGAT	chr11	134141179	+	9:G>A,12:T>A	GGG	TTGGTGCTGGGGTTGCCGATGGG	2	10	13	NA	GeneID:83700	JAM3	FALSE	AARS
138	AGCAAACTGGGGTCGCCGCG	chr6	44313105	+	none	GGG	AGCAAACTGGGGTCGCCGCGGGG	0	NA	NA	NA	GeneID:57505	AARS2	TRUE	AARS2
139	CCAACTTCTACGCAGAACAG	chr6	44304692	-	none	GGG	CCAACTTCTACGCAGAACAGGGG	0	NA	NA	NA	GeneID:441151;GeneID:57505	TMEM151B;AARS2	TRUE	AARS2
140	CCAACTTCTACGCAGAACAG	chr15	92432319	-	10:A>G,19:G>C	AGG	CCAACTTCTATGCAGAACACAGG	2	11	20	NA	GeneID:8128	ST8SIA2	FALSE	AARS2
141	CCAACTTCTACGCAGAACAG	chr15	43919646	+	7:A>C,11:T>G	TGG	CCAACTTATACTCAGAACAGTGG	2	8	12	NA	GeneID:84978	FRMD5	FALSE	AARS2
142	GCTGAGCCAGTTCAGAAGCA	chr6	44305163	-	none	GGG	GCTGAGCCAGTTCAGAAGCAGGG	0	NA	NA	NA	GeneID:441151;GeneID:57505	TMEM151B;AARS2	TRUE	AARS2
143	GCTGAGCCAGTTCAGAAGCA	chr21	14875376	+	4:G>A,17:A>G	GGG	GCTGGGCCAGTTCAGAAACAGGG	2	5	18	NA			FALSE	AARS2
144	GCTGAGCCAGTTCAGAAGCA	chr18	75638876	+	3:C>G,19:G>A	CGG	GCTCAGCCAGTTCAGAAGCGCGG	2	4	20	NA			FALSE	AARS2
145	TCGTAGTGGATCTCAGTACA	chr6	44311062	+	none	GGG	TCGTAGTGGATCTCAGTACAGGG	0	NA	NA	NA	GeneID:57505	AARS2	TRUE	AARS2
146	TCGTAGTGGATCTCAGTACA	chr16	70271873	+	15:C>G,17:G>A	AGG	TCGTAGTGGATCTCACTGCAAGG	2	16	18	NA	GeneID:16	AARS	TRUE	AARS2
147	ACCTCCGCTCCCAATCTACC	chr17	42961215	+	none	CGG	ACCTCCGCTCCCAATCTACCCGG	0	NA	NA	NA	GeneID:100885850;GeneID:80755	PTGES3L-AARSD1;AARSD1	TRUE	AARSD1
148	CATTCGGGTTGTTAACATCG	chr17	42956262	-	none	AGG	CATTCGGGTTGTTAACATCGAGG	0	NA	NA	NA	GeneID:100885850;GeneID:80755	PTGES3L-AARSD1;AARSD1	TRUE	AARSD1
149	CCCAGACAGAAATATCAGGT	chr17	42955906	+	none	TGG	CCCAGACAGAAATATCAGGTTGG	0	NA	NA	NA	GeneID:100885850;GeneID:80755	PTGES3L-AARSD1;AARSD1	TRUE	AARSD1
150	CCCAGACAGAAATATCAGGT	chr3	62897348	+	11:T>A,16:T>A	AGG	CCCAGACAGAATTATCTGGTAGG	2	12	17	NA			FALSE	AARSD1
151	GTGCTGAGAGTGACTCGCCG	chr17	42961298	-	none	TGG	GTGCTGAGAGTGACTCGCCGTGG	0	NA	NA	NA	GeneID:100885850;GeneID:80755	PTGES3L-AARSD1;AARSD1	TRUE	AARSD1
152	AAATGAGTTGATAATGACGG	chr4	56382528	+	none	TGG	AAATGAGTTGATAATGACGGTGG	0	NA	NA	NA	GeneID:132949	AASDH	TRUE	AASDH
153	GACAGTCAGATCAAACGTCA	chr4	56354072	-	none	TGG	GACAGTCAGATCAAACGTCATGG	0	NA	NA	NA	GeneID:132949	AASDH	TRUE	AASDH
154	TGTGAATTGCCTGTACAACT	chr4	56354790	-	none	GGG	TGTGAATTGCCTGTACAACTGGG	0	NA	NA	NA	GeneID:132949	AASDH	TRUE	AASDH
155	TTGTTGGTACATCAGTACCT	chr4	56349926	-	none	GGG	TTGTTGGTACATCAGTACCTGGG	0	NA	NA	NA	GeneID:132949	AASDH	TRUE	AASDH
156	AGGAAAACCAGTTCTTGCAA	chr11	106079549	+	none	AGG	AGGAAAACCAGTTCTTGCAAAGG	0	NA	NA	NA	GeneID:60496	AASDHPPT	TRUE	AASDHPPT
157	AGGAAAACCAGTTCTTGCAA	chr17	39936427	-	13:T>G,15:C>A	AGG	AGGAAAACCAGTTATGGCAAAGG	2	14	16	NA			FALSE	AASDHPPT
158	CCCGAGGAGAAGGAGCGCAT	chr11	106077833	+	none	TGG	CCCGAGGAGAAGGAGCGCATTGG	0	NA	NA	NA	GeneID:60496	AASDHPPT	TRUE	AASDHPPT
159	CTGCCAGCAGCCATTCGGCT	chr11	106077799	-	none	CGG	CTGCCAGCAGCCATTCGGCTCGG	0	NA	NA	NA	GeneID:60496	AASDHPPT	TRUE	AASDHPPT
160	GCTGAACCTGAGCTGCAAGT	chr11	106079640	+	none	TGG	GCTGAACCTGAGCTGCAAGTTGG	0	NA	NA	NA	GeneID:60496	AASDHPPT	TRUE	AASDHPPT
161	GCTGAACCTGAGCTGCAAGT	chr4	144322242	-	5:C>T,6:C>G	GGG	GCTGAGGCTGAGCTGCAAGTGGG	2	6	7	NA			FALSE	AASDHPPT
162	GCTGAACCTGAGCTGCAAGT	chr9	8147738	-	5:C>T,10:A>T	GGG	GCTGAGCCTGTGCTGCAAGTGGG	2	6	11	NA			FALSE	AASDHPPT
163	AAGACCTCAGAAAAGTGTAT	chr7	122116743	-	none	GGG	AAGACCTCAGAAAAGTGTATGGG	0	NA	NA	NA	GeneID:10157	AASS	TRUE	AASS
164	AAGACCTCAGAAAAGTGTAT	chr6	70008716	+	16:C>G,17:C>T	AGG	AAGACCTCAGAAAAGTCCATAGG	2	17	18	NA	GeneID:1310	COL19A1	FALSE	AASS
165	AAGACCTCAGAAAAGTGTAT	chr9	71061998	+	13:T>A,17:G>T	TGG	AAGACCTCAGAAATGTGGATTGG	2	14	18	NA	GeneID:80036	TRPM3	FALSE	AASS
166	AAGACCTCAGAAAAGTGTAT	chr6	69636331	+	2:C>G,4:A>C	AGG	AACAACTCAGAAAAGTGTATAGG	2	3	5	NA			FALSE	AASS
167	AAGACCTCAGAAAAGTGTAT	chr3	15981520	+	3:G>A,14:T>G	AGG	AAGGCCTCAGAAAATTGTATAGG	2	4	15	NA			FALSE	AASS
168	CATCACAAACAAAGTTAACA	chr7	122093096	-	none	TGG	CATCACAAACAAAGTTAACATGG	0	NA	NA	NA	GeneID:10157	AASS	TRUE	AASS
169	CATCACAAACAAAGTTAACA	chr21	22339329	-	0:C>G,9:A>G	AGG	GATCACAAATAAAGTTAACAAGG	2	1	10	NA			FALSE	AASS
170	CGTGCTCAGTCACTTTCAAT	chr7	122098842	-	none	GGG	CGTGCTCAGTCACTTTCAATGGG	0	NA	NA	NA	GeneID:10157	AASS	TRUE	AASS
171	GGGTAGTGGCATTTGGACAG	chr7	122126390	-	none	TGG	GGGTAGTGGCATTTGGACAGTGG	0	NA	NA	NA	GeneID:10157	AASS	TRUE	AASS
172	GGGTAGTGGCATTTGGACAG	chr2	4621991	-	12:G>A,19:T>C	AGG	GGGTAGTGGCATCTGGACAAAGG	2	13	20	NA			FALSE	AASS
173	GGGTAGTGGCATTTGGACAG	chr6	168618409	+	13:A>T,17:G>C	TGG	GGGTAGTGGCATTAGGAGAGTGG	2	14	18	NA	GeneID:64094	SMOC2	FALSE	AASS
174	GGGTAGTGGCATTTGGACAG	chr6	168618441	+	13:A>T,17:G>C	TGG	GGGTAGTGGCATTAGGAGAGTGG	2	14	18	NA	GeneID:64094	SMOC2	FALSE	AASS
175	GGGTAGTGGCATTTGGACAG	chr6	168618473	+	13:A>T,17:G>C	TGG	GGGTAGTGGCATTAGGAGAGTGG	2	14	18	NA	GeneID:64094	SMOC2	FALSE	AASS
176	AAACCACCTCTAGAAAAGCA	chr17	36950342	+	none	TGG	AAACCACCTCTAGAAAAGCATGG	0	NA	NA	NA	GeneID:26574	AATF	TRUE	AATF
177	AAACCACCTCTAGAAAAGCA	chr1	116712990	+	3:T>C,17:A>G	GGG	AAATCACCTCTAGAAAAACAGGG	2	4	18	NA			FALSE	AATF
178	AGAAACTTTGACACTAGAGA	chr17	36953236	-	none	AGG	AGAAACTTTGACACTAGAGAAGG	0	NA	NA	NA	GeneID:26574	AATF	TRUE	AATF
179	AGAAACTTTGACACTAGAGA	chrX	41004619	+	8:A>T,11:A>C	AGG	AGAAACTTAGAAACTAGAGAAGG	2	9	12	NA			FALSE	AATF
180	AGAAACTTTGACACTAGAGA	chr17	11560639	-	4:C>T,15:C>T	TGG	AGAAGCTTTGACACTGGAGATGG	2	5	16	NA	GeneID:388336	SHISA6	TRUE	AATF
181	AGGCACTTAAAGCATTGTTG	chr17	36986622	+	none	AGG	AGGCACTTAAAGCATTGTTGAGG	0	NA	NA	NA	GeneID:26574	AATF	TRUE	AATF
182	GAATATGATGAGGACGACCT	chr17	36952947	+	none	GGG	GAATATGATGAGGACGACCTGGG	0	NA	NA	NA	GeneID:26574	AATF	TRUE	AATF
183	AGCACCGGAACCACGCCCGG	chr17	81122379	+	none	GGG	AGCACCGGAACCACGCCCGGGGG	0	NA	NA	NA	GeneID:9625	AATK	TRUE	AATK
184	CTCCTCAAGTCCACAGACGT	chr17	81128524	-	none	GGG	CTCCTCAAGTCCACAGACGTGGG	0	NA	NA	NA	GeneID:9625	AATK	TRUE	AATK
185	GCATAGCAACCTGCTCGTCG	chr17	81124754	-	none	TGG	GCATAGCAACCTGCTCGTCGTGG	0	NA	NA	NA	GeneID:9625	AATK	TRUE	AATK
186	GCATAGCAACCTGCTCGTCG	chr3	32818424	+	2:T>A,17:A>T	CGG	GCTTAGCAACCTGCTCGACGCGG	2	3	18	NA	GeneID:131405	TRIM71	TRUE	AATK
187	GTGTCAGCCAACAACAACAG	chr17	81121872	-	none	CGG	GTGTCAGCCAACAACAACAGCGG	0	NA	NA	NA	GeneID:9625	AATK	TRUE	AATK
188	CCTTAAAGACCATCTTCATG	chr16	8764801	+	none	TGG	CCTTAAAGACCATCTTCATGTGG	0	NA	NA	NA	GeneID:18	ABAT	TRUE	ABAT
189	CCTTAAAGACCATCTTCATG	chr18	69560140	+	3:C>T,9:G>C	AGG	CCTCAAAGAGCATCTTCATGAGG	2	4	10	NA	GeneID:220164	DOK6	FALSE	ABAT
190	CCTTAAAGACCATCTTCATG	chr8	10387468	+	0:G>C,13:T>C	GGG	GCTTAAAGACCATTTTCATGGGG	2	1	14	NA	GeneID:4482	MSRA	FALSE	ABAT
191	GAAAGAAGTCATCGGATGCG	chr16	8772871	-	none	TGG	GAAAGAAGTCATCGGATGCGTGG	0	NA	NA	NA	GeneID:18	ABAT	TRUE	ABAT
192	GAAAGAAGTCATCGGATGCG	chr18	61472377	-	6:C>T,8:G>A	AGG	GAAAGAGGCCATCGGATGCGAGG	2	7	9	NA	GeneID:28316	CDH20	FALSE	ABAT
193	GTGAATGGCTTTAGAGTGCG	chr16	8768839	-	none	TGG	GTGAATGGCTTTAGAGTGCGTGG	0	NA	NA	NA	GeneID:18	ABAT	TRUE	ABAT
194	TGCAATTACGAAGAGAGCCG	chr16	8750445	+	none	AGG	TGCAATTACGAAGAGAGCCGAGG	0	NA	NA	NA	GeneID:18	ABAT	TRUE	ABAT
195	AATGCAGAGAAAGCTATCTG	chr9	104819699	-	none	TGG	AATGCAGAGAAAGCTATCTGTGG	0	NA	NA	NA	GeneID:19	ABCA1	TRUE	ABCA1
196	AATGCAGAGAAAGCTATCTG	chr8	77487589	-	0:C>T,15:G>T	TGG	GATGCAGAGAAAGCTCTCTGTGG	2	1	16	NA			FALSE	ABCA1
197	GGACACGCCCAGCTTCAAGT	chr9	104822623	+	none	GGG	GGACACGCCCAGCTTCAAGTGGG	0	NA	NA	NA	GeneID:19	ABCA1	TRUE	ABCA1
198	GTGGCATGGCAGGACTACGT	chr9	104826972	-	none	GGG	GTGGCATGGCAGGACTACGTGGG	0	NA	NA	NA	GeneID:19	ABCA1	TRUE	ABCA1
199	TTGGACAGCCCAAGACATCG	chr9	104832692	-	none	TGG	TTGGACAGCCCAAGACATCGTGG	0	NA	NA	NA	GeneID:19	ABCA1	TRUE	ABCA1
200	ACTCTCTGAAATAACTGACA	chr17	69193944	-	none	TGG	ACTCTCTGAAATAACTGACATGG	0	NA	NA	NA	GeneID:10349	ABCA10	TRUE	ABCA10
201	ACTCTCTGAAATAACTGACA	chr8	83612889	+	5:T>C,14:A>C	GGG	ACTCTTTGAAATAAATGACAGGG	2	6	15	NA			FALSE	ABCA10
202	ACTCTCTGAAATAACTGACA	chr2	237984665	-	2:G>A,19:G>T	CGG	ACCCTCTGAAATAACTGACCCGG	2	3	20	NA	GeneID:140739;GeneID:100533179	UBE2F;UBE2F-SCLY	FALSE	ABCA10
203	GACACTTCAGTGAATGCACG	chr17	69182769	+	none	AGG	GACACTTCAGTGAATGCACGAGG	0	NA	NA	NA	GeneID:10349	ABCA10	TRUE	ABCA10
204	GGGTACTGAAGAGGATAAGT	chr17	69193139	+	none	CGG	GGGTACTGAAGAGGATAAGTCGG	0	NA	NA	NA	GeneID:10349	ABCA10	TRUE	ABCA10
205	TCCTTATTAAAACACTCATG	chr17	69215963	+	none	AGG	TCCTTATTAAAACACTCATGAGG	0	NA	NA	NA	GeneID:10349	ABCA10	TRUE	ABCA10
206	TCCTTATTAAAACACTCATG	chr18	71559626	+	5:C>A,17:T>A	TGG	TCCTTCTTAAAACACTCTTGTGG	2	6	18	NA	GeneID:100505776	LOC100505776	FALSE	ABCA10
207	ACGGTCATATAATACACAAG	chr2	215001633	+	none	AGG	ACGGTCATATAATACACAAGAGG	0	NA	NA	NA	GeneID:26154	ABCA12	TRUE	ABCA12
208	ATGGTGCTAAATGATCCTTG	chr2	215011596	+	none	TGG	ATGGTGCTAAATGATCCTTGTGG	0	NA	NA	NA	GeneID:26154	ABCA12	TRUE	ABCA12
209	GAGGTGATACCCATCGCCAA	chr2	214980500	+	none	AGG	GAGGTGATACCCATCGCCAAAGG	0	NA	NA	NA	GeneID:26154	ABCA12	TRUE	ABCA12
210	GGCAGCTATAAATACAACCC	chr2	214997739	+	none	AGG	GGCAGCTATAAATACAACCCAGG	0	NA	NA	NA	GeneID:26154	ABCA12	TRUE	ABCA12
211	ACAATTTAGCTGATTCGGCG	chr7	48295721	-	none	AGG	ACAATTTAGCTGATTCGGCGAGG	0	NA	NA	NA	GeneID:154664	ABCA13	TRUE	ABCA13
212	CAATGACTTCCATAATTGGG	chr7	48273322	+	none	AGG	CAATGACTTCCATAATTGGGAGG	0	NA	NA	NA	GeneID:154664	ABCA13	TRUE	ABCA13
213	GGCTTCATTTAATAACACTG	chr7	48274296	+	none	GGG	GGCTTCATTTAATAACACTGGGG	0	NA	NA	NA	GeneID:154664	ABCA13	TRUE	ABCA13
214	TATCAGGAAGACTTGCGAAG	chr7	48249283	+	none	TGG	TATCAGGAAGACTTGCGAAGTGG	0	NA	NA	NA	GeneID:154664	ABCA13	TRUE	ABCA13
215	CATGTACGTGGCGATCCGAG	chr9	137017242	-	none	AGG	CATGTACGTGGCGATCCGAGAGG	0	NA	NA	NA	GeneID:20	ABCA2	TRUE	ABCA2
216	CTTGTGTGGCAACAACCGGT	chr9	137020691	-	none	AGG	CTTGTGTGGCAACAACCGGTAGG	0	NA	NA	NA	GeneID:20	ABCA2	TRUE	ABCA2
217	GATGTCGTGCCCGTAGATGG	chr9	137016110	+	none	TGG	GATGTCGTGCCCGTAGATGGTGG	0	NA	NA	NA	GeneID:20	ABCA2	TRUE	ABCA2
218	TAGGGGATGAAATTGCCACG	chr9	137013487	+	none	GGG	TAGGGGATGAAATTGCCACGGGG	0	NA	NA	NA	GeneID:20	ABCA2	TRUE	ABCA2
219	AATGCGCATTTACTGACCGA	chr16	2292122	+	none	AGG	AATGCGCATTTACTGACCGAAGG	0	NA	NA	NA	GeneID:21	ABCA3	TRUE	ABCA3
220	ACCTACGGTTCAGTTACACA	chr16	2323658	-	none	CGG	ACCTACGGTTCAGTTACACACGG	0	NA	NA	NA	GeneID:21	ABCA3	TRUE	ABCA3
221	AGTGGACGGGCATACATCAG	chr16	2298503	-	none	CGG	AGTGGACGGGCATACATCAGCGG	0	NA	NA	NA	GeneID:21	ABCA3	TRUE	ABCA3
222	CCTCCTGAGTCCCGTCAACG	chr16	2304108	-	none	TGG	CCTCCTGAGTCCCGTCAACGTGG	0	NA	NA	NA	GeneID:21	ABCA3	TRUE	ABCA3
223	CCTCCTGAGTCCCGTCAACG	chr1	246785901	+	16:C>A,17:C>A	TGG	CCTCCTGAGTCCCGTCCCCGTGG	2	17	18	NA			FALSE	ABCA3
224	AAAGACCGAGCCCCTAACAG	chr1	94048906	-	none	AGG	AAAGACCGAGCCCCTAACAGAGG	0	NA	NA	NA	GeneID:24	ABCA4	TRUE	ABCA4
225	AGCACCATACCCGCAAACAG	chr1	94036729	+	none	AGG	AGCACCATACCCGCAAACAGAGG	0	NA	NA	NA	GeneID:24	ABCA4	TRUE	ABCA4
226	AGGGTGTTGAGTTGCCACAG	chr1	94029602	+	none	GGG	AGGGTGTTGAGTTGCCACAGGGG	0	NA	NA	NA	GeneID:24	ABCA4	TRUE	ABCA4
227	AGGGTGTTGAGTTGCCACAG	chr17	6163791	-	12:C>A,13:G>C	CGG	AGGGTGTTGAGTGCCCACAGCGG	2	13	14	NA			FALSE	ABCA4
228	GATCCGAATGGACATAGACG	chr1	94063142	-	none	TGG	GATCCGAATGGACATAGACGTGG	0	NA	NA	NA	GeneID:24	ABCA4	TRUE	ABCA4
229	AAAATGAATGATACCTCAGG	chr17	69286206	+	none	CGG	AAAATGAATGATACCTCAGGCGG	0	NA	NA	NA	GeneID:23461	ABCA5	TRUE	ABCA5
230	AAAATGAATGATACCTCAGG	chr10	68734621	-	3:G>T,9:A>C	AGG	AAACTGAATTATACCTCAGGAGG	2	4	10	NA	GeneID:55749	CCAR1	FALSE	ABCA5
231	AAATTATGAGGAGTTATCAG	chr17	69297272	-	none	AGG	AAATTATGAGGAGTTATCAGAGG	0	NA	NA	NA	GeneID:23461	ABCA5	TRUE	ABCA5
232	GAAATAGATACCTTTCCCCG	chr17	69306859	-	none	AGG	GAAATAGATACCTTTCCCCGAGG	0	NA	NA	NA	GeneID:23461	ABCA5	TRUE	ABCA5
233	TGACAGTGACTATGTATCCG	chr17	69271205	-	none	TGG	TGACAGTGACTATGTATCCGTGG	0	NA	NA	NA	GeneID:23461	ABCA5	TRUE	ABCA5
234	AACCAATCACCCTGTGATGG	chr17	69133842	-	none	AGG	AACCAATCACCCTGTGATGGAGG	0	NA	NA	NA	GeneID:23460	ABCA6	TRUE	ABCA6
235	CAGACAGCTGTGAGTGACAT	chr17	69106111	-	none	GGG	CAGACAGCTGTGAGTGACATGGG	0	NA	NA	NA	GeneID:23460	ABCA6	TRUE	ABCA6
236	CAGACAGCTGTGAGTGACAT	chr4	21202168	-	13:A>C,14:C>A	TGG	CAGACAGCTGTGATGGACATTGG	2	14	15	NA	GeneID:80333	KCNIP4	FALSE	ABCA6
237	GGCACCAAATAAAACACACA	chr17	69136214	-	none	TGG	GGCACCAAATAAAACACACATGG	0	NA	NA	NA	GeneID:23460	ABCA6	TRUE	ABCA6
238	GGCACCAAATAAAACACACA	chrY	18507065	-	13:G>T,14:C>G	GGG	GGCACCAAATAAACGACACAGGG	2	14	15	NA			FALSE	ABCA6
239	GGCACCAAATAAAACACACA	chrY	18813320	+	13:C>A,14:G>C	GGG	GGCACCAAATAAACGACACAGGG	2	14	15	NA	GeneID:159119	HSFY2	FALSE	ABCA6
240	GGCACCAAATAAAACACACA	chr2	87307973	-	1:A>C,7:C>T	GGG	GTCACCAGATAAAACACACAGGG	2	2	8	NA			FALSE	ABCA6
241	GGCACCAAATAAAACACACA	chr2	111553623	+	1:T>G,7:G>A	GGG	GTCACCAGATAAAACACACAGGG	2	2	8	NA			FALSE	ABCA6
242	GGCACCAAATAAAACACACA	chr10	82087544	-	4:T>G,10:A>T	TGG	GGCAACAAATTAAACACACATGG	2	5	11	NA	GeneID:10718	NRG3	FALSE	ABCA6
243	TTGTATATGAGTCTCCTGAA	chr17	69124968	+	none	GGG	TTGTATATGAGTCTCCTGAAGGG	0	NA	NA	NA	GeneID:23460	ABCA6	TRUE	ABCA6
244	AGTACGGGATCCCTGAACCA	chr19	1048897	+	none	TGG	AGTACGGGATCCCTGAACCATGG	0	NA	NA	NA	GeneID:10347	ABCA7	TRUE	ABCA7
245	CTGGCCTAGACGTAACCCTA	chr19	1054041	+	none	CGG	CTGGCCTAGACGTAACCCTACGG	0	NA	NA	NA	GeneID:10347	ABCA7	TRUE	ABCA7
246	TCAAACAGCACGTTGTACTG	chr19	1051029	-	none	AGG	TCAAACAGCACGTTGTACTGAGG	0	NA	NA	NA	GeneID:10347	ABCA7	TRUE	ABCA7
247	TCAAACAGCACGTTGTACTG	chr9	104821377	+	14:A>G,16:G>A	GGG	TCAAACAGCACGTTATGCTGGGG	2	15	17	NA	GeneID:19	ABCA1	TRUE	ABCA7
248	TGGACATTGACGTGGTCACG	chr19	1045188	+	none	AGG	TGGACATTGACGTGGTCACGAGG	0	NA	NA	NA	GeneID:10347	ABCA7	TRUE	ABCA7
249	AAATTATCAGCCAAAAGCGA	chr17	68907789	-	none	AGG	AAATTATCAGCCAAAAGCGAAGG	0	NA	NA	NA	GeneID:10351	ABCA8	TRUE	ABCA8
250	CTGTTAATGTCACAAGAGAG	chr17	68932343	-	none	AGG	CTGTTAATGTCACAAGAGAGAGG	0	NA	NA	NA	GeneID:10351	ABCA8	TRUE	ABCA8
251	CTGTTAATGTCACAAGAGAG	chr6	170632714	+	5:G>A,15:C>G	TGG	CTGTTGATGTCACAACAGAGTGG	2	6	16	NA			FALSE	ABCA8
252	CTGTTAATGTCACAAGAGAG	chr15	101869070	+	5:G>A,15:C>G	TGG	CTGTTGATGTCACAACAGAGTGG	2	6	16	NA			FALSE	ABCA8
253	CTGTTAATGTCACAAGAGAG	chr9	138312704	+	5:G>A,15:C>G	TGG	CTGTTGATGTCACAACAGAGTGG	2	6	16	NA			FALSE	ABCA8
254	CTGTTAATGTCACAAGAGAG	chr5	181360392	+	5:G>A,15:C>G	TGG	CTGTTGATGTCACAACAGAGTGG	2	6	16	NA			FALSE	ABCA8
255	CTGTTAATGTCACAAGAGAG	chr6	113727	-	5:C>T,15:G>C	TGG	CTGTTGATGTCACAACAGAGTGG	2	6	16	NA			FALSE	ABCA8
256	CTGTTAATGTCACAAGAGAG	chr8	173898	-	5:C>T,15:G>C	TGG	CTGTTGATGTCACAACAGAGTGG	2	6	16	NA			FALSE	ABCA8
257	CTGTTAATGTCACAAGAGAG	chr1	458554	-	5:C>T,15:G>C	TGG	CTGTTGATGTCACAACAGAGTGG	2	6	16	NA			FALSE	ABCA8
258	CTGTTAATGTCACAAGAGAG	chr1	693525	-	5:C>T,15:G>C	TGG	CTGTTGATGTCACAACAGAGTGG	2	6	16	NA	GeneID:101928626	LOC101928626	FALSE	ABCA8
259	CTGTTAATGTCACAAGAGAG	chr19	164400	-	5:C>T,15:G>C	TGG	CTGTTGATGTCACAACAGAGTGG	2	6	16	NA			FALSE	ABCA8
260	CTGTTAATGTCACAAGAGAG	chr11	94777	-	5:C>T,15:G>C	TGG	CTGTTGATGTCACAACAGAGTGG	2	6	16	NA			FALSE	ABCA8
261	GACACCCCCAAAAGACAGTG	chr17	68929143	+	none	AGG	GACACCCCCAAAAGACAGTGAGG	0	NA	NA	NA	GeneID:10351	ABCA8	TRUE	ABCA8
262	GACACCCCCAAAAGACAGTG	chr17	79597768	+	14:C>A,17:C>G	GGG	GACACCCCCAAAAGCCACTGGGG	2	15	18	NA			FALSE	ABCA8
263	GCAAATCTGCGCAATTGCAA	chr17	68903349	-	none	GGG	GCAAATCTGCGCAATTGCAAGGG	0	NA	NA	NA	GeneID:10351	ABCA8	TRUE	ABCA8
264	ATATCAGAAAAGTTACCCGT	chr17	69018499	-	none	GGG	ATATCAGAAAAGTTACCCGTGGG	0	NA	NA	NA	GeneID:10350	ABCA9	TRUE	ABCA9
265	ATATCAGAAAAGTTACCCGT	chr4	174934831	-	15:C>G,17:A>G	GGG	ATATCAGAAAAGTTAGCTGTGGG	2	16	18	NA	GeneID:11086	ADAM29	FALSE	ABCA9
266	CTTGATAGATGTTCTAACCA	chr17	69021827	-	none	AGG	CTTGATAGATGTTCTAACCAAGG	0	NA	NA	NA	GeneID:10350	ABCA9	TRUE	ABCA9
267	CTTGATAGATGTTCTAACCA	chr2	109255542	+	8:T>A,15:C>A	AGG	CTTGATAGTTGTTCTCACCAAGG	2	9	16	NA	GeneID:344558	SH3RF3	FALSE	ABCA9
268	TGGCAGGAAGAACAATCATG	chr17	69045322	-	none	GGG	TGGCAGGAAGAACAATCATGGGG	0	NA	NA	NA	GeneID:10350	ABCA9	TRUE	ABCA9
269	TTATTTCTAACTAGACAGGA	chr17	69026461	-	none	AGG	TTATTTCTAACTAGACAGGAAGG	0	NA	NA	NA	GeneID:10350	ABCA9	TRUE	ABCA9
270	TTATTTCTAACTAGACAGGA	chr16	58736166	-	10:A>G,19:C>T	AGG	TTATTTCTAATTAGACAGGGAGG	2	11	20	NA			FALSE	ABCA9
271	TTATTTCTAACTAGACAGGA	chr5	146433593	+	10:T>C,19:G>A	AGG	TTATTTCTAATTAGACAGGGAGG	2	11	20	NA			FALSE	ABCA9
272	TTATTTCTAACTAGACAGGA	chr8	15406557	+	5:C>T,10:T>C	AGG	TTATTCCTAATTAGACAGGAAGG	2	6	11	NA			FALSE	ABCA9
273	TTATTTCTAACTAGACAGGA	chr15	35997066	-	5:G>A,10:A>G	AGG	TTATTCCTAATTAGACAGGAAGG	2	6	11	NA			FALSE	ABCA9
274	ATTGACAGCTATTCGAAGAG	chr7	87550549	-	none	TGG	ATTGACAGCTATTCGAAGAGTGG	0	NA	NA	NA	GeneID:5243	ABCB1	TRUE	ABCB1
275	CTGGAGAGATCCTCACCAAG	chr7	87539306	-	none	CGG	CTGGAGAGATCCTCACCAAGCGG	0	NA	NA	NA	GeneID:5243	ABCB1	TRUE	ABCB1
276	CTGGAGAGATCCTCACCAAG	chr12	6643409	-	10:A>G,14:A>T	TGG	CTGGAGAGATTCTCTCCAAGTGG	2	11	15	NA	GeneID:84519	ACRBP	FALSE	ABCB1
277	CTGGAGAGATCCTCACCAAG	chr20	62587766	-	9:G>A,12:G>A	AGG	CTGGAGAGACCCCCACCAAGAGG	2	10	13	NA			FALSE	ABCB1
278	TAGGTGATATCAATGATACA	chr7	87570206	-	none	GGG	TAGGTGATATCAATGATACAGGG	0	NA	NA	NA	GeneID:5243	ABCB1	TRUE	ABCB1
279	TTTATAGTAGGATTTACACG	chr7	87566142	-	none	TGG	TTTATAGTAGGATTTACACGTGG	0	NA	NA	NA	GeneID:5243	ABCB1	TRUE	ABCB1
280	ACAGCAATGATTGACACTGG	chr1	229542303	+	none	AGG	ACAGCAATGATTGACACTGGAGG	0	NA	NA	NA	GeneID:23456	ABCB10	TRUE	ABCB10
281	ACAGCAATGATTGACACTGG	chr15	23180806	-	3:A>C,18:T>C	AGG	ACATCAATGATTGACACTAGAGG	2	4	19	NA			TRUE	ABCB10
282	ACAGCAATGATTGACACTGG	chr19	30331780	-	3:G>C,16:C>G	AGG	ACACCAATGATTGACAGTGGAGG	2	4	17	NA	GeneID:9745	ZNF536	FALSE	ABCB10
283	CTCAGTGCCGTGTTTCTGTG	chr1	229549280	-	none	TGG	CTCAGTGCCGTGTTTCTGTGTGG	0	NA	NA	NA	GeneID:23456	ABCB10	TRUE	ABCB10
284	CTCAGTGCCGTGTTTCTGTG	chr1	53105422	+	10:A>T,14:A>T	TGG	CTCAGTGCCGAGTTACTGTGTGG	2	11	15	NA	GeneID:6512	SLC1A7	FALSE	ABCB10
285	CTCAGTGCCGTGTTTCTGTG	chr15	23180488	+	7:G>C	TGG	CTCAGTGGCGTGTTTCTGTGTGG	1	8	NA	NA			TRUE	ABCB10
286	CTCAGTGCCGTGTTTCTGTG	chr15	28403471	+	7:G>C,17:A>G	TGG	CTCAGTGGCGTGTTTCTATGTGG	2	8	18	NA			TRUE	ABCB10
287	CTCAGTGCCGTGTTTCTGTG	chr15	28508166	-	7:C>G,17:T>C	TGG	CTCAGTGGCGTGTTTCTATGTGG	2	8	18	NA			TRUE	ABCB10
288	GAGTTCACCCACGGTCATGT	chr1	229539501	+	none	GGG	GAGTTCACCCACGGTCATGTGGG	0	NA	NA	NA	GeneID:23456	ABCB10	TRUE	ABCB10
289	GAGTTCACCCACGGTCATGT	chr15	28404087	-	11:A>G	GGG	GAGTTCACCCATGGTCATGTGGG	1	12	NA	NA			TRUE	ABCB10
290	GAGTTCACCCACGGTCATGT	chr15	23181104	-	11:A>G	GGG	GAGTTCACCCATGGTCATGTGGG	1	12	NA	NA			TRUE	ABCB10
291	GAGTTCACCCACGGTCATGT	chr15	28507550	+	11:T>C	GGG	GAGTTCACCCATGGTCATGTGGG	1	12	NA	NA			TRUE	ABCB10
292	TATCGCCGTTCACTGGCCTG	chr1	229558514	-	none	AGG	TATCGCCGTTCACTGGCCTGAGG	0	NA	NA	NA	GeneID:23456	ABCB10	TRUE	ABCB10
293	GAGCTCCCCAGATTTAGCAA	chr2	168944736	+	none	AGG	GAGCTCCCCAGATTTAGCAAAGG	0	NA	NA	NA	GeneID:8647	ABCB11	TRUE	ABCB11
294	GATTCTTTACTGGATTCGTG	chr2	168986205	-	none	TGG	GATTCTTTACTGGATTCGTGTGG	0	NA	NA	NA	GeneID:8647	ABCB11	TRUE	ABCB11
295	TCAACATGGTCATTAAACCA	chr2	168973807	-	none	GGG	TCAACATGGTCATTAAACCAGGG	0	NA	NA	NA	GeneID:8647	ABCB11	TRUE	ABCB11
296	TTTCAGAATCCTCCTAACTG	chr2	168958068	+	none	GGG	TTTCAGAATCCTCCTAACTGGGG	0	NA	NA	NA	GeneID:8647	ABCB11	TRUE	ABCB11
297	ACACCACTGAACTCAATACG	chr7	87452954	-	none	CGG	ACACCACTGAACTCAATACGCGG	0	NA	NA	NA	GeneID:5244	ABCB4	TRUE	ABCB4
298	CATTTCGGACCGTAGACAGT	chr7	87431507	+	none	CGG	CATTTCGGACCGTAGACAGTCGG	0	NA	NA	NA	GeneID:5244	ABCB4	TRUE	ABCB4
299	CCCTTCTCGAGCTAACGTCA	chr7	87443664	-	none	AGG	CCCTTCTCGAGCTAACGTCAAGG	0	NA	NA	NA	GeneID:5244	ABCB4	TRUE	ABCB4
300	TGGCCGTGGAAATGTAACCA	chr7	87440263	-	none	TGG	TGGCCGTGGAAATGTAACCATGG	0	NA	NA	NA	GeneID:5244	ABCB4	TRUE	ABCB4
301	TGGCCGTGGAAATGTAACCA	chr4	80759985	+	5:T>G,16:T>A	GGG	TGGCCTTGGAAATGTATCCAGGG	2	6	17	NA	GeneID:255119	C4orf22	FALSE	ABCB4
302	TGGCCGTGGAAATGTAACCA	chr7	87549915	-	8:T>C,15:G>T	TGG	TGGCCGTGAAAATGTCACCATGG	2	9	16	NA	GeneID:5243	ABCB1	TRUE	ABCB4
303	AGACGTGGATAGAGTCACTA	chr7	20643576	-	none	GGG	AGACGTGGATAGAGTCACTAGGG	0	NA	NA	NA	GeneID:340273	ABCB5	TRUE	ABCB5
304	CAAAGGTCGGACTACAATCG	chr7	20681509	+	none	TGG	CAAAGGTCGGACTACAATCGTGG	0	NA	NA	NA	GeneID:340273	ABCB5	TRUE	ABCB5
305	GAAACCTTCGCAATAGCCCG	chr7	20647591	+	none	AGG	GAAACCTTCGCAATAGCCCGAGG	0	NA	NA	NA	GeneID:340273	ABCB5	TRUE	ABCB5
306	TTTGGATTGGCAGATCATGG	chr7	20651406	+	none	TGG	TTTGGATTGGCAGATCATGGTGG	0	NA	NA	NA	GeneID:340273	ABCB5	TRUE	ABCB5
307	TTTGGATTGGCAGATCATGG	chr5	135316711	+	2:G>T,5:C>A	AGG	TTGGGCTTGGCAGATCATGGAGG	2	3	6	NA			FALSE	ABCB5
308	TTTGGATTGGCAGATCATGG	chr16	84835946	-	9:A>C,17:C>A	AGG	TTTGGATTGTCAGATCAGGGAGG	2	10	18	NA	GeneID:83716	CRISPLD2	FALSE	ABCB5
309	CGAAGTGGAACGCTATCGAG	chr2	219214140	-	none	AGG	CGAAGTGGAACGCTATCGAGAGG	0	NA	NA	NA	GeneID:10058	ABCB6	TRUE	ABCB6
310	GCACGTAGGGAGAGATGCGA	chr2	219218450	+	none	GGG	GCACGTAGGGAGAGATGCGAGGG	0	NA	NA	NA	GeneID:10058	ABCB6	TRUE	ABCB6
311	GGAACGGGCACTCAATGTGT	chr2	219216678	-	none	TGG	GGAACGGGCACTCAATGTGTTGG	0	NA	NA	NA	GeneID:10058	ABCB6	TRUE	ABCB6
312	TAGGTGCCAAACCAATTGAG	chr2	219213595	+	none	GGG	TAGGTGCCAAACCAATTGAGGGG	0	NA	NA	NA	GeneID:10058	ABCB6	TRUE	ABCB6
313	AGTCATTAAAAAGTATCACA	chrX	75114804	-	none	TGG	AGTCATTAAAAAGTATCACATGG	0	NA	NA	NA	GeneID:22	ABCB7	TRUE	ABCB7
314	AGTCATTAAAAAGTATCACA	chr17	2630938	+	12:T>G,16:G>C	AGG	AGTCATTAAAAATTATGACAAGG	2	13	17	NA	GeneID:5048	PAFAH1B1	FALSE	ABCB7
315	AGTCATTAAAAAGTATCACA	chr17	2544521	+	12:T>G,16:G>C	AGG	AGTCATTAAAAATTATGACAAGG	2	13	17	NA			FALSE	ABCB7
316	CACACCACAGACAGCTACCG	chrX	75069405	-	none	TGG	CACACCACAGACAGCTACCGTGG	0	NA	NA	NA	GeneID:22	ABCB7	TRUE	ABCB7
317	CACACCACAGACAGCTACCG	chr2	106332126	-	2:C>G,12:A>T	GGG	CAGACCACAGACTGCTACCGGGG	2	3	13	NA			FALSE	ABCB7
318	GATTAAATACCAAAGCACTC	chrX	75075405	+	none	AGG	GATTAAATACCAAAGCACTCAGG	0	NA	NA	NA	GeneID:22	ABCB7	TRUE	ABCB7
319	GATTAAATACCAAAGCACTC	chr10	57613242	+	3:A>T,10:A>C	AGG	GATAAAATACAAAAGCACTCAGG	2	4	11	NA			FALSE	ABCB7
320	TCACAGTTGCAGTCACACGG	chrX	75073872	-	none	TGG	TCACAGTTGCAGTCACACGGTGG	0	NA	NA	NA	GeneID:22	ABCB7	TRUE	ABCB7
321	TCACAGTTGCAGTCACACGG	chr5	115356114	-	0:T>A,17:A>G	TGG	ACACAGTTGCAGTCACATGGTGG	2	1	18	NA			FALSE	ABCB7
322	AAGTACACAAGGGACCACGT	chr7	151034344	+	none	AGG	AAGTACACAAGGGACCACGTAGG	0	NA	NA	NA	GeneID:11194	ABCB8	TRUE	ABCB8
323	CCTGCCCAAACAGGACAGAG	chr7	151040282	-	none	AGG	CCTGCCCAAACAGGACAGAGAGG	0	NA	NA	NA	GeneID:11194	ABCB8	TRUE	ABCB8
324	CCTGCCCAAACAGGACAGAG	chr17	83227173	-	18:C>T,19:G>C	AGG	CCTGCCCAAACAGGACAGGCAGG	2	19	20	NA	GeneID:388574	FLJ43681	TRUE	ABCB8
325	CCTGCCCAAACAGGACAGAG	chrUn_KI270748v1	91467	-	18:C>T,19:G>C	AGG	CCTGCCCAAACAGGACAGGCAGG	2	19	20	NA			FALSE	ABCB8
326	CCTGCCCAAACAGGACAGAG	chr5	181460988	-	18:C>T,19:G>C	AGG	CCTGCCCAAACAGGACAGGCAGG	2	19	20	NA			FALSE	ABCB8
327	CCTGCCCAAACAGGACAGAG	chr6	170734529	-	18:C>T,19:G>C	AGG	CCTGCCCAAACAGGACAGGCAGG	2	19	20	NA			FALSE	ABCB8
328	CCTGCCCAAACAGGACAGAG	chr1	588156	+	18:G>A,19:C>G	AGG	CCTGCCCAAACAGGACAGGCAGG	2	19	20	NA	GeneID:101928626	LOC101928626	TRUE	ABCB8
329	CCTGCCCAAACAGGACAGAG	chr8	73128	+	18:G>A,19:C>G	AGG	CCTGCCCAAACAGGACAGGCAGG	2	19	20	NA			FALSE	ABCB8
330	CCTGCCCAAACAGGACAGAG	chr1	359384	+	18:G>A,19:C>G	AGG	CCTGCCCAAACAGGACAGGCAGG	2	19	20	NA			TRUE	ABCB8
331	CCTGCCCAAACAGGACAGAG	chr17	56628522	-	3:G>C,9:G>T	GGG	CCTCCCCAACCAGGACAGAGGGG	2	4	10	NA			FALSE	ABCB8
332	CTTGGAACAAGGCGATGCCG	chr7	151036126	-	none	CGG	CTTGGAACAAGGCGATGCCGCGG	0	NA	NA	NA	GeneID:11194	ABCB8	TRUE	ABCB8
333	TCTTTGACGCCAATAAGACA	chr7	151034737	+	none	GGG	TCTTTGACGCCAATAAGACAGGG	0	NA	NA	NA	GeneID:11194	ABCB8	TRUE	ABCB8
334	GCCCCAGACGTAGTACATGT	chr12	122946030	+	none	AGG	GCCCCAGACGTAGTACATGTAGG	0	NA	NA	NA	GeneID:23457	ABCB9	TRUE	ABCB9
335	TGGACACCATCATGATGATG	chr12	122948646	+	none	GGG	TGGACACCATCATGATGATGGGG	0	NA	NA	NA	GeneID:23457	ABCB9	TRUE	ABCB9
336	TGGACACCATCATGATGATG	chr3	155869911	-	3:G>T,4:T>G	AGG	TGGCAACCATCATGATGATGAGG	2	4	5	NA			FALSE	ABCB9
337	TGTCCTGGGAGATTGTATGG	chr12	122944392	-	none	AGG	TGTCCTGGGAGATTGTATGGAGG	0	NA	NA	NA	GeneID:23457	ABCB9	TRUE	ABCB9
338	TGTCCTGGGAGATTGTATGG	chr2	31894890	-	1:G>C,3:C>G	AGG	TCTGCTGGGAGATTGTATGGAGG	2	2	4	NA	GeneID:51072;GeneID:84661	MEMO1;DPY30	FALSE	ABCB9
339	TTTGCCGCAGGTATTCGGGG	chr12	122949894	-	none	CGG	TTTGCCGCAGGTATTCGGGGCGG	0	NA	NA	NA	GeneID:23457	ABCB9	TRUE	ABCB9
340	AAAATGTGATTGGCCCCAAG	chr16	16086953	+	none	GGG	AAAATGTGATTGGCCCCAAGGGG	0	NA	NA	NA	GeneID:4363	ABCC1	TRUE	ABCC1
341	AACCTGACAGCATCGAGCGA	chr16	16071693	+	none	CGG	AACCTGACAGCATCGAGCGACGG	0	NA	NA	NA	GeneID:4363	ABCC1	TRUE	ABCC1
342	AGTACACGGAAAGCTTGACC	chr16	16111373	-	none	TGG	AGTACACGGAAAGCTTGACCTGG	0	NA	NA	NA	GeneID:4363	ABCC1	TRUE	ABCC1
343	TCTGCTTCGTCAGTGGCATG	chr16	16045954	+	none	AGG	TCTGCTTCGTCAGTGGCATGAGG	0	NA	NA	NA	GeneID:4363	ABCC1	TRUE	ABCC1
344	AAGGGTGTCACCCTTAGCGG	chr6	43441897	+	none	AGG	AAGGGTGTCACCCTTAGCGGAGG	0	NA	NA	NA	GeneID:89845	ABCC10	TRUE	ABCC10
345	CAAGATGAGACCACCCACGA	chr6	43433247	-	none	AGG	CAAGATGAGACCACCCACGAAGG	0	NA	NA	NA	GeneID:89845	ABCC10	TRUE	ABCC10
346	CGTGTACCAAGCTTACTGGA	chr6	43444276	+	none	AGG	CGTGTACCAAGCTTACTGGAAGG	0	NA	NA	NA	GeneID:89845	ABCC10	TRUE	ABCC10
347	GGGCCCTGAGAATCCCAACA	chr6	43432869	-	none	TGG	GGGCCCTGAGAATCCCAACATGG	0	NA	NA	NA	GeneID:89845	ABCC10	TRUE	ABCC10
348	GGGCCCTGAGAATCCCAACA	chr11	113395976	-	4:A>G,10:C>T	GGG	GGGCTCTGAGGATCCCAACAGGG	2	5	11	NA	GeneID:255239	ANKK1	FALSE	ABCC10
349	AATACACATCACCTCAGGAG	chr16	48222599	-	none	AGG	AATACACATCACCTCAGGAGAGG	0	NA	NA	NA	GeneID:85320	ABCC11	TRUE	ABCC11
350	CAAAGACCAGAGCTTTGCTG	chr16	48211126	+	none	GGG	CAAAGACCAGAGCTTTGCTGGGG	0	NA	NA	NA	GeneID:85320	ABCC11	TRUE	ABCC11
351	CAAAGACCAGAGCTTTGCTG	chr5	33558983	+	13:C>T,19:T>G	TGG	CAAAGACCAGAGCCTTGCTTTGG	2	14	20	NA	GeneID:81792	ADAMTS12	FALSE	ABCC11
352	CAAAGACCAGAGCTTTGCTG	chr1	2197251	+	4:C>G,7:T>C	GGG	CAAACACTAGAGCTTTGCTGGGG	2	5	8	NA	GeneID:199990	C1orf86	FALSE	ABCC11
353	CAAAGACCAGAGCTTTGCTG	chr1	244709988	+	5:C>A,13:A>T	AGG	CAAAGCCCAGAGCATTGCTGAGG	2	6	14	NA			FALSE	ABCC11
354	CAAAGACCAGAGCTTTGCTG	chr5	163768178	+	4:A>G,16:T>G	TGG	CAAAAACCAGAGCTTTTCTGTGG	2	5	17	NA			FALSE	ABCC11
355	CAAAGACCAGAGCTTTGCTG	chr18	78016687	-	9:G>C,16:G>C	GGG	CAAAGACCACAGCTTTCCTGGGG	2	10	17	NA			FALSE	ABCC11
356	GACGGTCGGAATAGACGGCG	chr16	48200400	+	none	CGG	GACGGTCGGAATAGACGGCGCGG	0	NA	NA	NA	GeneID:85320	ABCC11	TRUE	ABCC11
357	GACGGTCGGAATAGACGGCG	chr16	48115539	+	10:G>A,16:A>G	CGG	GACGGTCGGAGTAGACAGCGCGG	2	11	17	NA	GeneID:94160	ABCC12	TRUE	ABCC11
358	TAAGCTTTGGATCATGAGCG	chr16	48227876	+	none	GGG	TAAGCTTTGGATCATGAGCGGGG	0	NA	NA	NA	GeneID:85320	ABCC11	TRUE	ABCC11
359	AAAGACCATTAGGATCGGGA	chr16	48139243	+	none	TGG	AAAGACCATTAGGATCGGGATGG	0	NA	NA	NA	GeneID:94160	ABCC12	TRUE	ABCC12
360	ACGTACATTAAGGCTTCTGG	chr16	48108441	-	none	AGG	ACGTACATTAAGGCTTCTGGAGG	0	NA	NA	NA	GeneID:94160	ABCC12	TRUE	ABCC12
361	GAGTCATATGTCGACAATGG	chr16	48143930	+	none	GGG	GAGTCATATGTCGACAATGGGGG	0	NA	NA	NA	GeneID:94160	ABCC12	TRUE	ABCC12
362	GCCAACCCAGACTTTCCCAG	chr16	48140857	+	none	AGG	GCCAACCCAGACTTTCCCAGAGG	0	NA	NA	NA	GeneID:94160	ABCC12	TRUE	ABCC12
363	GCCAACCCAGACTTTCCCAG	chr15	39025976	-	10:A>T,14:G>A	TGG	GCCAACCCAGTCTTCCCCAGTGG	2	11	15	NA	GeneID:400359	C15orf53	FALSE	ABCC12
364	GCCAACCCAGACTTTCCCAG	chr15	88157160	+	5:G>C,13:C>T	TGG	GCCAAGCCAGACTCTCCCAGTGG	2	6	14	NA	GeneID:4916	NTRK3	FALSE	ABCC12
365	CAGAATTCATCACAAACGCA	chr10	99831678	-	none	AGG	CAGAATTCATCACAAACGCAAGG	0	NA	NA	NA	GeneID:1244	ABCC2	TRUE	ABCC2
366	CAGGGTATAAATCTTAGTGG	chr10	99818786	+	none	GGG	CAGGGTATAAATCTTAGTGGGGG	0	NA	NA	NA	GeneID:1244	ABCC2	TRUE	ABCC2
367	CAGGGTATAAATCTTAGTGG	chr14	81986229	+	4:A>G,16:C>G	AGG	CAGGATATAAATCTTACTGGAGG	2	5	17	NA			FALSE	ABCC2
368	CATTATGGCAGGCCAACTTG	chr10	99813029	+	none	TGG	CATTATGGCAGGCCAACTTGTGG	0	NA	NA	NA	GeneID:1244	ABCC2	TRUE	ABCC2
369	GATTGGTATATCGAACAGCA	chr10	99792316	-	none	GGG	GATTGGTATATCGAACAGCAGGG	0	NA	NA	NA	GeneID:1244	ABCC2	TRUE	ABCC2
370	CCACGTACACGTACACCCAG	chr17	50667879	-	none	AGG	CCACGTACACGTACACCCAGAGG	0	NA	NA	NA	GeneID:8714	ABCC3	TRUE	ABCC3
371	CCACGTACACGTACACCCAG	chrX	106138807	-	4:G>C,19:G>C	TGG	CCACCTACACGTACACCCACTGG	2	5	20	NA			FALSE	ABCC3
372	GCAGGGCGTACAGTCTTCGG	chr17	50657080	+	none	GGG	GCAGGGCGTACAGTCTTCGGGGG	0	NA	NA	NA	GeneID:8714	ABCC3	TRUE	ABCC3
373	GGCCACATGAGAGTCCACCG	chr17	50673067	-	none	CGG	GGCCACATGAGAGTCCACCGCGG	0	NA	NA	NA	GeneID:8714	ABCC3	TRUE	ABCC3
374	GGCCACATGAGAGTCCACCG	chr12	22413657	+	6:C>A,19:A>G	TGG	GGCCACCTGAGAGTCCACCATGG	2	7	20	NA	GeneID:6489	ST8SIA1	FALSE	ABCC3
375	TGAACCACCAGAAAAACAGG	chr17	50658472	-	none	CGG	TGAACCACCAGAAAAACAGGCGG	0	NA	NA	NA	GeneID:8714	ABCC3	TRUE	ABCC3
376	TGAACCACCAGAAAAACAGG	chr4	12411196	+	5:A>C,12:T>A	AGG	TGAACAACCAGATAAACAGGAGG	2	6	13	NA			FALSE	ABCC3
377	AAGCACGGGTAAACCTTGCA	chr13	95177998	-	none	AGG	AAGCACGGGTAAACCTTGCAAGG	0	NA	NA	NA	GeneID:10257	ABCC4	TRUE	ABCC4
378	CAGATTGACTATCTGGCCTG	chr13	95210721	+	none	TGG	CAGATTGACTATCTGGCCTGTGG	0	NA	NA	NA	GeneID:10257	ABCC4	TRUE	ABCC4
379	GAAGGTACGATTCCTTAGTG	chr13	95166229	+	none	TGG	GAAGGTACGATTCCTTAGTGTGG	0	NA	NA	NA	GeneID:10257	ABCC4	TRUE	ABCC4
380	GCGTCACTGCCACGAACACG	chr13	95206623	+	none	CGG	GCGTCACTGCCACGAACACGCGG	0	NA	NA	NA	GeneID:10257	ABCC4	TRUE	ABCC4
381	TACGGAAAGAGGCACCCATG	chr3	183961587	-	none	AGG	TACGGAAAGAGGCACCCATGAGG	0	NA	NA	NA	GeneID:10057	ABCC5	TRUE	ABCC5
382	TGAAAAGGGCCATAATAACC	chr3	183953153	+	none	AGG	TGAAAAGGGCCATAATAACCAGG	0	NA	NA	NA	GeneID:10057	ABCC5	TRUE	ABCC5
383	TGTTAAGACTAGAGAGACTG	chr3	183987904	-	none	TGG	TGTTAAGACTAGAGAGACTGTGG	0	NA	NA	NA	GeneID:10057	ABCC5	TRUE	ABCC5
384	TTTATTCATAGAAATCCGCG	chr3	183978642	-	none	AGG	TTTATTCATAGAAATCCGCGAGG	0	NA	NA	NA	GeneID:10057	ABCC5	TRUE	ABCC5
385	ACTATGATCCAATCAGCCTG	chr16	16177567	+	none	GGG	ACTATGATCCAATCAGCCTGGGG	0	NA	NA	NA	GeneID:368	ABCC6	TRUE	ABCC6
386	CAGACCACGATCCAGACGAG	chr16	16198039	+	none	AGG	CAGACCACGATCCAGACGAGAGG	0	NA	NA	NA	GeneID:368	ABCC6	TRUE	ABCC6
387	GAGAACTGTGAGAGTCACAA	chr16	16188887	+	none	AGG	GAGAACTGTGAGAGTCACAAAGG	0	NA	NA	NA	GeneID:368	ABCC6	TRUE	ABCC6
388	GAGAACTGTGAGAGTCACAA	chr6	128240318	-	7:T>C,19:C>T	AGG	GAGAACTATGAGAGTCACAGAGG	2	8	20	NA	GeneID:5796	PTPRK	FALSE	ABCC6
389	GGACAGCATCCAATACGGCA	chr16	16173285	-	none	GGG	GGACAGCATCCAATACGGCAGGG	0	NA	NA	NA	GeneID:368	ABCC6	TRUE	ABCC6
390	CAGACCAACGAGATGCTCCG	chr11	17442838	-	none	CGG	CAGACCAACGAGATGCTCCGCGG	0	NA	NA	NA	GeneID:6833	ABCC8	TRUE	ABCC8
391	CTACCGTCAAAGCTCTAGTG	chr11	17430815	-	none	AGG	CTACCGTCAAAGCTCTAGTGAGG	0	NA	NA	NA	GeneID:6833	ABCC8	TRUE	ABCC8
392	GATGTTGTGATAGTAGACCA	chr11	17470131	+	none	CGG	GATGTTGTGATAGTAGACCACGG	0	NA	NA	NA	GeneID:6833	ABCC8	TRUE	ABCC8
393	TCAACGCCAGCGAATCAGTG	chr11	17412706	-	none	TGG	TCAACGCCAGCGAATCAGTGTGG	0	NA	NA	NA	GeneID:6833	ABCC8	TRUE	ABCC8
394	AGAGAGGAAAACTCTCCGAC	chr12	21848200	-	none	GGG	AGAGAGGAAAACTCTCCGACGGG	0	NA	NA	NA	GeneID:10060	ABCC9	TRUE	ABCC9
395	ATACACTATCGATGTTGTAG	chr12	21925984	+	none	TGG	ATACACTATCGATGTTGTAGTGG	0	NA	NA	NA	GeneID:10060	ABCC9	TRUE	ABCC9
396	GACTGCAAATCTGACCACCG	chr12	21894045	+	none	TGG	GACTGCAAATCTGACCACCGTGG	0	NA	NA	NA	GeneID:10060	ABCC9	TRUE	ABCC9
397	GACTGCAAATCTGACCACCG	chr5	106026947	+	15:A>C,19:A>G	AGG	GACTGCAAATCTGACAACCAAGG	2	16	20	NA			FALSE	ABCC9
398	TAAAGTACTGAATTGGCGCA	chr12	21908114	+	none	AGG	TAAAGTACTGAATTGGCGCAAGG	0	NA	NA	NA	GeneID:10060	ABCC9	TRUE	ABCC9
399	AGTTCCTCATGAAGTATGTG	chrX	153729325	+	none	TGG	AGTTCCTCATGAAGTATGTGTGG	0	NA	NA	NA	GeneID:215	ABCD1	TRUE	ABCD1
400	AGTTCCTCATGAAGTATGTG	chr12	39617054	-	7:C>G,19:A>C	TGG	AGTTCCTGATGAAGTATGTTTGG	2	8	20	NA	GeneID:225	ABCD2	TRUE	ABCD1
401	CTACATGCACTCGCGTGTGG	chrX	153726105	+	none	TGG	CTACATGCACTCGCGTGTGGTGG	0	NA	NA	NA	GeneID:215	ABCD1	TRUE	ABCD1
402	GATCATGTCGTCGTACAAGG	chrX	153736232	+	none	AGG	GATCATGTCGTCGTACAAGGAGG	0	NA	NA	NA	GeneID:215	ABCD1	TRUE	ABCD1
403	GGCCACATACACCGACAGGA	chrX	153725582	-	none	AGG	GGCCACATACACCGACAGGAAGG	0	NA	NA	NA	GeneID:215	ABCD1	TRUE	ABCD1
404	GGCCACATACACCGACAGGA	chr22	46626250	-	13:T>C,14:G>T	CGG	GGCCACATACACCACCAGGACGG	2	14	15	NA	GeneID:23151	GRAMD4	FALSE	ABCD1
405	GGCCACATACACCGACAGGA	chr2	180567519	-	12:A>G,13:G>C	GGG	GGCCACATACACTCACAGGAGGG	2	13	14	NA			FALSE	ABCD1
406	ATTACCTCTCAGTGACACAT	chr12	39604773	-	none	TGG	ATTACCTCTCAGTGACACATTGG	0	NA	NA	NA	GeneID:225	ABCD2	TRUE	ABCD2
407	CCCTGACCAATCTCTTACGG	chr12	39618981	-	none	AGG	CCCTGACCAATCTCTTACGGAGG	0	NA	NA	NA	GeneID:225	ABCD2	TRUE	ABCD2
408	CCCTGACCAATCTCTTACGG	chrX	153725841	+	9:G>A,15:G>T	AGG	CCCTGACCAGTCTCTGACGGAGG	2	10	16	NA	GeneID:215	ABCD1	TRUE	ABCD2
409	CCTTATTGCACTGTTGACGA	chr12	39619120	+	none	AGG	CCTTATTGCACTGTTGACGAAGG	0	NA	NA	NA	GeneID:225	ABCD2	TRUE	ABCD2
410	CTGGAGCTGATGCTATTGAA	chr12	39607622	-	none	AGG	CTGGAGCTGATGCTATTGAAAGG	0	NA	NA	NA	GeneID:225	ABCD2	TRUE	ABCD2
411	CTGGAGCTGATGCTATTGAA	chr22	32901892	+	10:A>T,15:C>T	GGG	CTGGAGCTGAAGCTACTGAAGGG	2	11	16	NA	GeneID:8224	SYN3	FALSE	ABCD2
412	AATTAAACTTACAAGAGGCA	chr1	94473827	-	none	TGG	AATTAAACTTACAAGAGGCATGG	0	NA	NA	NA	GeneID:5825	ABCD3	TRUE	ABCD3
413	AATTAAACTTACAAGAGGCA	chr4	72250335	-	12:A>T,16:T>C	TGG	AATTAAACTTACTAGAAGCATGG	2	13	17	NA			FALSE	ABCD3
414	ACTCGACTTCGAAGACCCAT	chr1	94480511	+	none	TGG	ACTCGACTTCGAAGACCCATTGG	0	NA	NA	NA	GeneID:5825	ABCD3	TRUE	ABCD3
415	TGGCAAATATGAGCGCACAA	chr1	94489775	+	none	TGG	TGGCAAATATGAGCGCACAATGG	0	NA	NA	NA	GeneID:5825	ABCD3	TRUE	ABCD3
416	TGTGTACTCTTGAGATGTCG	chr1	94487755	-	none	AGG	TGTGTACTCTTGAGATGTCGAGG	0	NA	NA	NA	GeneID:5825	ABCD3	TRUE	ABCD3
417	AGCCACATCTGAGAGCGTCG	chr14	74292564	+	none	TGG	AGCCACATCTGAGAGCGTCGTGG	0	NA	NA	NA	GeneID:5826	ABCD4	TRUE	ABCD4
418	GATCCCCAGTCAGTACTATG	chr14	74299627	-	none	GGG	GATCCCCAGTCAGTACTATGGGG	0	NA	NA	NA	GeneID:5826	ABCD4	TRUE	ABCD4
419	GTAGTAGACGAGGGTGAACG	chr14	74296352	+	none	GGG	GTAGTAGACGAGGGTGAACGGGG	0	NA	NA	NA	GeneID:5826	ABCD4	TRUE	ABCD4
420	TTGCGATGACAACGTAACTC	chr14	74292812	+	none	AGG	TTGCGATGACAACGTAACTCAGG	0	NA	NA	NA	GeneID:5826	ABCD4	TRUE	ABCD4
421	AGTTGTCCTGTAGTTCGAAT	chr4	145104493	+	none	GGG	AGTTGTCCTGTAGTTCGAATGGG	0	NA	NA	NA	GeneID:6059	ABCE1	TRUE	ABCE1
422	AGTTGTCCTGTAGTTCGAAT	chr7	23564159	-	16:T>C	GGG	AGTTGTCCTGTAGTTCAAATGGG	1	17	NA	NA			TRUE	ABCE1
423	CAATTGATAAGGCGCCAAAG	chr4	145108022	-	none	GGG	CAATTGATAAGGCGCCAAAGGGG	0	NA	NA	NA	GeneID:6059	ABCE1	TRUE	ABCE1
424	CAATTGATAAGGCGCCAAAG	chr7	23564043	+	9:G>A	GGG	CAATTGATAGGGCGCCAAAGGGG	1	10	NA	NA			TRUE	ABCE1
425	CCAAAACTTCACCTGGACGA	chr4	145109143	-	none	GGG	CCAAAACTTCACCTGGACGAGGG	0	NA	NA	NA	GeneID:6059	ABCE1	TRUE	ABCE1
426	CCAAAACTTCACCTGGACGA	chr7	23563941	+	9:T>C	GGG	CCAAAACTTTACCTGGACGAGGG	1	10	NA	NA			TRUE	ABCE1
427	TTTCAGATATATCATTGTGG	chr4	145117286	+	none	TGG	TTTCAGATATATCATTGTGGTGG	0	NA	NA	NA	GeneID:6059;GeneID:54726	ABCE1;OTUD4	TRUE	ABCE1
428	CTGCAGAGGCCAAAGCACGG	chr6	30584451	+	none	CGG	CTGCAGAGGCCAAAGCACGGCGG	0	NA	NA	NA	GeneID:23	ABCF1	TRUE	ABCF1
429	GATGGAGTATGAGCGCCAAG	chr6	30583064	+	none	TGG	GATGGAGTATGAGCGCCAAGTGG	0	NA	NA	NA	GeneID:23	ABCF1	TRUE	ABCF1
430	GATGGAGTATGAGCGCCAAG	chrX	48591585	+	9:A>T,13:T>C	AGG	GATGGAGTAAGAGTGCCAAGAGG	2	10	14	NA	GeneID:64743	WDR13	FALSE	ABCF1
431	GCAACACATCAATGTTGGGA	chr6	30583858	-	none	GGG	GCAACACATCAATGTTGGGAGGG	0	NA	NA	NA	GeneID:23	ABCF1	TRUE	ABCF1
432	TGTAATTGCCCCTATAGTAG	chr6	30585662	-	none	TGG	TGTAATTGCCCCTATAGTAGTGG	0	NA	NA	NA	GeneID:23	ABCF1	TRUE	ABCF1
433	AACCAATGAGGCCATAACGA	chr7	151224787	+	none	CGG	AACCAATGAGGCCATAACGACGG	0	NA	NA	NA	GeneID:10061	ABCF2	TRUE	ABCF2
434	AACCAATGAGGCCATAACGA	chr3	88317486	-	1:C>T,17:A>G	CGG	AGCCAATGAGGCCATAATGACGG	2	2	18	NA			TRUE	ABCF2
435	ATGATCAGTACGTGAAGACG	chr7	151219132	-	none	CGG	ATGATCAGTACGTGAAGACGCGG	0	NA	NA	NA	GeneID:10061	ABCF2	TRUE	ABCF2
436	ATGATCAGTACGTGAAGACG	chr3	88318079	+	10:T>C,18:T>C	TGG	ATGATCAGTATGTGAAGATGTGG	2	11	19	NA			TRUE	ABCF2
437	CAGTCCATGCAAGATCCGCG	chr7	151223754	+	none	AGG	CAGTCCATGCAAGATCCGCGAGG	0	NA	NA	NA	GeneID:10061	ABCF2	TRUE	ABCF2
438	GGGTCGTGAGCGATAAGGTG	chr7	151218750	-	none	GGG	GGGTCGTGAGCGATAAGGTGGGG	0	NA	NA	NA	GeneID:10061	ABCF2	TRUE	ABCF2
439	ACTTCCAGGACTGCTAAAGA	chr3	184187409	+	none	GGG	ACTTCCAGGACTGCTAAAGAGGG	0	NA	NA	NA	GeneID:55324	ABCF3	TRUE	ABCF3
440	CAGCGGCTAGATGGTTACCG	chr3	184189640	+	none	GGG	CAGCGGCTAGATGGTTACCGGGG	0	NA	NA	NA	GeneID:55324	ABCF3	TRUE	ABCF3
441	GCAGAGTGTTGTACATGCGC	chr3	184186630	-	none	TGG	GCAGAGTGTTGTACATGCGCTGG	0	NA	NA	NA	GeneID:55324	ABCF3	TRUE	ABCF3
442	TGCGAGAGGATTTGCTACGG	chr3	184188349	+	none	AGG	TGCGAGAGGATTTGCTACGGAGG	0	NA	NA	NA	GeneID:55324	ABCF3	TRUE	ABCF3
443	ATGAAAGGGCTCGCTCAAGG	chr21	42284599	+	none	GGG	ATGAAAGGGCTCGCTCAAGGGGG	0	NA	NA	NA	GeneID:9619	ABCG1	TRUE	ABCG1
444	ATGAAAGGGCTCGCTCAAGG	chr14	103561965	+	2:C>G,6:C>G	TGG	ATCAAACGGCTCGCTCAAGGTGG	2	3	7	NA	GeneID:9529;GeneID:3831	BAG5;KLC1	TRUE	ABCG1
445	CTTCAGGAACCGAATAGGAA	chr21	42225873	-	none	AGG	CTTCAGGAACCGAATAGGAAAGG	0	NA	NA	NA	GeneID:9619	ABCG1	TRUE	ABCG1
446	GACCACAAGAGAGACCTCGG	chr21	42287968	+	none	GGG	GACCACAAGAGAGACCTCGGGGG	0	NA	NA	NA	GeneID:9619	ABCG1	TRUE	ABCG1
447	GAGGCCGATCCCAATGTGCG	chr21	42290074	-	none	AGG	GAGGCCGATCCCAATGTGCGAGG	0	NA	NA	NA	GeneID:9619	ABCG1	TRUE	ABCG1
448	AAAAAACGAACGGATTAACA	chr4	88131104	-	none	GGG	AAAAAACGAACGGATTAACAGGG	0	NA	NA	NA	GeneID:9429	ABCG2	TRUE	ABCG2
449	GAATTACATCAACTTTCCGG	chr4	88113435	-	none	GGG	GAATTACATCAACTTTCCGGGGG	0	NA	NA	NA	GeneID:9429	ABCG2	TRUE	ABCG2
450	GGAAGGCTCTATGATCTCTG	chr4	88113530	+	none	TGG	GGAAGGCTCTATGATCTCTGTGG	0	NA	NA	NA	GeneID:9429	ABCG2	TRUE	ABCG2
451	GGAAGGCTCTATGATCTCTG	chr11	84197300	+	15:G>C,17:G>C	AGG	GGAAGGCTCTATGATGTGTGAGG	2	16	18	NA	GeneID:1740	DLG2	FALSE	ABCG2
452	TAACTTAGGATGTCTAAGCA	chr4	88118248	-	none	GGG	TAACTTAGGATGTCTAAGCAGGG	0	NA	NA	NA	GeneID:9429	ABCG2	TRUE	ABCG2
453	CTCTGTGTCCCCAGTCATCG	chr11	119156857	+	none	AGG	CTCTGTGTCCCCAGTCATCGAGG	0	NA	NA	NA	GeneID:64137	ABCG4	TRUE	ABCG4
454	CTCTGTGTCCCCAGTCATCG	chr17	14121492	-	11:A>G,14:G>A	TGG	CTCTGTGTCCCTAGCCATCGTGG	2	12	15	NA	GeneID:1352	COX10	FALSE	ABCG4
455	GGTGGAGAGAACTACCTGGT	chr11	119154910	-	none	GGG	GGTGGAGAGAACTACCTGGTGGG	0	NA	NA	NA	GeneID:64137	ABCG4	TRUE	ABCG4
456	GGTGGAGAGAACTACCTGGT	chr3	43639025	-	10:A>T,14:A>G	GGG	GGTGGAGAGATCTATCTGGTGGG	2	11	15	NA	GeneID:55129	ANO10	TRUE	ABCG4
457	GGTGGAGAGAACTACCTGGT	chr15	48369573	-	9:G>T,12:T>A	AGG	GGTGGAGAGCACAACCTGGTAGG	2	10	13	NA			FALSE	ABCG4
458	GTGGGACATGAACCGTAGGT	chr11	119158566	-	none	GGG	GTGGGACATGAACCGTAGGTGGG	0	NA	NA	NA	GeneID:64137	ABCG4	TRUE	ABCG4
459	TGGAGCTGTCCTATTCCGTG	chr11	119150155	+	none	CGG	TGGAGCTGTCCTATTCCGTGCGG	0	NA	NA	NA	GeneID:64137	ABCG4	TRUE	ABCG4
460	ACACCTGAAAACGTTACCAA	chr2	43824279	-	none	TGG	ACACCTGAAAACGTTACCAATGG	0	NA	NA	NA	GeneID:64240	ABCG5	TRUE	ABCG5
461	GGCTCGCAGGAACCGAATTG	chr2	43826422	-	none	TGG	GGCTCGCAGGAACCGAATTGTGG	0	NA	NA	NA	GeneID:64240	ABCG5	TRUE	ABCG5
462	GGTGCTATCCAGGACCGCGT	chr2	43823977	-	none	AGG	GGTGCTATCCAGGACCGCGTAGG	0	NA	NA	NA	GeneID:64240	ABCG5	TRUE	ABCG5
463	TGATTGGCAACTACAGCTTG	chr2	43828046	-	none	GGG	TGATTGGCAACTACAGCTTGGGG	0	NA	NA	NA	GeneID:64240	ABCG5	TRUE	ABCG5
464	TGATTGGCAACTACAGCTTG	chrX	68948683	+	2:T>A,9:G>A	GGG	TGTTTGGCAGCTACAGCTTGGGG	2	3	10	NA			FALSE	ABCG5
465	CACCCCCATCTACTTAGGGG	chr2	43852770	+	none	CGG	CACCCCCATCTACTTAGGGGCGG	0	NA	NA	NA	GeneID:64241	ABCG8	TRUE	ABCG8
466	CAGTGCGCTGACACCCGCGT	chr2	43852386	+	none	GGG	CAGTGCGCTGACACCCGCGTGGG	0	NA	NA	NA	GeneID:64241	ABCG8	TRUE	ABCG8
467	CTCAAACCAAGGGACCTGAG	chr2	43846167	-	none	AGG	CTCAAACCAAGGGACCTGAGAGG	0	NA	NA	NA	GeneID:64241	ABCG8	TRUE	ABCG8
468	CTCAAACCAAGGGACCTGAG	chr13	53115525	+	6:G>C,11:T>G	AGG	CTCAAAGCAAGTGACCTGAGAGG	2	7	12	NA			FALSE	ABCG8
469	CTCAAACCAAGGGACCTGAG	chr8	7393153	+	8:C>A,18:G>A	AGG	CTCAAACCCAGGGACCTGGGAGG	2	9	19	NA			FALSE	ABCG8
470	CTCAAACCAAGGGACCTGAG	chr8	7918731	-	8:G>T,18:C>T	AGG	CTCAAACCCAGGGACCTGGGAGG	2	9	19	NA			FALSE	ABCG8
471	GAGTCCTACGAAGATGCCTG	chr2	43872255	+	none	GGG	GAGTCCTACGAAGATGCCTGGGG	0	NA	NA	NA	GeneID:64241	ABCG8	TRUE	ABCG8
472	GAGTCCTACGAAGATGCCTG	chr17	82448499	+	14:G>T,16:T>C	AGG	GAGTCCTACGAAGAGGTCTGAGG	2	15	17	NA	GeneID:79415	C17orf62	TRUE	ABCG8
473	GAGTCCTACGAAGATGCCTG	chr17	82448580	+	14:G>T,16:T>C	AGG	GAGTCCTACGAAGAGGTCTGAGG	2	15	17	NA	GeneID:79415	C17orf62	TRUE	ABCG8
474	GAGTCCTACGAAGATGCCTG	chr17	82448661	+	14:G>T,16:T>C	AGG	GAGTCCTACGAAGAGGTCTGAGG	2	15	17	NA	GeneID:79415	C17orf62	TRUE	ABCG8
475	GAGTCCTACGAAGATGCCTG	chr17	82448742	+	14:G>T,16:T>C	AGG	GAGTCCTACGAAGAGGTCTGAGG	2	15	17	NA	GeneID:79415	C17orf62	TRUE	ABCG8
476	GAGTCCTACGAAGATGCCTG	chr17	82448823	+	14:G>T,16:T>C	AGG	GAGTCCTACGAAGAGGTCTGAGG	2	15	17	NA	GeneID:79415	C17orf62	TRUE	ABCG8
477	GAGTCCTACGAAGATGCCTG	chr17	82448256	+	14:G>T,16:T>C	AGG	GAGTCCTACGAAGAGGTCTGAGG	2	15	17	NA	GeneID:79415	C17orf62	TRUE	ABCG8
478	GAGTCCTACGAAGATGCCTG	chr17	82448337	+	14:G>T,16:T>C	AGG	GAGTCCTACGAAGAGGTCTGAGG	2	15	17	NA	GeneID:79415	C17orf62	TRUE	ABCG8
479	GAGTCCTACGAAGATGCCTG	chr17	82448418	+	14:G>T,16:T>C	AGG	GAGTCCTACGAAGAGGTCTGAGG	2	15	17	NA	GeneID:79415	C17orf62	TRUE	ABCG8
480	AGCCCCTAGTCCTTTATCAG	chr2	27128579	+	none	AGG	AGCCCCTAGTCCTTTATCAGAGG	0	NA	NA	NA	GeneID:84696	ABHD1	TRUE	ABHD1
481	GACCCTACCGTTCCACAAGT	chr2	27129915	-	none	TGG	GACCCTACCGTTCCACAAGTTGG	0	NA	NA	NA	GeneID:84696	ABHD1	TRUE	ABHD1
482	GCTGTCGTGTTTAACAACCG	chr2	27129316	+	none	GGG	GCTGTCGTGTTTAACAACCGGGG	0	NA	NA	NA	GeneID:84696	ABHD1	TRUE	ABHD1
483	GGTGCAAGACGTATGTCTCC	chr2	27129076	-	none	TGG	GGTGCAAGACGTATGTCTCCTGG	0	NA	NA	NA	GeneID:84696	ABHD1	TRUE	ABHD1
484	TAATTGATGACTTAGCTGAT	chr3	111986346	+	none	GGG	TAATTGATGACTTAGCTGATGGG	0	NA	NA	NA	GeneID:55347	ABHD10	TRUE	ABHD10
485	TACCTCAGCGGGCGCCACGG	chr3	111979173	+	none	TGG	TACCTCAGCGGGCGCCACGGTGG	0	NA	NA	NA	GeneID:55347	ABHD10	TRUE	ABHD10
486	TCATATAAGAAAGATAGCCA	chr3	111981886	-	none	GGG	TCATATAAGAAAGATAGCCAGGG	0	NA	NA	NA	GeneID:55347	ABHD10	TRUE	ABHD10
487	TGCACGACCAGAGAAGGTCG	chr3	111986963	+	none	TGG	TGCACGACCAGAGAAGGTCGTGG	0	NA	NA	NA	GeneID:55347	ABHD10	TRUE	ABHD10
488	ACGGTGGATGCTCGTAACCA	chr7	73737709	-	none	CGG	ACGGTGGATGCTCGTAACCACGG	0	NA	NA	NA	GeneID:83451	ABHD11	TRUE	ABHD11
489	CTGCCACATAGGTTGCAAAG	chr7	73737306	+	none	TGG	CTGCCACATAGGTTGCAAAGTGG	0	NA	NA	NA	GeneID:83451	ABHD11	TRUE	ABHD11
490	GAGCCCGTGCAAAAAGACGA	chr7	73738390	+	none	CGG	GAGCCCGTGCAAAAAGACGACGG	0	NA	NA	NA	GeneID:83451	ABHD11	TRUE	ABHD11
491	GCTGTGGCCAACGACGACGC	chr7	73737600	+	none	AGG	GCTGTGGCCAACGACGACGCAGG	0	NA	NA	NA	GeneID:83451	ABHD11	TRUE	ABHD11
492	AGGTGACCACATGGTAACCA	chr20	25314936	+	none	AGG	AGGTGACCACATGGTAACCAAGG	0	NA	NA	NA	GeneID:26090	ABHD12	TRUE	ABHD12
493	AGGTGACCACATGGTAACCA	chrX	20940455	-	0:A>T,5:C>T	AGG	TGGTGGCCACATGGTAACCAAGG	2	1	6	NA			FALSE	ABHD12
494	CCTACGCCTGACGGGCCCGG	chr20	25390567	-	none	CGG	CCTACGCCTGACGGGCCCGGCGG	0	NA	NA	NA	GeneID:26090	ABHD12	TRUE	ABHD12
495	GAGTGGCCCCAGATGTACAC	chr20	25309457	+	none	GGG	GAGTGGCCCCAGATGTACACGGG	0	NA	NA	NA	GeneID:26090	ABHD12	TRUE	ABHD12
496	GAGTGGCCCCAGATGTACAC	chr13	113196801	-	8:A>G,19:A>G	CGG	GAGTGGCCTCAGATGTACATCGG	2	9	20	NA	GeneID:55795	PCID2	FALSE	ABHD12
497	GCAGGTACAGAATGATAGGG	chr20	25320217	+	none	TGG	GCAGGTACAGAATGATAGGGTGG	0	NA	NA	NA	GeneID:26090	ABHD12	TRUE	ABHD12
498	GCAGGTACAGAATGATAGGG	chr2	134458377	-	16:C>T,18:A>C	GGG	GCAGGTACAGAATGATGGTGGGG	2	17	19	NA	GeneID:81615	TMEM163	TRUE	ABHD12
499	GCAGGTACAGAATGATAGGG	chr13	32319129	-	6:A>T,13:A>C	TGG	GCAGGTTCAGAATTATAGGGTGG	2	7	14	NA	GeneID:675	BRCA2	TRUE	ABHD12
500	CCAAGACAATAGCATCAACT	chr14	50888830	-	none	GGG	CCAAGACAATAGCATCAACTGGG	0	NA	NA	NA	GeneID:5836;GeneID:145447	PYGL;ABHD12B	TRUE	ABHD12B
501	CCAAGACAATAGCATCAACT	chr10	66359586	+	2:C>A,18:T>C	AGG	CCCAGACAATAGCATCAATTAGG	2	3	19	NA	GeneID:29119	CTNNA3	FALSE	ABHD12B
502	CCAAGACAATAGCATCAACT	chr13	54898963	-	4:G>C,11:G>C	TGG	CCAACACAATACCATCAACTTGG	2	5	12	NA			FALSE	ABHD12B
503	GTCTTGTCTGTTGACTACAG	chr14	50885637	+	none	AGG	GTCTTGTCTGTTGACTACAGAGG	0	NA	NA	NA	GeneID:5836;GeneID:145447	PYGL;ABHD12B	TRUE	ABHD12B
504	TAATTGGGTTCCCATCACGA	chr14	50880520	-	none	AGG	TAATTGGGTTCCCATCACGAAGG	0	NA	NA	NA	GeneID:5836;GeneID:145447	PYGL;ABHD12B	TRUE	ABHD12B
505	TAATTGGGTTCCCATCACGA	chr13	104990755	+	13:T>A,17:T>C	TGG	TAATTGGGTTCCCTTCATGATGG	2	14	18	NA			FALSE	ABHD12B
506	TTGTGTCTATGAGTGGACCA	chr14	50885820	+	none	AGG	TTGTGTCTATGAGTGGACCAAGG	0	NA	NA	NA	GeneID:5836;GeneID:145447	PYGL;ABHD12B	TRUE	ABHD12B
507	AATAGCCACTGCTCCACCCA	chr13	108229798	-	none	AGG	AATAGCCACTGCTCCACCCAAGG	0	NA	NA	NA	GeneID:84945	ABHD13	TRUE	ABHD13
508	AATAGCCACTGCTCCACCCA	chr6	158214468	+	16:G>C,19:T>A	GGG	AATAGCCACTGCTCCAGCCTGGG	2	17	20	NA			FALSE	ABHD13
509	CATGGGAATGCAGGCAACAT	chr13	108229578	+	none	AGG	CATGGGAATGCAGGCAACATAGG	0	NA	NA	NA	GeneID:84945	ABHD13	TRUE	ABHD13
510	CATGGGAATGCAGGCAACAT	chr8	75877737	-	9:T>C,19:T>A	GGG	CATGGGAATACAGGCAACAAGGG	2	10	20	NA			FALSE	ABHD13
511	GGGAACATAAAGACGTGAAG	chr13	108229435	-	none	AGG	GGGAACATAAAGACGTGAAGAGG	0	NA	NA	NA	GeneID:84945	ABHD13	TRUE	ABHD13
512	GGGAACATAAAGACGTGAAG	chr5	99493586	+	2:T>G,13:T>C	TGG	GGTAACATAAAGATGTGAAGTGG	2	3	14	NA			FALSE	ABHD13
513	GGGAACATAAAGACGTGAAG	chr5	100081583	-	2:A>C,13:A>G	TGG	GGTAACATAAAGATGTGAAGTGG	2	3	14	NA			FALSE	ABHD13
514	TAGGATTTCAGCCATTATGG	chr13	108229841	+	none	TGG	TAGGATTTCAGCCATTATGGTGG	0	NA	NA	NA	GeneID:84945	ABHD13	TRUE	ABHD13
515	AGGCCTTTAACTCTCACACG	chr3	51978284	+	none	TGG	AGGCCTTTAACTCTCACACGTGG	0	NA	NA	NA	GeneID:84836;GeneID:25864;GeneID:100526760	ABHD14B;ABHD14A;ABHD14A-ACY1	TRUE	ABHD14A
516	CTGGCAGCCCCACATACAGT	chr3	51977941	-	none	AGG	CTGGCAGCCCCACATACAGTAGG	0	NA	NA	NA	GeneID:84836;GeneID:25864;GeneID:100526760	ABHD14B;ABHD14A;ABHD14A-ACY1	TRUE	ABHD14A
517	CTGGCAGCCCCACATACAGT	chr16	1230333	-	14:G>A,19:T>A	GGG	CTGGCAGCCCCACACACAGAGGG	2	15	20	NA			FALSE	ABHD14A
518	CTGGCAGCCCCACATACAGT	chr16	1240536	+	14:C>T,19:A>T	GGG	CTGGCAGCCCCACACACAGAGGG	2	15	20	NA			FALSE	ABHD14A
519	CTGGCAGCCCCACATACAGT	chr16	1255899	+	14:C>T,19:A>T	GGG	CTGGCAGCCCCACACACAGAGGG	2	15	20	NA			FALSE	ABHD14A
520	GGAGGTACAGAATGCCGTGT	chr3	51980474	+	none	TGG	GGAGGTACAGAATGCCGTGTTGG	0	NA	NA	NA	GeneID:84836;GeneID:25864;GeneID:100526760	ABHD14B;ABHD14A;ABHD14A-ACY1	TRUE	ABHD14A
521	TCCCACTCAACCAGGCACAC	chr3	51978060	+	none	AGG	TCCCACTCAACCAGGCACACAGG	0	NA	NA	NA	GeneID:84836;GeneID:25864;GeneID:100526760	ABHD14B;ABHD14A;ABHD14A-ACY1	TRUE	ABHD14A
522	TCCCACTCAACCAGGCACAC	chr7	123181517	-	18:G>T,19:T>G	AGG	TCCCACTCAACCAGGCACCAAGG	2	19	20	NA	GeneID:6561	SLC13A1	FALSE	ABHD14A
523	AGAACCTGGGTACACTGCAC	chr3	51971505	-	none	AGG	AGAACCTGGGTACACTGCACAGG	0	NA	NA	NA	GeneID:57060;GeneID:84836;GeneID:25864	PCBP4;ABHD14B;ABHD14A	TRUE	ABHD14B
524	AGAACCTGGGTACACTGCAC	chrX	121605188	-	4:T>G,10:T>A	AGG	AGAAACTGGGAACACTGCACAGG	2	5	11	NA			FALSE	ABHD14B
525	AGAACCTGGGTACACTGCAC	chr7	81547773	-	0:A>T,14:T>G	AGG	TGAACCTGGGTACAATGCACAGG	2	1	15	NA	GeneID:100128317	LOC100128317	FALSE	ABHD14B
526	GAGAGGCCCTGCCCGGCAGT	chr3	51971586	-	none	GGG	GAGAGGCCCTGCCCGGCAGTGGG	0	NA	NA	NA	GeneID:57060;GeneID:84836;GeneID:25864	PCBP4;ABHD14B;ABHD14A	TRUE	ABHD14B
527	GAGAGGCCCTGCCCGGCAGT	chr19	47499192	-	2:G>C,13:A>G	GGG	GACAGGCCCTGCCTGGCAGTGGG	2	3	14	NA	GeneID:100505681;GeneID:8775	NAPA-AS1;NAPA	FALSE	ABHD14B
528	TGATGGACTGATCACAACCG	chr3	51970062	+	none	GGG	TGATGGACTGATCACAACCGGGG	0	NA	NA	NA	GeneID:57060;GeneID:84836	PCBP4;ABHD14B	TRUE	ABHD14B
529	TGCAGGTCTGGGGCACTCCA	chr3	51970169	-	none	AGG	TGCAGGTCTGGGGCACTCCAAGG	0	NA	NA	NA	GeneID:57060;GeneID:84836	PCBP4;ABHD14B	TRUE	ABHD14B
530	CAAACAAGGCTGCACCCTCC	chr17	29566745	+	none	CGG	CAAACAAGGCTGCACCCTCCCGG	0	NA	NA	NA	GeneID:116236;GeneID:90313	ABHD15;TP53I13	TRUE	ABHD15
531	CAAACAAGGCTGCACCCTCC	chr4	142040203	-	1:C>T,11:A>C	TGG	CGAACAAGGCTTCACCCTCCTGG	2	2	12	NA	GeneID:8821	INPP4B	FALSE	ABHD15
532	CTGGTGATCCCCAATGCGTG	chr17	29566466	-	none	GGG	CTGGTGATCCCCAATGCGTGGGG	0	NA	NA	NA	GeneID:116236;GeneID:90313	ABHD15;TP53I13	TRUE	ABHD15
533	GGCCGGCCTCGAACCACTCT	chr17	29566140	+	none	CGG	GGCCGGCCTCGAACCACTCTCGG	0	NA	NA	NA	GeneID:116236;GeneID:90313	ABHD15;TP53I13	TRUE	ABHD15
534	GGCCGGCCTCGAACCACTCT	chr19	47247040	+	3:T>C,19:C>T	AGG	GGCTGGCCTCGAACCACTCCAGG	2	4	20	NA			FALSE	ABHD15
535	TGTATGTGACCGCCTCCTTG	chr17	29566302	+	none	AGG	TGTATGTGACCGCCTCCTTGAGG	0	NA	NA	NA	GeneID:116236;GeneID:90313	ABHD15;TP53I13	TRUE	ABHD15
536	TGTATGTGACCGCCTCCTTG	chr16	27073502	+	8:T>A,17:C>T	AGG	TGTATGTGTCCGCCTCCCTGAGG	2	9	18	NA			FALSE	ABHD15
537	ACCATGTTTGTGGACCGGCG	chr6	31691609	-	none	GGG	ACCATGTTTGTGGACCGGCGGGG	0	NA	NA	NA	GeneID:7920	ABHD16A	TRUE	ABHD16A
538	ATCTACGCCTGGTCCATCGG	chr6	31689591	-	none	CGG	ATCTACGCCTGGTCCATCGGCGG	0	NA	NA	NA	GeneID:7920	ABHD16A	TRUE	ABHD16A
539	CCATCTTGGAAGCAACACAT	chr6	31696971	-	none	CGG	CCATCTTGGAAGCAACACATCGG	0	NA	NA	NA	GeneID:7920	ABHD16A	TRUE	ABHD16A
540	CTCAGGAAGGAGTCTCGAGG	chr6	31693134	-	none	GGG	CTCAGGAAGGAGTCTCGAGGGGG	0	NA	NA	NA	GeneID:7920	ABHD16A	TRUE	ABHD16A
541	CAGACCAGCCGTAGACCACC	chr20	63862262	-	none	AGG	CAGACCAGCCGTAGACCACCAGG	0	NA	NA	NA	GeneID:140701	ABHD16B	TRUE	ABHD16B
542	CAGACCAGCCGTAGACCACC	chr10	130357221	-	2:T>C,4:C>G	CGG	CAAAGCAGCCGTAGACCACCCGG	2	3	5	NA			FALSE	ABHD16B
543	CATCTGCTGCGAAGGCAACG	chr20	63862061	+	none	CGG	CATCTGCTGCGAAGGCAACGCGG	0	NA	NA	NA	GeneID:140701	ABHD16B	TRUE	ABHD16B
544	CATCTGCTGCGAAGGCAACG	chr11	57332924	+	10:C>G,19:C>G	AGG	CATCTGCTGCCAAGGCAACCAGG	2	11	20	NA	GeneID:6749	SSRP1	TRUE	ABHD16B
545	GCGCACGTCATCCCAGCGGA	chr20	63861637	-	none	AGG	GCGCACGTCATCCCAGCGGAAGG	0	NA	NA	NA	GeneID:140701	ABHD16B	TRUE	ABHD16B
546	GGCCGCTGGCTCGTGTACCC	chr20	63861858	+	none	CGG	GGCCGCTGGCTCGTGTACCCCGG	0	NA	NA	NA	GeneID:140701	ABHD16B	TRUE	ABHD16B
547	ACCGTAGCCGGAGTAGTCGT	chr15	28457685	+	none	AGG	ACCGTAGCCGGAGTAGTCGTAGG	0	NA	NA	NA			TRUE	ABHD17A
548	ACCGTAGCCGGAGTAGTCGT	chr19	1879994	+	none	AGG	ACCGTAGCCGGAGTAGTCGTAGG	0	NA	NA	NA	GeneID:81926	ABHD17A	TRUE	ABHD17A
549	ACCGTAGCCGGAGTAGTCGT	chr1	214608387	+	none	AGG	ACCGTAGCCGGAGTAGTCGTAGG	0	NA	NA	NA	GeneID:1063	CENPF	TRUE	ABHD17A
550	ACCGTAGCCGGAGTAGTCGT	chr1	148146827	-	13:C>A	AGG	ACCGTAGCCGGAGGAGTCGTAGG	1	14	NA	NA	GeneID:200030	NBPF11	TRUE	ABHD17A
551	ACCGTAGCCGGAGTAGTCGT	chr17	20841430	-	1:A>G	AGG	ATCGTAGCCGGAGTAGTCGTAGG	1	2	NA	NA	GeneID:339184	CCDC144NL	TRUE	ABHD17A
552	ACCGTAGCCGGAGTAGTCGT	chr16	32729439	+	9:A>G,17:G>C	AGG	ACCGTAGCCAGAGTAGTGGTAGG	2	10	18	NA			TRUE	ABHD17A
553	ACCGTAGCCGGAGTAGTCGT	chr16_KI270728v1_random	989753	+	9:A>G,17:G>C	AGG	ACCGTAGCCAGAGTAGTGGTAGG	2	10	18	NA			FALSE	ABHD17A
554	ACCGTAGCCGGAGTAGTCGT	chr16	33140948	-	9:T>C,17:C>G	AGG	ACCGTAGCCAGAGTAGTGGTAGG	2	10	18	NA			TRUE	ABHD17A
555	ACCGTAGCCGGAGTAGTCGT	chr16	32199979	-	9:T>C,17:C>G	AGG	ACCGTAGCCAGAGTAGTGGTAGG	2	10	18	NA			TRUE	ABHD17A
556	AGGCTCTCAGGGTCCCCAAG	chr19	1881391	+	none	GGG	AGGCTCTCAGGGTCCCCAAGGGG	0	NA	NA	NA	GeneID:81926	ABHD17A	TRUE	ABHD17A
557	AGGCTCTCAGGGTCCCCAAG	chr1	148146549	-	none	GGG	AGGCTCTCAGGGTCCCCAAGGGG	0	NA	NA	NA	GeneID:200030	NBPF11	TRUE	ABHD17A
558	AGGCTCTCAGGGTCCCCAAG	chr17	20841201	-	4:G>A,6:C>A	GGG	AGGCCCGCAGGGTCCCCAAGGGG	2	5	7	NA	GeneID:339184	CCDC144NL	TRUE	ABHD17A
559	AGGCTCTCAGGGTCCCCAAG	chr22	20670799	+	4:C>T,6:G>T	GGG	AGGCCCGCAGGGTCCCCAAGGGG	2	5	7	NA			TRUE	ABHD17A
560	AGGCTCTCAGGGTCCCCAAG	chr1	214608665	+	4:C>T,6:G>T	GGG	AGGCCCGCAGGGTCCCCAAGGGG	2	5	7	NA	GeneID:1063	CENPF	TRUE	ABHD17A
561	GCGCGAGCTGGACACCATCG	chr17	20841290	+	none	AGG	GCGCGAGCTGGACACCATCGAGG	0	NA	NA	NA	GeneID:339184	CCDC144NL	TRUE	ABHD17A
562	GCGCGAGCTGGACACCATCG	chr1	148146633	+	none	AGG	GCGCGAGCTGGACACCATCGAGG	0	NA	NA	NA	GeneID:200030	NBPF11	TRUE	ABHD17A
563	GCGCGAGCTGGACACCATCG	chr22	22117749	-	none	AGG	GCGCGAGCTGGACACCATCGAGG	0	NA	NA	NA			TRUE	ABHD17A
564	GCGCGAGCTGGACACCATCG	chr19	1881307	-	none	AGG	GCGCGAGCTGGACACCATCGAGG	0	NA	NA	NA	GeneID:81926	ABHD17A	TRUE	ABHD17A
565	GCGCGAGCTGGACACCATCG	chr22	20670725	-	none	AGG	GCGCGAGCTGGACACCATCGAGG	0	NA	NA	NA			TRUE	ABHD17A
566	GCGCGAGCTGGACACCATCG	chr1	214608581	-	18:A>G	AGG	GCGCGAGCTGGACACCATTGAGG	1	19	NA	NA	GeneID:1063	CENPF	TRUE	ABHD17A
567	GCGCGAGCTGGACACCATCG	chr15	80695731	+	13:G>A,16:G>A	AGG	GCGCGAGCTGGACGCCGTCGAGG	2	14	17	NA	GeneID:58489	ABHD17C	TRUE	ABHD17A
568	TACACGGTCCTCTTCTCGCA	chr1	148146727	+	none	CGG	TACACGGTCCTCTTCTCGCACGG	0	NA	NA	NA	GeneID:200030	NBPF11	TRUE	ABHD17A
569	TACACGGTCCTCTTCTCGCA	chr19	1880094	-	none	CGG	TACACGGTCCTCTTCTCGCACGG	0	NA	NA	NA	GeneID:81926	ABHD17A	TRUE	ABHD17A
570	TACACGGTCCTCTTCTCGCA	chr22	22117655	-	none	CGG	TACACGGTCCTCTTCTCGCACGG	0	NA	NA	NA			TRUE	ABHD17A
571	TACACGGTCCTCTTCTCGCA	chr22	20670631	-	9:A>G	CGG	TACACGGTCTTCTTCTCGCACGG	1	10	NA	NA			TRUE	ABHD17A
572	TACACGGTCCTCTTCTCGCA	chr15	80695825	+	6:C>G,8:G>C	CGG	TACACGCTGCTCTTCTCGCACGG	2	7	9	NA	GeneID:58489	ABHD17C	TRUE	ABHD17A
573	CTTGGCTTGCTCTTAGGACA	chr9	71874615	-	none	AGG	CTTGGCTTGCTCTTAGGACAAGG	0	NA	NA	NA	GeneID:51104	ABHD17B	TRUE	ABHD17B
574	GAGTAAAGTGTATTTCGCAT	chr9	71874795	+	none	TGG	GAGTAAAGTGTATTTCGCATTGG	0	NA	NA	NA	GeneID:51104	ABHD17B	TRUE	ABHD17B
575	TATAGGGACAGTACCGTCTG	chr9	71870200	-	none	TGG	TATAGGGACAGTACCGTCTGTGG	0	NA	NA	NA	GeneID:51104	ABHD17B	TRUE	ABHD17B
576	TTCATGACTAGAACCAGTAA	chr9	71874856	-	none	AGG	TTCATGACTAGAACCAGTAAAGG	0	NA	NA	NA	GeneID:51104	ABHD17B	TRUE	ABHD17B
577	ACGCCGACATCGACGCCGCG	chr15	80695979	+	none	TGG	ACGCCGACATCGACGCCGCGTGG	0	NA	NA	NA	GeneID:58489	ABHD17C	TRUE	ABHD17C
578	ACGCCGACATCGACGCCGCG	chr15	28457631	-	19:G>C	CGG	ACGCCGACATCGACGCCGCCCGG	1	20	NA	NA			TRUE	ABHD17C
579	ACGCCGACATCGACGCCGCG	chr16	32729385	-	11:T>C,19:G>C	TGG	ACGCCGACATCAACGCCGCCTGG	2	12	20	NA			TRUE	ABHD17C
580	ACGCCGACATCGACGCCGCG	chr16_KI270728v1_random	989699	-	11:T>C,19:G>C	TGG	ACGCCGACATCAACGCCGCCTGG	2	12	20	NA			FALSE	ABHD17C
581	ACGCCGACATCGACGCCGCG	chr16	32200033	+	11:A>G,19:C>G	TGG	ACGCCGACATCAACGCCGCCTGG	2	12	20	NA			TRUE	ABHD17C
582	ACGCCGACATCGACGCCGCG	chr16	33141002	+	11:A>G,19:C>G	TGG	ACGCCGACATCAACGCCGCCTGG	2	12	20	NA			TRUE	ABHD17C
583	ACGCCGACATCGACGCCGCG	chr17	20841484	+	1:T>C,19:C>G	TGG	ATGCCGACATCGACGCCGCCTGG	2	2	20	NA	GeneID:339184	CCDC144NL	TRUE	ABHD17C
584	ACGCCGACATCGACGCCGCG	chr19	1879940	-	1:A>G,19:G>C	TGG	ATGCCGACATCGACGCCGCCTGG	2	2	20	NA	GeneID:81926	ABHD17A	TRUE	ABHD17C
585	ACGCCGACATCGACGCCGCG	chr22	22117504	-	1:A>G,19:G>C	TGG	ATGCCGACATCGACGCCGCCTGG	2	2	20	NA			TRUE	ABHD17C
586	ACGCCGACATCGACGCCGCG	chr22	20670480	-	1:A>G,19:G>C	TGG	ATGCCGACATCGACGCCGCCTGG	2	2	20	NA			TRUE	ABHD17C
587	ACGCCGACATCGACGCCGCG	chr1	214608333	-	1:A>G,19:G>C	TGG	ATGCCGACATCGACGCCGCCTGG	2	2	20	NA	GeneID:1063	CENPF	TRUE	ABHD17C
588	GCCGTATCCCGAGTAGTCGT	chr15	80695925	-	none	AGG	GCCGTATCCCGAGTAGTCGTAGG	0	NA	NA	NA	GeneID:58489	ABHD17C	TRUE	ABHD17C
589	GCGCGAGAAGAAGACCTCGA	chr15	80695748	-	none	CGG	GCGCGAGAAGAAGACCTCGACGG	0	NA	NA	NA	GeneID:58489	ABHD17C	TRUE	ABHD17C
590	TCCCAATGCTCTGACCATAG	chr15	80749542	-	none	AGG	TCCCAATGCTCTGACCATAGAGG	0	NA	NA	NA	GeneID:58489	ABHD17C	TRUE	ABHD17C
591	AGGTGACCTACCTGTGCGAG	chr15	89185507	-	none	AGG	AGGTGACCTACCTGTGCGAGAGG	0	NA	NA	NA	GeneID:11057	ABHD2	TRUE	ABHD2
592	GCTCAGCCAAGGGCTCGAAG	chr15	89151820	-	none	AGG	GCTCAGCCAAGGGCTCGAAGAGG	0	NA	NA	NA	GeneID:11057	ABHD2	TRUE	ABHD2
593	GCTCAGCCAAGGGCTCGAAG	chr8	93994996	-	11:T>C,15:C>G	AGG	GCTCAGCCAAGAGCTGGAAGAGG	2	12	16	NA			FALSE	ABHD2
594	GCTCAGCCAAGGGCTCGAAG	chr3	53806500	-	1:A>G,15:C>G	GGG	GTTCAGCCAAGGGCTGGAAGGGG	2	2	16	NA	GeneID:776	CACNA1D	FALSE	ABHD2
595	GGGCGTAGTCAACGAAAGTG	chr15	89155427	-	none	CGG	GGGCGTAGTCAACGAAAGTGCGG	0	NA	NA	NA	GeneID:11057	ABHD2	TRUE	ABHD2
596	TTTGCCCACAGGCTGCACGT	chr15	89175800	+	none	GGG	TTTGCCCACAGGCTGCACGTGGG	0	NA	NA	NA	GeneID:11057	ABHD2	TRUE	ABHD2
597	TTTGCCCACAGGCTGCACGT	chr22	45602388	-	7:G>T,17:T>G	GGG	TTTGCCCCCAGGCTGCAAGTGGG	2	8	18	NA			FALSE	ABHD2
598	ACTCCTTGCTTGTTCCCGTG	chr18	21702361	+	none	AGG	ACTCCTTGCTTGTTCCCGTGAGG	0	NA	NA	NA	GeneID:171586	ABHD3	TRUE	ABHD3
599	ACTCCTTGCTTGTTCCCGTG	chr6	18295114	-	11:G>C,17:G>C	GGG	ACTCCTTGCTTCTTCCCCTGGGG	2	12	18	NA			FALSE	ABHD3
600	GGGGGCTTCGAAGTGATGAA	chr18	21703598	+	none	AGG	GGGGGCTTCGAAGTGATGAAAGG	0	NA	NA	NA	GeneID:171586	ABHD3	TRUE	ABHD3
601	GTCACTACTTCCAGACGCCA	chr18	21664224	-	none	AGG	GTCACTACTTCCAGACGCCAAGG	0	NA	NA	NA	GeneID:171586	ABHD3	TRUE	ABHD3
602	TAGTACGTTTCTGTAACCAC	chr18	21703667	+	none	GGG	TAGTACGTTTCTGTAACCACGGG	0	NA	NA	NA	GeneID:171586	ABHD3	TRUE	ABHD3
603	GACATCGATAGAGACATGGC	chr14	22603651	+	none	GGG	GACATCGATAGAGACATGGCGGG	0	NA	NA	NA	GeneID:63874	ABHD4	TRUE	ABHD4
604	GCTACTCGAAGAACAGCCAA	chr14	22604048	-	none	TGG	GCTACTCGAAGAACAGCCAATGG	0	NA	NA	NA	GeneID:63874	ABHD4	TRUE	ABHD4
605	GCTACTCGAAGAACAGCCAA	chr5	77674056	-	3:G>T,6:C>G	AGG	GCTCCTGGAAGAACAGCCAAAGG	2	4	7	NA			FALSE	ABHD4
606	GGAGGGATACATATCTGGCC	chr14	22603408	-	none	AGG	GGAGGGATACATATCTGGCCAGG	0	NA	NA	NA	GeneID:63874	ABHD4	TRUE	ABHD4
607	GGGGTGCACGGATCTCACTG	chr14	22603981	-	none	GGG	GGGGTGCACGGATCTCACTGGGG	0	NA	NA	NA	GeneID:63874	ABHD4	TRUE	ABHD4
608	GGTCGTTCAGGGAAACCCCA	chr3	43711736	-	none	AGG	GGTCGTTCAGGGAAACCCCAAGG	0	NA	NA	NA	GeneID:51099	ABHD5	TRUE	ABHD5
609	GGTCGTTCAGGGAAACCCCA	chr10	86642867	-	4:G>C,6:T>A	AGG	GGTCCTACAGGGAAACCCCAAGG	2	5	7	NA			FALSE	ABHD5
610	GTGGAGATGTGCCCTAGGAT	chr3	43702491	+	none	TGG	GTGGAGATGTGCCCTAGGATTGG	0	NA	NA	NA	GeneID:51099	ABHD5	TRUE	ABHD5
611	GTGGAGATGTGCCCTAGGAT	chr10	20137911	+	4:G>A,5:A>G	GGG	GTGGGAATGTGCCCTAGGATGGG	2	5	6	NA	GeneID:84898	PLXDC2	FALSE	ABHD5
612	TAAGGTGTGATATAGACGTA	chr3	43699314	-	none	GGG	TAAGGTGTGATATAGACGTAGGG	0	NA	NA	NA	GeneID:51099	ABHD5	TRUE	ABHD5
613	TTGGACGAAGTAGTAGACCC	chr3	43702415	+	none	AGG	TTGGACGAAGTAGTAGACCCAGG	0	NA	NA	NA	GeneID:51099	ABHD5	TRUE	ABHD5
614	AGTCTTCATGGTGAACATAG	chr3	58267221	-	none	CGG	AGTCTTCATGGTGAACATAGCGG	0	NA	NA	NA	GeneID:57406	ABHD6	TRUE	ABHD6
615	AGTCTTCATGGTGAACATAG	chr6	101184565	+	17:C>T,18:T>A	TGG	AGTCTTCATGGTGAACACTGTGG	2	18	19	NA			FALSE	ABHD6
616	AGTCTTCATGGTGAACATAG	chr8	110174097	-	4:G>A,13:A>T	GGG	AGTCCTCATGGTGTACATAGGGG	2	5	14	NA			FALSE	ABHD6
617	CAAGGATATGTGGCTCAGTG	chr3	58267317	+	none	TGG	CAAGGATATGTGGCTCAGTGTGG	0	NA	NA	NA	GeneID:57406	ABHD6	TRUE	ABHD6
618	CAAGGATATGTGGCTCAGTG	chr18	22256708	-	12:T>C,18:C>A	AGG	CAAGGATATGTGACTCAGGGAGG	2	13	19	NA			FALSE	ABHD6
619	CAAGGATATGTGGCTCAGTG	chr16	47273579	+	1:T>A,12:A>G	GGG	CTAGGATATGTGACTCAGTGGGG	2	2	13	NA	GeneID:81533	ITFG1	FALSE	ABHD6
620	CAAGGATATGTGGCTCAGTG	chr7	100642240	+	2:G>A,13:G>C	GGG	CAGGGATATGTGGGTCAGTGGGG	2	3	14	NA	GeneID:7036	TFR2	FALSE	ABHD6
621	CTGACAATCAATTTGTACAA	chr3	58274672	+	none	CGG	CTGACAATCAATTTGTACAACGG	0	NA	NA	NA	GeneID:57406	ABHD6	TRUE	ABHD6
622	CTGACAATCAATTTGTACAA	chr14	106801441	-	8:A>G,16:G>T	GGG	CTGACAATTAATTTGTCCAAGGG	2	9	17	NA			FALSE	ABHD6
623	GCAAGTTAAGAGGATACACC	chr3	58269412	+	none	AGG	GCAAGTTAAGAGGATACACCAGG	0	NA	NA	NA	GeneID:57406	ABHD6	TRUE	ABHD6
624	GATGAAAAAGAGCACCACGT	chr19	17301073	+	none	CGG	GATGAAAAAGAGCACCACGTCGG	0	NA	NA	NA	GeneID:79575;GeneID:64981	ABHD8;MRPL34	TRUE	ABHD8
625	GCCGGGCTTGACCTCTACAA	chr19	17301493	+	none	AGG	GCCGGGCTTGACCTCTACAAAGG	0	NA	NA	NA	GeneID:79575;GeneID:64981	ABHD8;MRPL34	TRUE	ABHD8
626	GTACCCAGACCTAGTGCACA	chr19	17294795	-	none	AGG	GTACCCAGACCTAGTGCACAAGG	0	NA	NA	NA	GeneID:79575;GeneID:64981	ABHD8;MRPL34	TRUE	ABHD8
627	TCACCGTGTACCGCAATGGG	chr19	17301352	-	none	CGG	TCACCGTGTACCGCAATGGGCGG	0	NA	NA	NA	GeneID:79575;GeneID:64981	ABHD8;MRPL34	TRUE	ABHD8
628	GAGTTACCAGAACCTGACTC	chr10	26860781	-	none	GGG	GAGTTACCAGAACCTGACTCGGG	0	NA	NA	NA	GeneID:10006	ABI1	TRUE	ABI1
629	GAGTTACCAGAACCTGACTC	chr14	55546732	+	17:A>C,18:C>T	AGG	GAGTTACCAGAACCTGAACCAGG	2	18	19	NA	GeneID:100129075	KTN1-AS1	TRUE	ABI1
630	GTTGTGTCGAGATATCTGCC	chr10	26759173	+	none	TGG	GTTGTGTCGAGATATCTGCCTGG	0	NA	NA	NA	GeneID:10006	ABI1	TRUE	ABI1
631	GTTTCCGAATATACCTTACA	chr10	26777108	+	none	GGG	GTTTCCGAATATACCTTACAGGG	0	NA	NA	NA	GeneID:10006	ABI1	TRUE	ABI1
632	TCGCCACCCACTATTGGACC	chr10	26765219	-	none	AGG	TCGCCACCCACTATTGGACCAGG	0	NA	NA	NA	GeneID:10006	ABI1	TRUE	ABI1
633	ACGAACTGGTCGTTCAAGGT	chr2	203380307	-	none	TGG	ACGAACTGGTCGTTCAAGGTTGG	0	NA	NA	NA	GeneID:10152	ABI2	TRUE	ABI2
634	CATACTCCCCCAACAATAGG	chr2	203402619	+	none	GGG	CATACTCCCCCAACAATAGGGGG	0	NA	NA	NA	GeneID:10152;GeneID:65059	ABI2;RAPH1	TRUE	ABI2
635	TGCCTATCTGATAAACACCT	chr2	203366941	+	none	TGG	TGCCTATCTGATAAACACCTTGG	0	NA	NA	NA	GeneID:10152	ABI2	TRUE	ABI2
636	TTACCTGGAAAGACACTGGG	chr2	203395764	-	none	AGG	TTACCTGGAAAGACACTGGGAGG	0	NA	NA	NA	GeneID:10152;GeneID:65059	ABI2;RAPH1	TRUE	ABI2
637	CCTGTCTCGAAAGAGCATCA	chr17	49219571	+	none	AGG	CCTGTCTCGAAAGAGCATCAAGG	0	NA	NA	NA	GeneID:51225	ABI3	TRUE	ABI3
638	CGGGCACACTCTGCGCATGT	chr17	49216619	+	none	TGG	CGGGCACACTCTGCGCATGTTGG	0	NA	NA	NA	GeneID:51225	ABI3	TRUE	ABI3
639	GCGATGACCTTCTGGCCGGG	chr17	49217810	-	none	GGG	GCGATGACCTTCTGGCCGGGGGG	0	NA	NA	NA	GeneID:51225	ABI3	TRUE	ABI3
640	TCAGGCCACAGACAAGCGGA	chr17	49216526	+	none	AGG	TCAGGCCACAGACAAGCGGAAGG	0	NA	NA	NA	GeneID:51225	ABI3	TRUE	ABI3
641	TCAGGCCACAGACAAGCGGA	chr22	26690943	+	11:T>A,16:G>C	GGG	TCAGGCCACAGTCAAGGGGAGGG	2	12	17	NA			FALSE	ABI3
642	GAGATATCAGATTCCTACAC	chr3	100851876	-	none	AGG	GAGATATCAGATTCCTACACAGG	0	NA	NA	NA	GeneID:25890	ABI3BP	TRUE	ABI3BP
643	GAGATATCAGATTCCTACAC	chr2	123686770	-	7:T>G,15:T>A	GGG	GAGATATAAGATTCCAACACGGG	2	8	16	NA			FALSE	ABI3BP
644	GGGATAGATGTAGTTTGCTG	chr3	100848850	+	none	GGG	GGGATAGATGTAGTTTGCTGGGG	0	NA	NA	NA	GeneID:25890	ABI3BP	TRUE	ABI3BP
645	GGGATAGATGTAGTTTGCTG	chr6	74645993	-	3:A>T,4:T>A	GGG	GGGTAAGATGTAGTTTGCTGGGG	2	4	5	NA	GeneID:101928516	LOC101928516	FALSE	ABI3BP
646	TCCTCATAAACCATACCCTG	chr3	100796429	-	none	AGG	TCCTCATAAACCATACCCTGAGG	0	NA	NA	NA	GeneID:25890	ABI3BP	TRUE	ABI3BP
647	TCTAATGCACTAGACGTAGT	chr3	100864852	+	none	GGG	TCTAATGCACTAGACGTAGTGGG	0	NA	NA	NA	GeneID:25890	ABI3BP	TRUE	ABI3BP
648	TCTAATGCACTAGACGTAGT	chr14	26752883	-	7:A>G,14:T>G	AGG	TCTAATGTACTAGAAGTAGTAGG	2	8	15	NA			FALSE	ABI3BP
649	CTTAGGCTATAATCACAATG	chr9	130854816	+	none	GGG	CTTAGGCTATAATCACAATGGGG	0	NA	NA	NA	GeneID:25	ABL1	TRUE	ABL1
650	GGTTCATCATCATTCAACGG	chr9	130862806	+	none	TGG	GGTTCATCATCATTCAACGGTGG	0	NA	NA	NA	GeneID:25	ABL1	TRUE	ABL1
651	TCAGTGATGATATAGAACGG	chr9	130872879	-	none	GGG	TCAGTGATGATATAGAACGGGGG	0	NA	NA	NA	GeneID:25	ABL1	TRUE	ABL1
652	TTGCTCCCTCGAAAAGAGCG	chr9	130884000	+	none	AGG	TTGCTCCCTCGAAAAGAGCGAGG	0	NA	NA	NA	GeneID:25	ABL1	TRUE	ABL1
653	AACCTCTGTAATGACGACGG	chr1	179109071	-	none	TGG	AACCTCTGTAATGACGACGGTGG	0	NA	NA	NA	GeneID:27	ABL2	TRUE	ABL2
654	GGTTCAACATCACAACCATA	chr1	179131444	+	none	GGG	GGTTCAACATCACAACCATAGGG	0	NA	NA	NA	GeneID:27	ABL2	TRUE	ABL2
655	GGTTCAACATCACAACCATA	chr3	178513616	+	6:C>A,13:C>A	AGG	GGTTCACCATCACCACCATAAGG	2	7	14	NA	GeneID:10242	KCNMB2	FALSE	ABL2
656	TATCGAATGGAACAGCCTGA	chr1	179114915	-	none	GGG	TATCGAATGGAACAGCCTGAGGG	0	NA	NA	NA	GeneID:27	ABL2	TRUE	ABL2
657	TATCGAATGGAACAGCCTGA	chr14	63077094	+	6:C>A,10:G>A	AGG	TATCGACTGGGACAGCCTGAAGG	2	7	11	NA	GeneID:27133	KCNH5	FALSE	ABL2
658	TGTACACCATCACTCCACAG	chr1	179121803	-	none	TGG	TGTACACCATCACTCCACAGTGG	0	NA	NA	NA	GeneID:27	ABL2	TRUE	ABL2
659	TAAGCAATCTACGAAGACCG	chr10	114487971	-	none	AGG	TAAGCAATCTACGAAGACCGAGG	0	NA	NA	NA	GeneID:3983	ABLIM1	TRUE	ABLIM1
660	TCTAACTCCAACTTACGCTC	chr10	114453405	-	none	AGG	TCTAACTCCAACTTACGCTCAGG	0	NA	NA	NA	GeneID:3983	ABLIM1	TRUE	ABLIM1
661	TCTTTCGGACTGGACGACAT	chr10	114571313	+	none	CGG	TCTTTCGGACTGGACGACATCGG	0	NA	NA	NA	GeneID:3983	ABLIM1	TRUE	ABLIM1
662	TGTTACATACACGCCCACGT	chr10	114657971	+	none	GGG	TGTTACATACACGCCCACGTGGG	0	NA	NA	NA	GeneID:3983	ABLIM1	TRUE	ABLIM1
663	AGGTCGGAGTGTAGCGCCCG	chr4	8029685	+	none	AGG	AGGTCGGAGTGTAGCGCCCGAGG	0	NA	NA	NA	GeneID:84448	ABLIM2	TRUE	ABLIM2
664	CTTACATAAATCACACGGCT	chr4	8045158	+	none	CGG	CTTACATAAATCACACGGCTCGG	0	NA	NA	NA	GeneID:84448	ABLIM2	TRUE	ABLIM2
665	GCTGTGAGAAATACATCACG	chr4	8077642	-	none	GGG	GCTGTGAGAAATACATCACGGGG	0	NA	NA	NA	GeneID:84448	ABLIM2	TRUE	ABLIM2
666	GCTGTGAGAAATACATCACG	chr13	41622561	-	18:T>G	GGG	GCTGTGAGAAATACATCAAGGGG	1	19	NA	NA	GeneID:23078	VWA8	FALSE	ABLIM2
667	GTGAGTAGGAGATCATGTCG	chr4	8036192	+	none	GGG	GTGAGTAGGAGATCATGTCGGGG	0	NA	NA	NA	GeneID:84448	ABLIM2	TRUE	ABLIM2
668	AGGTCACCTTGTCTCCAATG	chr5	149200327	-	none	GGG	AGGTCACCTTGTCTCCAATGGGG	0	NA	NA	NA	GeneID:22885	ABLIM3	TRUE	ABLIM3
669	AGGTCACCTTGTCTCCAATG	chr6	22778205	-	4:A>G,5:A>T	GGG	AGGTTTCCTTGTCTCCAATGGGG	2	5	6	NA			FALSE	ABLIM3
670	CAAGGTTAAGTCTATCTACG	chr5	149237497	+	none	AGG	CAAGGTTAAGTCTATCTACGAGG	0	NA	NA	NA	GeneID:22885	ABLIM3	TRUE	ABLIM3
671	GGAAGTGGTTGTTGTGCACG	chr5	149183545	-	none	CGG	GGAAGTGGTTGTTGTGCACGCGG	0	NA	NA	NA	GeneID:22885	ABLIM3	TRUE	ABLIM3
672	TGGGGGAGTCTATGTACCCC	chr5	149239805	-	none	GGG	TGGGGGAGTCTATGTACCCCGGG	0	NA	NA	NA	GeneID:22885	ABLIM3	TRUE	ABLIM3
673	TGGGGGAGTCTATGTACCCC	chr9	6082767	-	11:C>T,14:T>A	TGG	TGGGGGAGTCTGTGAACCCCTGG	2	12	15	NA			FALSE	ABLIM3
674	TGGGGGAGTCTATGTACCCC	chrX	73262025	+	11:G>A,14:A>T	TGG	TGGGGGAGTCTGTGAACCCCTGG	2	12	15	NA			FALSE	ABLIM3
675	AGCCAAAGGTGCTGACACCG	chr9	133258098	-	none	TGG	AGCCAAAGGTGCTGACACCGTGG	0	NA	NA	NA	GeneID:28	ABO	TRUE	ABO
676	ATGGAGTTCCGCGACCACGT	chr9	133256071	-	none	GGG	ATGGAGTTCCGCGACCACGTGGG	0	NA	NA	NA	GeneID:28	ABO	TRUE	ABO
677	CCGGTCCCCAGCGTCACGCG	chr9	133256230	+	none	GGG	CCGGTCCCCAGCGTCACGCGGGG	0	NA	NA	NA	GeneID:28	ABO	TRUE	ABO
678	TGATCAGTGACTTCTGCGAG	chr9	133256139	-	none	CGG	TGATCAGTGACTTCTGCGAGCGG	0	NA	NA	NA	GeneID:28	ABO	TRUE	ABO
679	TGATCAGTGACTTCTGCGAG	chr4	89243065	-	11:T>A,17:G>C	AGG	TGATCAGTGACATCTGCCAGAGG	2	12	18	NA	GeneID:285513	GPRIN3	TRUE	ABO
680	CAAGAGTGAAATCCAGAAGG	chr17	1067078	-	none	AGG	CAAGAGTGAAATCCAGAAGGAGG	0	NA	NA	NA	GeneID:29	ABR	TRUE	ABR
681	CAAGAGTGAAATCCAGAAGG	chr10	2804249	+	2:G>A,3:A>G	TGG	CAGAAGTGAAATCCAGAAGGTGG	2	3	4	NA			FALSE	ABR
682	CTGCAGTGACAACGCCCAAG	chr17	1072619	-	none	GGG	CTGCAGTGACAACGCCCAAGGGG	0	NA	NA	NA	GeneID:29	ABR	TRUE	ABR
683	CTGCAGTGACAACGCCCAAG	chr10	5470440	+	12:A>C	GGG	CTGCAGTGACAAAGCCCAAGGGG	1	13	NA	NA			FALSE	ABR
684	GAGGCTTGACACTCACGTGT	chr17	1073608	+	none	AGG	GAGGCTTGACACTCACGTGTAGG	0	NA	NA	NA	GeneID:29	ABR	TRUE	ABR
685	TACTGTCCTCGGACTACGAG	chr17	1058012	-	none	AGG	TACTGTCCTCGGACTACGAGAGG	0	NA	NA	NA	GeneID:29	ABR	TRUE	ABR
686	CCTCAGCCACAGGTACGAGA	chr8	106769793	-	none	GGG	CCTCAGCCACAGGTACGAGAGGG	0	NA	NA	NA	GeneID:137735	ABRA	TRUE	ABRA
687	CCTGGTGTCTGAGCTAACCA	chr8	106769676	-	none	AGG	CCTGGTGTCTGAGCTAACCAAGG	0	NA	NA	NA	GeneID:137735	ABRA	TRUE	ABRA
688	GAAAGAGGTGTCCAAAACGG	chr8	106769853	-	none	TGG	GAAAGAGGTGTCCAAAACGGTGG	0	NA	NA	NA	GeneID:137735	ABRA	TRUE	ABRA
689	GAATGCATTCACTTACTGGG	chr8	106769506	+	none	AGG	GAATGCATTCACTTACTGGGAGG	0	NA	NA	NA	GeneID:137735	ABRA	TRUE	ABRA
690	AAAGTTAAGCGTGAAATTTG	chr6	139042728	+	none	GGG	AAAGTTAAGCGTGAAATTTGGGG	0	NA	NA	NA	GeneID:58527	ABRACL	TRUE	ABRACL
691	AGCAATGAATGTGGATCACG	chr6	139034156	+	none	AGG	AGCAATGAATGTGGATCACGAGG	0	NA	NA	NA	GeneID:58527	ABRACL	TRUE	ABRACL
692	CGAGGTTAACCTCTTAGTGG	chr6	139034174	+	none	AGG	CGAGGTTAACCTCTTAGTGGAGG	0	NA	NA	NA	GeneID:58527	ABRACL	TRUE	ABRACL
693	GGTTGGCACATTTATCATCA	chr6	139042761	-	none	CGG	GGTTGGCACATTTATCATCACGG	0	NA	NA	NA	GeneID:58527	ABRACL	TRUE	ABRACL
694	AAAAAAGCGGTCCTACACCA	chr6	26597959	+	none	AGG	AAAAAAGCGGTCCTACACCAAGG	0	NA	NA	NA	GeneID:29777	ABT1	TRUE	ABT1
695	AAAAAAGCGGTCCTACACCA	chr20	24670253	-	8:A>C,16:G>T	TGG	AAAAAAGCTGTCCTACCCCATGG	2	9	17	NA			FALSE	ABT1
696	AGAACAGACACTAGATGCGG	chr6	26597038	+	none	AGG	AGAACAGACACTAGATGCGGAGG	0	NA	NA	NA	GeneID:29777	ABT1	TRUE	ABT1
697	AGAACAGACACTAGATGCGG	chr4	99023056	-	3:G>T,17:A>G	AGG	AGACCAGACACTAGATGTGGAGG	2	4	18	NA	GeneID:23173	METAP1	TRUE	ABT1
698	GACGCGTCCGACCTCGCCAT	chr6	26597187	-	none	AGG	GACGCGTCCGACCTCGCCATAGG	0	NA	NA	NA	GeneID:29777	ABT1	TRUE	ABT1
699	GTTCCAAAGATCATAACGGA	chr6	26598084	-	none	AGG	GTTCCAAAGATCATAACGGAAGG	0	NA	NA	NA	GeneID:29777	ABT1	TRUE	ABT1
700	CGCACTTACTCGGAGCTCGG	chr3	127677275	-	none	GGG	CGCACTTACTCGGAGCTCGGGGG	0	NA	NA	NA	GeneID:80325	ABTB1	TRUE	ABTB1
701	CTACAAAGACCACGTCACTG	chr3	127676292	-	none	TGG	CTACAAAGACCACGTCACTGTGG	0	NA	NA	NA	GeneID:80325	ABTB1	TRUE	ABTB1
702	GGGCTCGGAAGTAGTCACTG	chr3	127677692	-	none	CGG	GGGCTCGGAAGTAGTCACTGCGG	0	NA	NA	NA	GeneID:80325	ABTB1	TRUE	ABTB1
703	GGGCTCGGAAGTAGTCACTG	chr1	19688431	-	5:A>G,11:C>A	GGG	GGGCTTGGAAGGAGTCACTGGGG	2	6	12	NA	GeneID:255104	TMCO4	FALSE	ABTB1
704	TGTAATCGCGTAGAGCCCGG	chr3	127676039	-	none	CGG	TGTAATCGCGTAGAGCCCGGCGG	0	NA	NA	NA	GeneID:80325	ABTB1	TRUE	ABTB1
705	AGGGGCTGAAGTATGCGGGG	chr11	34204657	+	none	AGG	AGGGGCTGAAGTATGCGGGGAGG	0	NA	NA	NA	GeneID:25841	ABTB2	TRUE	ABTB2
706	AGGGGCTGAAGTATGCGGGG	chr10	3257816	+	3:A>G,12:C>A	CGG	AGGAGCTGAAGTCTGCGGGGCGG	2	4	13	NA			FALSE	ABTB2
707	CCTCATCAACCAAGCCATCG	chr11	34170946	-	none	AGG	CCTCATCAACCAAGCCATCGAGG	0	NA	NA	NA	GeneID:25841	ABTB2	TRUE	ABTB2
708	CCTCATCAACCAAGCCATCG	chrX	109560439	+	8:T>A,13:T>G	AGG	CCTCATCATCCAATCCATCGAGG	2	9	14	NA			FALSE	ABTB2
709	GAGGGCTCGGCAGTGAACGG	chr11	34165309	-	none	CGG	GAGGGCTCGGCAGTGAACGGCGG	0	NA	NA	NA	GeneID:25841	ABTB2	TRUE	ABTB2
710	TGTTCAAGGTCATTCTCGGG	chr11	34197331	+	none	GGG	TGTTCAAGGTCATTCTCGGGGGG	0	NA	NA	NA	GeneID:25841	ABTB2	TRUE	ABTB2
711	AGCGCGAAGTAATATTTCCA	chr3	38129332	+	none	GGG	AGCGCGAAGTAATATTTCCAGGG	0	NA	NA	NA	GeneID:30	ACAA1	TRUE	ACAA1
712	CTGCCGAGAGAAGCTCGTCG	chr3	38136654	+	none	GGG	CTGCCGAGAGAAGCTCGTCGGGG	0	NA	NA	NA	GeneID:30	ACAA1	TRUE	ACAA1
713	GCCCTTGTCATCATGGACCG	chr3	38126621	+	none	TGG	GCCCTTGTCATCATGGACCGTGG	0	NA	NA	NA	GeneID:30	ACAA1	TRUE	ACAA1
714	TCAATAGACAGTGTTCGTCG	chr3	38131953	-	none	GGG	TCAATAGACAGTGTTCGTCGGGG	0	NA	NA	NA	GeneID:30	ACAA1	TRUE	ACAA1
715	TACCTGACATCCATTCACAA	chr18	49797462	+	none	TGG	TACCTGACATCCATTCACAATGG	0	NA	NA	NA	GeneID:10449	ACAA2	TRUE	ACAA2
716	TACCTGACATCCATTCACAA	chr10	69563158	-	19:G>T	AGG	TACCTGACATCCATTCACACAGG	1	20	NA	NA			FALSE	ACAA2
717	TAGCAGTGAAGTCTTTCAGA	chr18	49802781	+	none	AGG	TAGCAGTGAAGTCTTTCAGAAGG	0	NA	NA	NA	GeneID:10449	ACAA2	TRUE	ACAA2
718	TAGCAGTGAAGTCTTTCAGA	chr6	154504358	-	0:C>A,18:A>C	AGG	GAGCAGTGAAGTCTTTCATAAGG	2	1	19	NA	GeneID:154043	CNKSR3	FALSE	ACAA2
719	TGTTACTGCAGGGAATGCAT	chr18	49792153	-	none	CGG	TGTTACTGCAGGGAATGCATCGG	0	NA	NA	NA	GeneID:10449	ACAA2	TRUE	ACAA2
720	TGTTACTGCAGGGAATGCAT	chrX	48776417	-	3:G>A	CGG	TGTCACTGCAGGGAATGCATCGG	1	4	NA	NA			TRUE	ACAA2
721	TTTCTGTAACTGTTCCAGGG	chr18	49792202	+	none	TGG	TTTCTGTAACTGTTCCAGGGTGG	0	NA	NA	NA	GeneID:10449	ACAA2	TRUE	ACAA2
722	TTTCTGTAACTGTTCCAGGG	chr7	66237931	+	14:A>C	AGG	TTTCTGTAACTGTTACAGGGAGG	1	15	NA	NA	GeneID:8460	TPST1	FALSE	ACAA2
723	TTTCTGTAACTGTTCCAGGG	chr13	112229824	-	0:T>A,6:G>A	TGG	ATTCTGCAACTGTTCCAGGGTGG	2	1	7	NA			FALSE	ACAA2
724	TTTCTGTAACTGTTCCAGGG	chr2	186710150	+	0:A>T,19:C>G	TGG	ATTCTGTAACTGTTCCAGGCTGG	2	1	20	NA	GeneID:165215	FAM171B	FALSE	ACAA2
725	TTTCTGTAACTGTTCCAGGG	chr4	48610139	-	9:C>G,14:T>G	AGG	TTTCTGTAAGTGTTACAGGGAGG	2	10	15	NA	GeneID:285527	FRYL	FALSE	ACAA2
726	AATGCATGCGGTCTATCCGT	chr17	37283351	-	none	AGG	AATGCATGCGGTCTATCCGTAGG	0	NA	NA	NA	GeneID:31	ACACA	TRUE	ACACA
727	CCAGAGTCCCACATTCCCTG	chr17	37206817	-	none	AGG	CCAGAGTCCCACATTCCCTGAGG	0	NA	NA	NA	GeneID:31	ACACA	TRUE	ACACA
728	CCAGAGTCCCACATTCCCTG	chr18	1850875	-	16:A>G	AGG	CCAGAGTCCCACATTCTCTGAGG	1	17	NA	NA			FALSE	ACACA
729	CCAGAGTCCCACATTCCCTG	chr2	45740296	-	5:A>C,19:T>C	GGG	CCAGATTCCCACATTCCCTAGGG	2	6	20	NA	GeneID:5581	PRKCE	FALSE	ACACA
730	CCAGAGTCCCACATTCCCTG	chr15	42729869	-	5:A>C,13:C>A	AGG	CCAGATTCCCACAGTCCCTGAGG	2	6	14	NA	GeneID:146059	CDAN1	TRUE	ACACA
731	TATTTGCCTAGGTACCGAAG	chr17	37240555	-	none	TGG	TATTTGCCTAGGTACCGAAGTGG	0	NA	NA	NA	GeneID:31	ACACA	TRUE	ACACA
732	TGATGGGTCCATGATAACCG	chr17	37191122	+	none	TGG	TGATGGGTCCATGATAACCGTGG	0	NA	NA	NA	GeneID:31	ACACA	TRUE	ACACA
733	TGATGGGTCCATGATAACCG	chr22	49554860	-	2:G>T,10:G>T	TGG	TGCTGGGTCCCTGATAACCGTGG	2	3	11	NA	GeneID:348645	C22orf34	TRUE	ACACA
734	AAAGCGTGTGACAAACTCAG	chr12	109166949	-	none	CGG	AAAGCGTGTGACAAACTCAGCGG	0	NA	NA	NA	GeneID:32	ACACB	TRUE	ACACB
735	ACAACGACATCGACACCGGG	chr12	109191710	+	none	TGG	ACAACGACATCGACACCGGGTGG	0	NA	NA	NA	GeneID:32	ACACB	TRUE	ACACB
736	GAACTCGAATATGGCCAGCG	chr12	109179268	-	none	GGG	GAACTCGAATATGGCCAGCGGGG	0	NA	NA	NA	GeneID:32	ACACB	TRUE	ACACB
737	GTCGGAGTCCATAATCCACA	chr12	109235323	-	none	AGG	GTCGGAGTCCATAATCCACAAGG	0	NA	NA	NA	GeneID:32	ACACB	TRUE	ACACB
738	AGCTCGATACTGCTTAACCC	chr12	111729835	-	none	AGG	AGCTCGATACTGCTTAACCCAGG	0	NA	NA	NA	GeneID:80724	ACAD10	TRUE	ACAD10
739	ATCGCTTGTAGACTCCCTGT	chr12	111736975	-	none	AGG	ATCGCTTGTAGACTCCCTGTAGG	0	NA	NA	NA	GeneID:80724	ACAD10	TRUE	ACAD10
740	CCAGCTCATACCTCAAGGGG	chr12	111744857	+	none	AGG	CCAGCTCATACCTCAAGGGGAGG	0	NA	NA	NA	GeneID:80724	ACAD10	TRUE	ACAD10
741	TCCAACTTACTACATCAGGC	chr12	111715860	+	none	TGG	TCCAACTTACTACATCAGGCTGG	0	NA	NA	NA	GeneID:80724	ACAD10	TRUE	ACAD10
742	CCACTCCGATAGCTGTTGCA	chr3	132639581	+	none	TGG	CCACTCCGATAGCTGTTGCATGG	0	NA	NA	NA	GeneID:84129;GeneID:100532724	ACAD11;NPHP3-ACAD11	TRUE	ACAD11
743	CCTTGGCCAAAAGTAGAACA	chr3	132631383	+	none	GGG	CCTTGGCCAAAAGTAGAACAGGG	0	NA	NA	NA	GeneID:84129;GeneID:100532724	ACAD11;NPHP3-ACAD11	TRUE	ACAD11
744	CCTTGGCCAAAAGTAGAACA	chr5	64302768	-	6:T>G,17:A>T	GGG	CCTTGGACAAAAGTAGATCAGGG	2	7	18	NA	GeneID:285671	RNF180	FALSE	ACAD11
745	CCTTGGCCAAAAGTAGAACA	chrX	95808860	-	4:T>C,12:A>C	AGG	CCTTAGCCAAAATTAGAACAAGG	2	5	13	NA			FALSE	ACAD11
746	CTGAGCCAATGTTTCTACCG	chr3	132642043	+	none	TGG	CTGAGCCAATGTTTCTACCGTGG	0	NA	NA	NA	GeneID:84129;GeneID:100532724	ACAD11;NPHP3-ACAD11	TRUE	ACAD11
747	TTGTTTGTACAGACTCGGAA	chr3	132626754	-	none	AGG	TTGTTTGTACAGACTCGGAAAGG	0	NA	NA	NA	GeneID:84129;GeneID:100532724	ACAD11;NPHP3-ACAD11	TRUE	ACAD11
748	CAAGGCTTCAAAAATGACAG	chr11	134257193	-	none	AGG	CAAGGCTTCAAAAATGACAGAGG	0	NA	NA	NA	GeneID:27034	ACAD8	TRUE	ACAD8
749	CAAGGCTTCAAAAATGACAG	chr5	86015589	-	4:A>C,7:C>A	TGG	CAAGTCTGCAAAAATGACAGTGG	2	5	8	NA			FALSE	ACAD8
750	CAAGGCTTCAAAAATGACAG	chr2	165028121	+	0:T>C,4:A>G	TGG	TAAGACTTCAAAAATGACAGTGG	2	1	5	NA			FALSE	ACAD8
751	CAAGGCTTCAAAAATGACAG	chr7	119910980	-	4:T>C,15:G>C	GGG	CAAGACTTCAAAAATCACAGGGG	2	5	16	NA			FALSE	ACAD8
752	GCTTCGGAAATGAGGAACAG	chr11	134258537	+	none	AGG	GCTTCGGAAATGAGGAACAGAGG	0	NA	NA	NA	GeneID:27034	ACAD8	TRUE	ACAD8
753	GCTTCGGAAATGAGGAACAG	chr10	11030613	-	4:A>G,10:G>A	AGG	GCTTTGGAAACGAGGAACAGAGG	2	5	11	NA	GeneID:10659	CELF2	TRUE	ACAD8
754	TCAGTCCTCTCACGGCAATG	chr11	134261138	-	none	AGG	TCAGTCCTCTCACGGCAATGAGG	0	NA	NA	NA	GeneID:27034	ACAD8	TRUE	ACAD8
755	TCGAAGATCACAGCTCGTGT	chr11	134261064	-	none	TGG	TCGAAGATCACAGCTCGTGTTGG	0	NA	NA	NA	GeneID:27034	ACAD8	TRUE	ACAD8
756	CACCATGTACTCAAGACTAG	chr3	128895328	+	none	GGG	CACCATGTACTCAAGACTAGGGG	0	NA	NA	NA	GeneID:28976	ACAD9	TRUE	ACAD9
757	CACCATGTACTCAAGACTAG	chr21	34851112	-	2:T>G,9:T>G	GGG	CAACATGTAATCAAGACTAGGGG	2	3	10	NA	GeneID:861	RUNX1	FALSE	ACAD9
758	CTTGCCTAAACTGGCGTCCG	chr3	128896476	+	none	GGG	CTTGCCTAAACTGGCGTCCGGGG	0	NA	NA	NA	GeneID:28976	ACAD9	TRUE	ACAD9
759	GAAGATAAATTAGGCATTCG	chr3	128899430	+	none	GGG	GAAGATAAATTAGGCATTCGGGG	0	NA	NA	NA	GeneID:28976	ACAD9	TRUE	ACAD9
760	GGACTCCCGAAAAATTGACC	chr3	128893555	+	none	AGG	GGACTCCCGAAAAATTGACCAGG	0	NA	NA	NA	GeneID:28976	ACAD9	TRUE	ACAD9
761	CAGAAAAAGGCTAATACCAT	chr2	210205697	+	none	GGG	CAGAAAAAGGCTAATACCATGGG	0	NA	NA	NA	GeneID:33	ACADL	TRUE	ACADL
762	CAGAAAAAGGCTAATACCAT	chr7	55660555	-	12:A>T,16:C>G	TGG	CAGAAAAAGGCTTATAGCATTGG	2	13	17	NA			FALSE	ACADL
763	CAGAAAAAGGCTAATACCAT	chr7	144401254	-	9:G>C,15:C>T	GGG	CAGAAAAAGCCTAATGCCATGGG	2	10	16	NA	GeneID:135935	NOBOX	TRUE	ACADL
764	CTCCTCCCAGACAATAGCTG	chr2	210217966	+	none	CGG	CTCCTCCCAGACAATAGCTGCGG	0	NA	NA	NA	GeneID:33	ACADL	TRUE	ACADL
765	CTCCTCCCAGACAATAGCTG	chr9	94652718	+	12:T>A,18:A>T	AGG	CTCCTCCCAGACTATAGCAGAGG	2	13	19	NA			FALSE	ACADL
766	GCCACTTACTCTGAGTGATG	chr2	210220637	+	none	AGG	GCCACTTACTCTGAGTGATGAGG	0	NA	NA	NA	GeneID:33	ACADL	TRUE	ACADL
767	GCCACTTACTCTGAGTGATG	chr17	37836274	-	2:T>G,3:A>T	TGG	GCATCTTACTCTGAGTGATGTGG	2	3	4	NA	GeneID:284100	YWHAEP7	FALSE	ACADL
768	TAAAATGGGATTAAAAGCCC	chr2	210205633	-	none	AGG	TAAAATGGGATTAAAAGCCCAGG	0	NA	NA	NA	GeneID:33	ACADL	TRUE	ACADL
769	TAAAATGGGATTAAAAGCCC	chr10	126414937	-	12:A>T,17:A>G	AGG	TAAAATGGGATTTAAAGTCCAGG	2	13	18	NA	GeneID:101101772	LINC00601	FALSE	ACADL
770	AAGATGTGGATAACCAACGG	chr1	75740075	+	none	AGG	AAGATGTGGATAACCAACGGAGG	0	NA	NA	NA	GeneID:34	ACADM	TRUE	ACADM
771	AATTGGCTTATGGATGTACA	chr1	75733572	+	none	GGG	AATTGGCTTATGGATGTACAGGG	0	NA	NA	NA	GeneID:34	ACADM	TRUE	ACADM
772	ATTGTGGAAGCAGATACCCC	chr1	75745872	+	none	AGG	ATTGTGGAAGCAGATACCCCAGG	0	NA	NA	NA	GeneID:34	ACADM	TRUE	ACADM
773	ATTGTGGAAGCAGATACCCC	chr12	93529970	-	15:G>T,17:T>G	TGG	ATTGTGGAAGCAGATCCACCTGG	2	16	18	NA			TRUE	ACADM
774	ATTGTGGAAGCAGATACCCC	chr7	35980530	-	2:G>A,3:T>C	AGG	ATCATGGAAGCAGATACCCCAGG	2	3	4	NA			FALSE	ACADM
775	GTATTTGGGGAGAATGACTG	chr1	75734834	+	none	AGG	GTATTTGGGGAGAATGACTGAGG	0	NA	NA	NA	GeneID:34	ACADM	TRUE	ACADM
776	ACACACCATCTACCAGTCTG	chr12	120727053	+	none	TGG	ACACACCATCTACCAGTCTGTGG	0	NA	NA	NA	GeneID:35	ACADS	TRUE	ACADS
777	GACACTCATGATGACTCCGG	chr12	120737109	-	none	TGG	GACACTCATGATGACTCCGGTGG	0	NA	NA	NA	GeneID:35	ACADS	TRUE	ACADS
778	GGCAGGTACCTGGTTCGCTG	chr12	120737456	-	none	AGG	GGCAGGTACCTGGTTCGCTGAGG	0	NA	NA	NA	GeneID:35	ACADS	TRUE	ACADS
779	TAAGGAACATCTCTTCCCAG	chr12	120727161	+	none	CGG	TAAGGAACATCTCTTCCCAGCGG	0	NA	NA	NA	GeneID:35	ACADS	TRUE	ACADS
780	TAAGGAACATCTCTTCCCAG	chr13	67637057	-	4:G>C,13:T>A	TGG	TAAGCAACATCTCATCCCAGTGG	2	5	14	NA			FALSE	ACADS
781	AGCCAAAGTTGATGCATCTG	chr10	123040545	+	none	TGG	AGCCAAAGTTGATGCATCTGTGG	0	NA	NA	NA	GeneID:36	ACADSB	TRUE	ACADSB
782	AGCCAAAGTTGATGCATCTG	chr21	36467278	-	12:G>A,16:C>A	GGG	AGCCAAAGTTGACGCAGCTGGGG	2	13	17	NA	GeneID:23562	CLDN14	FALSE	ACADSB
783	ATGGAGAAATCAGTAATACA	chr10	123037808	+	none	AGG	ATGGAGAAATCAGTAATACAAGG	0	NA	NA	NA	GeneID:36	ACADSB	TRUE	ACADSB
784	ATTGAGTAGAGCTTCTGACT	chr10	123034422	-	none	GGG	ATTGAGTAGAGCTTCTGACTGGG	0	NA	NA	NA	GeneID:36	ACADSB	TRUE	ACADSB
785	TTCGAATGTTAACGGGCAGG	chr10	123043142	-	none	TGG	TTCGAATGTTAACGGGCAGGTGG	0	NA	NA	NA	GeneID:36	ACADSB	TRUE	ACADSB
786	CACTAATCGTACCCAGTTTG	chr17	7223143	+	none	GGG	CACTAATCGTACCCAGTTTGGGG	0	NA	NA	NA	GeneID:37	ACADVL	TRUE	ACADVL
787	GTCTAACCGAGCCCTCAAGC	chr17	7221972	+	none	GGG	GTCTAACCGAGCCCTCAAGCGGG	0	NA	NA	NA	GeneID:37	ACADVL	TRUE	ACADVL
788	GTGGAGGAGACCACTTGGCA	chr17	7220962	+	none	GGG	GTGGAGGAGACCACTTGGCAGGG	0	NA	NA	NA	GeneID:37	ACADVL	TRUE	ACADVL
789	GTGGAGGAGACCACTTGGCA	chr8	140291799	+	7:G>A,14:A>T	AGG	GTGGAGGGGACCACATGGCAAGG	2	8	15	NA	GeneID:83696	TRAPPC9	FALSE	ACADVL
790	GTGGAGGAGACCACTTGGCA	chr6	44612525	+	7:G>A,14:A>T	AGG	GTGGAGGGGACCACATGGCAAGG	2	8	15	NA			FALSE	ACADVL
791	GTGGAGGAGACCACTTGGCA	chr9	134212079	+	9:G>A,14:A>T	CGG	GTGGAGGAGGCCACATGGCACGG	2	10	15	NA			FALSE	ACADVL
792	GTGGAGGAGACCACTTGGCA	chrX	9212755	-	7:C>T,14:T>A	AGG	GTGGAGGGGACCACATGGCAAGG	2	8	15	NA			FALSE	ACADVL
793	TCCTGGTCAGAGCGTCAGAG	chr17	7220492	-	none	GGG	TCCTGGTCAGAGCGTCAGAGGGG	0	NA	NA	NA	GeneID:37	ACADVL	TRUE	ACADVL
794	TCCTGGTCAGAGCGTCAGAG	chr9	131114318	+	7:A>C,12:G>C	TGG	TCCTGGTAAGAGGGTCAGAGTGG	2	8	13	NA	GeneID:83543	AIF1L	FALSE	ACADVL
795	CAGCGGTCACCTGCACGACG	chr15	88845835	-	none	AGG	CAGCGGTCACCTGCACGACGAGG	0	NA	NA	NA	GeneID:176	ACAN	TRUE	ACAN
796	CCTGCGCTCCAATGACTCTG	chr15	88838957	+	none	GGG	CCTGCGCTCCAATGACTCTGGGG	0	NA	NA	NA	GeneID:176	ACAN	TRUE	ACAN
797	CCTGCGCTCCAATGACTCTG	chr10	14657235	+	0:A>C,5:T>G	AGG	ACTGCTCTCCAATGACTCTGAGG	2	1	6	NA	GeneID:83641	FAM107B	FALSE	ACAN
798	GAACCAGCCTATACCCCAGT	chr15	88851993	+	none	GGG	GAACCAGCCTATACCCCAGTGGG	0	NA	NA	NA	GeneID:176	ACAN	TRUE	ACAN
799	GAGGGCAGTTCACCAACCGT	chr15	88855381	-	none	AGG	GAGGGCAGTTCACCAACCGTAGG	0	NA	NA	NA	GeneID:176	ACAN	TRUE	ACAN
800	AGGTCTGCGGGGTTTCCGAG	chr17	7343378	+	none	AGG	AGGTCTGCGGGGTTTCCGAGAGG	0	NA	NA	NA	GeneID:9744	ACAP1	TRUE	ACAP1
801	CAGAACCAAGCTTAAGAGAG	chr17	7344557	+	none	GGG	CAGAACCAAGCTTAAGAGAGGGG	0	NA	NA	NA	GeneID:9744	ACAP1	TRUE	ACAP1
802	CAGAACCAAGCTTAAGAGAG	chr11	67255640	-	12:G>A,16:C>T	AGG	CAGAACCAAGCTCAAGGGAGAGG	2	13	17	NA	GeneID:22992	KDM2A	TRUE	ACAP1
803	CAGAACCAAGCTTAAGAGAG	chr8	25992503	+	7:T>A,10:A>C	TGG	CAGAACCTAGATTAAGAGAGTGG	2	8	11	NA	GeneID:64641	EBF2	FALSE	ACAP1
804	GTCACAAATGCCGACAACGA	chr17	7342011	-	none	AGG	GTCACAAATGCCGACAACGAAGG	0	NA	NA	NA	GeneID:9744	ACAP1	TRUE	ACAP1
805	GTCACAAATGCCGACAACGA	chr5	173688832	+	4:G>C,16:C>A	GGG	GTCAGAAATGCCGACACCGAGGG	2	5	17	NA			FALSE	ACAP1
806	TGCCGGAACACTGAATGCAG	chr17	7347215	-	none	AGG	TGCCGGAACACTGAATGCAGAGG	0	NA	NA	NA	GeneID:9744	ACAP1	TRUE	ACAP1
807	ACTATAGGATAATCCGACTG	chr3	195307310	-	none	TGG	ACTATAGGATAATCCGACTGTGG	0	NA	NA	NA	GeneID:23527	ACAP2	TRUE	ACAP2
808	ATATATCAGAGCAAAATATG	chr3	195295857	-	none	TGG	ATATATCAGAGCAAAATATGTGG	0	NA	NA	NA	GeneID:23527	ACAP2	TRUE	ACAP2
809	ATATATCAGAGCAAAATATG	chr7	95121534	-	12:G>T,15:C>T	AGG	ATATATCAGAGCCAAGTATGAGG	2	13	16	NA	GeneID:55607	PPP1R9A	FALSE	ACAP2
810	ATATATCAGAGCAAAATATG	chr3	53106739	+	11:A>C,19:T>G	AGG	ATATATCAGAGAAAAATATTAGG	2	12	20	NA	GeneID:91869	RFT1	FALSE	ACAP2
811	ATATATCAGAGCAAAATATG	chr7	49656230	+	8:T>G,11:A>C	GGG	ATATATCATAGAAAAATATGGGG	2	9	12	NA			FALSE	ACAP2
812	ATATATCAGAGCAAAATATG	chr5	28210450	-	6:T>G,11:T>G	AGG	ATATATAAGAGAAAAATATGAGG	2	7	12	NA			FALSE	ACAP2
813	TCCGGAGCACTCGATACACA	chr3	195301973	+	none	AGG	TCCGGAGCACTCGATACACAAGG	0	NA	NA	NA	GeneID:23527	ACAP2	TRUE	ACAP2
814	TGAACTTGGACCCTACATGA	chr3	195333044	-	none	AGG	TGAACTTGGACCCTACATGAAGG	0	NA	NA	NA	GeneID:23527	ACAP2	TRUE	ACAP2
815	TGAACTTGGACCCTACATGA	chr12	57933073	+	14:C>A,16:T>A	TGG	TGAACTTGGACCCTCCTTGATGG	2	15	17	NA			FALSE	ACAP2
816	CCTCGCTATAGCAACTGTCA	chr1	1297820	+	none	GGG	CCTCGCTATAGCAACTGTCAGGG	0	NA	NA	NA	GeneID:116983	ACAP3	TRUE	ACAP3
817	CTCCACTTTGGACTCATCGT	chr1	1298649	+	none	AGG	CTCCACTTTGGACTCATCGTAGG	0	NA	NA	NA	GeneID:116983	ACAP3	TRUE	ACAP3
818	CTGGATCAAGGACAAATACG	chr1	1295903	-	none	TGG	CTGGATCAAGGACAAATACGTGG	0	NA	NA	NA	GeneID:116983	ACAP3	TRUE	ACAP3
819	GTTCGCTGACAGCCTACAGG	chr1	1302941	-	none	AGG	GTTCGCTGACAGCCTACAGGAGG	0	NA	NA	NA	GeneID:116983	ACAP3	TRUE	ACAP3
820	GTTCGCTGACAGCCTACAGG	chr12	42678921	-	2:G>A,4:A>C	AGG	GTCCTCTGACAGCCTACAGGAGG	2	3	5	NA			TRUE	ACAP3
821	GTTCGCTGACAGCCTACAGG	chr12	120371567	+	4:T>G,8:C>A	AGG	GTTCTCTGCCAGCCTACAGGAGG	2	5	9	NA			TRUE	ACAP3
822	CTGCCTAAAAAAGATCCAAT	chr11	108133852	-	none	GGG	CTGCCTAAAAAAGATCCAATGGG	0	NA	NA	NA	GeneID:38	ACAT1	TRUE	ACAT1
823	GAAGTGAAAGAAGCATACAT	chr11	108134234	+	none	GGG	GAAGTGAAAGAAGCATACATGGG	0	NA	NA	NA	GeneID:38	ACAT1	TRUE	ACAT1
824	GAAGTGAAAGAAGCATACAT	chr10	42291523	+	2:T>A,15:C>T	GGG	GATGTGAAAGAAGCACACATGGG	2	3	16	NA			FALSE	ACAT1
825	GAAGTGAAAGAAGCATACAT	chr10	12607203	-	4:C>A,17:T>G	GGG	GAAGGGAAAGAAGCATAAATGGG	2	5	18	NA	GeneID:57118	CAMK1D	FALSE	ACAT1
826	GAAGTGAAAGAAGCATACAT	chr10	38626253	-	2:A>T,15:G>A	GGG	GATGTGAAAGAAGCACACATGGG	2	3	16	NA			FALSE	ACAT1
827	GAGGATCAACACCATATGGT	chr11	108138955	+	none	GGG	GAGGATCAACACCATATGGTGGG	0	NA	NA	NA	GeneID:38	ACAT1	TRUE	ACAT1
828	TTCTGCGCAGGATGTGATGG	chr11	108138887	+	none	TGG	TTCTGCGCAGGATGTGATGGTGG	0	NA	NA	NA	GeneID:38	ACAT1	TRUE	ACAT1
829	CCTGTTAGACAAGCCAGTGT	chr6	159767018	+	none	GGG	CCTGTTAGACAAGCCAGTGTGGG	0	NA	NA	NA	GeneID:39	ACAT2	TRUE	ACAT2
830	GCAGTCCAGTCAATAGGGAT	chr6	159767117	+	none	AGG	GCAGTCCAGTCAATAGGGATAGG	0	NA	NA	NA	GeneID:39	ACAT2	TRUE	ACAT2
831	GTTCTCAAGTAAGCCAAGTG	chr6	159768516	-	none	AGG	GTTCTCAAGTAAGCCAAGTGAGG	0	NA	NA	NA	GeneID:39	ACAT2	TRUE	ACAT2
832	GTTCTCAAGTAAGCCAAGTG	chr3	124196061	-	8:A>C,13:T>G	GGG	GTTCTCAATTAAGACAAGTGGGG	2	9	14	NA	GeneID:8997	KALRN	FALSE	ACAT2
833	GTTCTCAAGTAAGCCAAGTG	chr13	25765729	-	1:T>A,13:A>G	AGG	GATCTCAAGTAAGTCAAGTGAGG	2	2	14	NA	GeneID:51761	ATP8A2	FALSE	ACAT2
834	TCTATGTTGCTCCCATGGCG	chr6	159776181	-	none	AGG	TCTATGTTGCTCCCATGGCGAGG	0	NA	NA	NA	GeneID:39	ACAT2	TRUE	ACAT2
835	AAGAGAACGTCTGCAAAAGG	chr1	226161630	-	none	AGG	AAGAGAACGTCTGCAAAAGGAGG	0	NA	NA	NA	GeneID:64746	ACBD3	TRUE	ACBD3
836	AAGAGAACGTCTGCAAAAGG	chr4	75354277	+	0:T>A,8:T>G	TGG	TAGAGAACTTCTGCAAAAGGTGG	2	1	9	NA	GeneID:441025	LOC441025	FALSE	ACBD3
837	ACATCAAAGAATCCAACCTC	chr1	226165876	+	none	AGG	ACATCAAAGAATCCAACCTCAGG	0	NA	NA	NA	GeneID:64746	ACBD3	TRUE	ACBD3
838	ACATCAAAGAATCCAACCTC	chr13	40355211	+	1:G>C,9:G>A	TGG	AGATCAAAGGATCCAACCTCTGG	2	2	10	NA	GeneID:400123	LINC00548	FALSE	ACBD3
839	GGGCCGCGACCGGATCCAGG	chr1	226186523	+	none	TGG	GGGCCGCGACCGGATCCAGGTGG	0	NA	NA	NA	GeneID:64746	ACBD3	TRUE	ACBD3
840	TGCGTCCCACAAAATAGAGA	chr1	226164810	-	none	AGG	TGCGTCCCACAAAATAGAGAAGG	0	NA	NA	NA	GeneID:64746	ACBD3	TRUE	ACBD3
841	TGCGTCCCACAAAATAGAGA	chr8	33600429	+	3:C>G,15:G>A	AGG	TGCCTCCCACAAAATGGAGAAGG	2	4	16	NA			FALSE	ACBD3
842	ACCACTTATATCGTCCAATG	chr17	45136602	-	none	GGG	ACCACTTATATCGTCCAATGGGG	0	NA	NA	NA	GeneID:79777	ACBD4	TRUE	ACBD4
843	ACCACTTATATCGTCCAATG	chr12	10226664	-	5:T>A,9:A>T	GGG	ACCACATATTTCGTCCAATGGGG	2	6	10	NA	GeneID:3824	KLRD1	FALSE	ACBD4
844	AGGTGATCCCTGACATGCCG	chr17	45137085	+	none	AGG	AGGTGATCCCTGACATGCCGAGG	0	NA	NA	NA	GeneID:79777	ACBD4	TRUE	ACBD4
845	CAGGGAATCACAGAAAACCT	chr17	45137789	-	none	CGG	CAGGGAATCACAGAAAACCTCGG	0	NA	NA	NA	GeneID:79777	ACBD4	TRUE	ACBD4
846	GTGATCGACACAGTGCCCCT	chr17	45137018	+	none	GGG	GTGATCGACACAGTGCCCCTGGG	0	NA	NA	NA	GeneID:79777	ACBD4	TRUE	ACBD4
847	GTGATCGACACAGTGCCCCT	chr5	375135	+	4:C>T,5:A>C	GGG	GTGACAGACACAGTGCCCCTGGG	2	5	6	NA	GeneID:57491	AHRR	FALSE	ACBD4
848	ACTGGGTGATATGACCAAAG	chr10	27231785	-	none	AGG	ACTGGGTGATATGACCAAAGAGG	0	NA	NA	NA	GeneID:91452	ACBD5	TRUE	ACBD5
849	ACTGGGTGATATGACCAAAG	chr3	84469268	-	7:G>C,16:G>T	TGG	ACTGGGTCATATGACCCAAGTGG	2	8	17	NA			FALSE	ACBD5
850	AGCCCATTGATGAAAACTTG	chr10	27218016	-	none	GGG	AGCCCATTGATGAAAACTTGGGG	0	NA	NA	NA	GeneID:91452	ACBD5	TRUE	ACBD5
851	AGCCCATTGATGAAAACTTG	chr7	29354227	-	8:A>C,14:C>T	AGG	AGCCCATTTATGAAGACTTGAGG	2	9	15	NA	GeneID:1124	CHN2	FALSE	ACBD5
852	AGGTAAAATAGTCCAACCTG	chr10	27223320	+	none	AGG	AGGTAAAATAGTCCAACCTGAGG	0	NA	NA	NA	GeneID:91452	ACBD5	TRUE	ACBD5
853	AGGTAAAATAGTCCAACCTG	chr4	116292558	-	15:A>T,19:A>C	GGG	AGGTAAAATAGTCCATCCTTGGG	2	16	20	NA			FALSE	ACBD5
854	AGGTAAAATAGTCCAACCTG	chr4	116291414	+	15:T>A,19:T>G	GGG	AGGTAAAATAGTCCATCCTTGGG	2	16	20	NA			FALSE	ACBD5
855	AGGTAAAATAGTCCAACCTG	chr5	56494118	+	2:T>G,12:T>C	AGG	AGTTAAAATAGTTCAACCTGAGG	2	3	13	NA			FALSE	ACBD5
856	TGGTCATTCCAGTCAACCCA	chr10	27211011	-	none	TGG	TGGTCATTCCAGTCAACCCATGG	0	NA	NA	NA	GeneID:91452	ACBD5	TRUE	ACBD5
857	AAATATATTTGATTACTGCA	chr1	180413439	-	none	GGG	AAATATATTTGATTACTGCAGGG	0	NA	NA	NA	GeneID:84320	ACBD6	TRUE	ACBD6
858	AAATATATTTGATTACTGCA	chr7	17178906	-	10:A>C,13:T>A	TGG	AAATATATTTTATAACTGCATGG	2	11	14	NA	GeneID:196	AHR	FALSE	ACBD6
859	AGCCATCAAATCGAAAAATG	chr1	180413391	-	none	TGG	AGCCATCAAATCGAAAAATGTGG	0	NA	NA	NA	GeneID:84320	ACBD6	TRUE	ACBD6
860	CCTCGATCTCAGGGCTATGG	chr1	180502154	+	none	GGG	CCTCGATCTCAGGGCTATGGGGG	0	NA	NA	NA	GeneID:84320	ACBD6	TRUE	ACBD6
861	TTAAAAAACTAGATCCAGGT	chr1	180492280	-	none	TGG	TTAAAAAACTAGATCCAGGTTGG	0	NA	NA	NA	GeneID:84320	ACBD6	TRUE	ACBD6
862	TTAAAAAACTAGATCCAGGT	chr16	80646491	+	9:A>T,13:C>T	CGG	TTAAAAAACAAGACCCAGGTCGG	2	10	14	NA	GeneID:124359	CDYL2	FALSE	ACBD6
863	TTAAAAAACTAGATCCAGGT	chr6	25496178	+	8:G>C,19:C>T	TGG	TTAAAAAAGTAGATCCAGGCTGG	2	9	20	NA	GeneID:55604	LRRC16A	FALSE	ACBD6
864	TTAAAAAACTAGATCCAGGT	chr17	29119860	-	9:T>A,14:C>G	TGG	TTAAAAAACAAGATGCAGGTTGG	2	10	15	NA	GeneID:399687	MYO18A	FALSE	ACBD6
865	ACAGGGCTGCAGAAGATGTG	chr10	15079010	-	none	AGG	ACAGGGCTGCAGAAGATGTGAGG	0	NA	NA	NA	GeneID:414149	ACBD7	TRUE	ACBD7
866	ACAGGGCTGCAGAAGATGTG	chr11	3961300	+	4:T>G,6:T>C	AGG	ACAGTGTTGCAGAAGATGTGAGG	2	5	7	NA	GeneID:6786	STIM1	TRUE	ACBD7
867	ACAGGGCTGCAGAAGATGTG	chr2	140195502	-	8:T>C,15:C>T	TGG	ACAGGGCTACAGAAGGTGTGTGG	2	9	16	NA			FALSE	ACBD7
868	ACAGGGCTGCAGAAGATGTG	chr12	108741551	-	4:T>C,14:A>C	AGG	ACAGAGCTGCAGAATATGTGAGG	2	5	15	NA			FALSE	ACBD7
869	ACAGGGCTGCAGAAGATGTG	chr16	24607388	-	3:T>C,16:G>A	AGG	ACAAGGCTGCAGAAGACGTGAGG	2	4	17	NA			FALSE	ACBD7
870	CTGAAAGCAAGACCAGATGA	chr10	15078984	-	none	TGG	CTGAAAGCAAGACCAGATGATGG	0	NA	NA	NA	GeneID:414149	ACBD7	TRUE	ACBD7
871	GAGAACTGAAAGAACTCTAT	chr10	15078962	-	none	GGG	GAGAACTGAAAGAACTCTATGGG	0	NA	NA	NA	GeneID:414149	ACBD7	TRUE	ACBD7
872	GAGAACTGAAAGAACTCTAT	chr15	56846409	+	0:A>G,16:T>C	GGG	AAGAACTGAAAGAACTTTATGGG	2	1	17	NA			TRUE	ACBD7
873	GAGAACTGAAAGAACTCTAT	chr2	73525642	-	0:T>C,11:G>C	AGG	AAGAACTGAAACAACTCTATAGG	2	1	12	NA	GeneID:7840	ALMS1	FALSE	ACBD7
874	GCAAAGCCAAATGGGAAGCA	chr10	15078706	-	none	TGG	GCAAAGCCAAATGGGAAGCATGG	0	NA	NA	NA	GeneID:414149	ACBD7	TRUE	ACBD7
875	GCAAAGCCAAATGGGAAGCA	chr3	161686172	-	6:C>G,11:C>A	AGG	GCAAAGGCAAAGGGGAAGCAAGG	2	7	12	NA			FALSE	ACBD7
876	CCCAACAGACTTCTCAAACA	chr11	44079574	-	none	CGG	CCCAACAGACTTCTCAAACACGG	0	NA	NA	NA	GeneID:84680	ACCS	TRUE	ACCS
877	CCCAACAGACTTCTCAAACA	chr16	25240461	-	3:A>T,18:A>G	TGG	CCCTACAGACTTCTCAAATATGG	2	4	19	NA	GeneID:342357	ZKSCAN2	TRUE	ACCS
878	GGGGAGTATACATCACCCAG	chr11	44078728	-	none	AGG	GGGGAGTATACATCACCCAGAGG	0	NA	NA	NA	GeneID:84680	ACCS	TRUE	ACCS
879	TAGGTGGTTGTCCTGAATGG	chr11	44075522	+	none	TGG	TAGGTGGTTGTCCTGAATGGTGG	0	NA	NA	NA	GeneID:84680	ACCS	TRUE	ACCS
880	TGTGATAGCGCCATAGTAAG	chr11	44077299	-	none	GGG	TGTGATAGCGCCATAGTAAGGGG	0	NA	NA	NA	GeneID:84680	ACCS	TRUE	ACCS
881	AAGTGACATGAACTGCATTG	chr11	44050559	+	none	AGG	AAGTGACATGAACTGCATTGAGG	0	NA	NA	NA	GeneID:390110	ACCSL	TRUE	ACCSL
882	AAGTGACATGAACTGCATTG	chr5	161489681	+	4:T>G,6:A>C	AGG	AAGTTAAATGAACTGCATTGAGG	2	5	7	NA	GeneID:2561	GABRB2	FALSE	ACCSL
883	AAGTGACATGAACTGCATTG	chr9	120015303	+	5:G>A,12:G>C	GGG	AAGTGGCATGAAGTGCATTGGGG	2	6	13	NA			FALSE	ACCSL
884	AAGTGACATGAACTGCATTG	chr6	7341917	-	8:G>A,13:C>A	AGG	AAGTGACACGAACGGCATTGAGG	2	9	14	NA	GeneID:6745;GeneID:285782	SSR1;CAGE1	TRUE	ACCSL
885	GATCAACCTCCTACAGTCTG	chr11	44048269	+	none	GGG	GATCAACCTCCTACAGTCTGGGG	0	NA	NA	NA	GeneID:390110	ACCSL	TRUE	ACCSL
886	GATCAACCTCCTACAGTCTG	chr8	36974052	+	4:C>A,18:C>T	GGG	GATCCACCTCCTACAGTCCGGGG	2	5	19	NA			FALSE	ACCSL
887	TCCCACGGATGGATAGGTCG	chr11	44048434	-	none	CGG	TCCCACGGATGGATAGGTCGCGG	0	NA	NA	NA	GeneID:390110	ACCSL	TRUE	ACCSL
888	TCTTAGGGGAAAAAGGTCCG	chr11	44053399	+	none	AGG	TCTTAGGGGAAAAAGGTCCGAGG	0	NA	NA	NA	GeneID:390110	ACCSL	TRUE	ACCSL
889	AAGCAGCGTGGCCCCGACGT	chr16	67659967	+	none	CGG	AAGCAGCGTGGCCCCGACGTCGG	0	NA	NA	NA	GeneID:65057	ACD	TRUE	ACD
890	AGATGCACAGCATTGAGCTG	chr16	67658773	+	none	GGG	AGATGCACAGCATTGAGCTGGGG	0	NA	NA	NA	GeneID:65057	ACD	TRUE	ACD
891	AGATGCACAGCATTGAGCTG	chr6	130999145	-	3:T>A,5:T>G	GGG	AGAAGAACAGCATTGAGCTGGGG	2	4	6	NA	GeneID:2037	EPB41L2	FALSE	ACD
892	AGATGCACAGCATTGAGCTG	chr11	68662007	+	6:T>A,11:G>A	GGG	AGATGCTCAGCGTTGAGCTGGGG	2	7	12	NA			FALSE	ACD
893	ATCCGCTGGGTGTAGCCGTG	chr16	67660223	-	none	GGG	ATCCGCTGGGTGTAGCCGTGGGG	0	NA	NA	NA	GeneID:65057	ACD	TRUE	ACD
894	GCTTCTGGATGAAATGCGGG	chr16	67659043	-	none	AGG	GCTTCTGGATGAAATGCGGGAGG	0	NA	NA	NA	GeneID:65057	ACD	TRUE	ACD
895	GCTTCTGGATGAAATGCGGG	chr5	38761235	-	3:G>A,9:C>A	AGG	GCTCCTGGAGGAAATGCGGGAGG	2	4	10	NA	GeneID:101926904	LINC01265	FALSE	ACD
896	GGAAAACATCTACGACATGG	chr17	63481112	+	none	TGG	GGAAAACATCTACGACATGGTGG	0	NA	NA	NA	GeneID:1636	ACE	TRUE	ACE
897	GGTGTGGAACGAGTATGCCG	chr17	63485299	+	none	AGG	GGTGTGGAACGAGTATGCCGAGG	0	NA	NA	NA	GeneID:1636	ACE	TRUE	ACE
898	GTTGTAGAAGTCCCAAGCCG	chr17	63481704	-	none	AGG	GTTGTAGAAGTCCCAAGCCGAGG	0	NA	NA	NA	GeneID:1636	ACE	TRUE	ACE
899	GTTGTAGAAGTCCCAAGCCG	chr17	63491347	-	15:C>T	AGG	GTTGTAGAAGTCCCAGGCCGAGG	1	16	NA	NA	GeneID:1636	ACE	TRUE	ACE
900	GTTGTAGAAGTCCCAAGCCG	chr21	36858899	-	8:A>T,19:A>C	GGG	GTTGTAGATGTCCCAAGCCTGGG	2	9	20	NA	GeneID:3141	HLCS	FALSE	ACE
901	GTTTCGTTTCGGGTAACAGG	chr17	63483484	-	none	AGG	GTTTCGTTTCGGGTAACAGGAGG	0	NA	NA	NA	GeneID:1636	ACE	TRUE	ACE
902	AACATCTTCATGCCTATGTG	chrX	15587822	-	none	AGG	AACATCTTCATGCCTATGTGAGG	0	NA	NA	NA	GeneID:59272	ACE2	TRUE	ACE2
903	CAGGATCCTTATGTGCACAA	chrX	15578298	-	none	AGG	CAGGATCCTTATGTGCACAAAGG	0	NA	NA	NA	GeneID:59272	ACE2	TRUE	ACE2
904	CAGGATCCTTATGTGCACAA	chr1	83808322	+	0:A>C,3:A>G	GGG	AAGAATCCTTATGTGCACAAGGG	2	1	4	NA	GeneID:101927560	LOC101927560	FALSE	ACE2
905	CCAAAGGCGAGAGATAGTTG	chrX	15573451	-	none	GGG	CCAAAGGCGAGAGATAGTTGGGG	0	NA	NA	NA	GeneID:59272	ACE2	TRUE	ACE2
906	TGCACAGAGAATATTCAAGG	chrX	15581362	-	none	AGG	TGCACAGAGAATATTCAAGGAGG	0	NA	NA	NA	GeneID:59272	ACE2	TRUE	ACE2
907	TGCACAGAGAATATTCAAGG	chr18	2408498	-	6:T>C,17:G>T	GGG	TGCACAAAGAATATTCACGGGGG	2	7	18	NA			FALSE	ACE2
908	TGCACAGAGAATATTCAAGG	chr3	147950833	-	4:T>G,17:A>T	TGG	TGCAAAGAGAATATTCATGGTGG	2	5	18	NA			FALSE	ACE2
909	TGCACAGAGAATATTCAAGG	chr12	4179690	-	2:T>G,14:G>A	TGG	TGAACAGAGAATATCCAAGGTGG	2	3	15	NA			FALSE	ACE2
910	CCCAGACAACGTAAATGTAG	chr19	6312402	+	none	CGG	CCCAGACAACGTAAATGTAGCGG	0	NA	NA	NA	GeneID:125981	ACER1	TRUE	ACER1
911	GAAGACCAGGCGGATGAACT	chr19	6309809	+	none	GGG	GAAGACCAGGCGGATGAACTGGG	0	NA	NA	NA	GeneID:125981	ACER1	TRUE	ACER1
912	GGTGGCCGAGTTCTACAACA	chr19	6333460	-	none	CGG	GGTGGCCGAGTTCTACAACACGG	0	NA	NA	NA	GeneID:125981	ACER1	TRUE	ACER1
913	TGGACGAGATCGCCATCCTG	chr19	6312219	-	none	TGG	TGGACGAGATCGCCATCCTGTGG	0	NA	NA	NA	GeneID:125981	ACER1	TRUE	ACER1
914	ATACCTTCTGGGGAACCACA	chr9	19424795	-	none	TGG	ATACCTTCTGGGGAACCACATGG	0	NA	NA	NA	GeneID:340485	ACER2	TRUE	ACER2
915	ATACCTTCTGGGGAACCACA	chr13	97675071	+	3:A>C,13:C>A	TGG	ATAACTTCTGGGGCACCACATGG	2	4	14	NA			TRUE	ACER2
916	ATACCTTCTGGGGAACCACA	chr3	29285561	-	1:C>A,18:C>G	AGG	AGACCTTCTGGGGAACCAGAAGG	2	2	19	NA	GeneID:27303	RBMS3	FALSE	ACER2
917	ATTCAGGGGTAGGTTCAAGG	chr9	19434940	+	none	TGG	ATTCAGGGGTAGGTTCAAGGTGG	0	NA	NA	NA	GeneID:340485	ACER2	TRUE	ACER2
918	CATCTGACCCAAGAAACTAA	chr9	19424729	-	none	GGG	CATCTGACCCAAGAAACTAAGGG	0	NA	NA	NA	GeneID:340485	ACER2	TRUE	ACER2
919	CATCTGACCCAAGAAACTAA	chr2	206410638	+	11:G>A	GGG	CATCTGACCCAGGAAACTAAGGG	1	12	NA	NA			TRUE	ACER2
920	TATCGCCGAGTTCTACAACA	chr9	19409170	+	none	CGG	TATCGCCGAGTTCTACAACACGG	0	NA	NA	NA	GeneID:340485	ACER2	TRUE	ACER2
921	AAAAGAGCCGATATTCCATC	chr11	76990552	+	none	AGG	AAAAGAGCCGATATTCCATCAGG	0	NA	NA	NA	GeneID:55331	ACER3	TRUE	ACER3
922	CTCGGCGATGTACCAGGTCA	chr11	76861055	-	none	CGG	CTCGGCGATGTACCAGGTCACGG	0	NA	NA	NA	GeneID:55331	ACER3	TRUE	ACER3
923	TAAGCCATGGATAAACCCTG	chr11	77015012	-	none	TGG	TAAGCCATGGATAAACCCTGTGG	0	NA	NA	NA	GeneID:55331	ACER3	TRUE	ACER3
924	TATTAAACTGAATAGAACTA	chr11	76985695	-	none	AGG	TATTAAACTGAATAGAACTAAGG	0	NA	NA	NA	GeneID:55331	ACER3	TRUE	ACER3
925	TATTAAACTGAATAGAACTA	chr10	125464410	-	6:C>T,11:C>T	TGG	TATTAAGCTGAGTAGAACTATGG	2	7	12	NA			FALSE	ACER3
926	GGTGTCCATGAACTACCGGG	chr7	100893682	-	none	TGG	GGTGTCCATGAACTACCGGGTGG	0	NA	NA	NA	GeneID:43	ACHE	TRUE	ACHE
927	TATGTGGACACCCTATACCC	chr7	100893906	-	none	AGG	TATGTGGACACCCTATACCCAGG	0	NA	NA	NA	GeneID:43	ACHE	TRUE	ACHE
928	TATGTGGACACCCTATACCC	chr16	71528533	+	3:A>G,14:T>A	AGG	TATATGGACACCCTTTACCCAGG	2	4	15	NA	GeneID:7567;GeneID:10164	ZNF19;CHST4	FALSE	ACHE
929	TGGTGGGAATGACACAGAGC	chr7	100893334	-	none	TGG	TGGTGGGAATGACACAGAGCTGG	0	NA	NA	NA	GeneID:43	ACHE	TRUE	ACHE
930	TGGTGGGAATGACACAGAGC	chr2	88297234	-	2:T>C,8:C>T	AGG	TGATGGGAGTGACACAGAGCAGG	2	3	9	NA			FALSE	ACHE
931	TGGTGGGAATGACACAGAGC	chr2	23275680	-	7:A>T,8:A>T	AGG	TGGTGGGTTTGACACAGAGCAGG	2	8	9	NA			FALSE	ACHE
932	TGTCCTCGTCTGGATCTATG	chr7	100893781	-	none	GGG	TGTCCTCGTCTGGATCTATGGGG	0	NA	NA	NA	GeneID:43	ACHE	TRUE	ACHE
933	CCTGGTCAAGCGGCTCAAAG	chr14	23094976	-	none	GGG	CCTGGTCAAGCGGCTCAAAGGGG	0	NA	NA	NA	GeneID:22985;GeneID:55017	ACIN1;C14orf119	TRUE	ACIN1
934	CGTACTCATGCCAACCCTCG	chr14	23079637	-	none	TGG	CGTACTCATGCCAACCCTCGTGG	0	NA	NA	NA	GeneID:22985	ACIN1	TRUE	ACIN1
935	GAGGAATTAGCACTGGCCAA	chr14	23079889	-	none	AGG	GAGGAATTAGCACTGGCCAAAGG	0	NA	NA	NA	GeneID:22985	ACIN1	TRUE	ACIN1
936	TGAGGGACAAAAATCTAGGG	chr14	23080619	-	none	AGG	TGAGGGACAAAAATCTAGGGAGG	0	NA	NA	NA	GeneID:22985	ACIN1	TRUE	ACIN1
937	TGAGGGACAAAAATCTAGGG	chr3	135675056	+	3:A>G,9:C>A	TGG	TGAAGGACACAAATCTAGGGTGG	2	4	10	NA			FALSE	ACIN1
938	TGAGGGACAAAAATCTAGGG	chr1	216668516	+	3:A>G,18:T>G	AGG	TGAAGGACAAAAATCTAGTGAGG	2	4	19	NA	GeneID:2104	ESRRG	FALSE	ACIN1
939	AGCTAGGATACCCAGGACAC	chr1	159205644	-	none	TGG	AGCTAGGATACCCAGGACACTGG	0	NA	NA	NA	GeneID:2532	ACKR1	TRUE	ACKR1
940	AGCTAGGATACCCAGGACAC	chr15	36387621	+	5:T>G,12:A>C	AGG	AGCTATGATACCAAGGACACAGG	2	6	13	NA			FALSE	ACKR1
941	CAATGGCAACAAGACAAAGA	chr1	159206088	-	none	TGG	CAATGGCAACAAGACAAAGATGG	0	NA	NA	NA	GeneID:2532	ACKR1	TRUE	ACKR1
942	CTGCACCCTGATATACAGCA	chr1	159206020	+	none	CGG	CTGCACCCTGATATACAGCACGG	0	NA	NA	NA	GeneID:2532	ACKR1	TRUE	ACKR1
943	CTGCACCCTGATATACAGCA	chr12	113937325	-	11:C>A,14:C>T	TGG	CTGCACCCTGAGATGCAGCATGG	2	12	15	NA	GeneID:9904	RBM19	FALSE	ACKR1
944	GAAGGAATCATTCACACCAT	chr1	159205527	-	none	AGG	GAAGGAATCATTCACACCATAGG	0	NA	NA	NA	GeneID:2532	ACKR1	TRUE	ACKR1
945	GAAGGAATCATTCACACCAT	chr11	60544585	+	11:G>T,19:A>T	TGG	GAAGGAATCATGCACACCAATGG	2	12	20	NA			FALSE	ACKR1
946	ATCTCAACCATCCGCCTGCG	chr3	42864730	-	none	AGG	ATCTCAACCATCCGCCTGCGAGG	0	NA	NA	NA	GeneID:1238;GeneID:100506243;GeneID:1582	ACKR2;KRBOX1;CYP8B1	TRUE	ACKR2
947	CAGCCCATACTATGGTAGCA	chr3	42864993	-	none	AGG	CAGCCCATACTATGGTAGCAAGG	0	NA	NA	NA	GeneID:1238;GeneID:100506243;GeneID:1582	ACKR2;KRBOX1;CYP8B1	TRUE	ACKR2
948	CATGCCCGCCGAAATCTGCG	chr3	42865089	-	none	TGG	CATGCCCGCCGAAATCTGCGTGG	0	NA	NA	NA	GeneID:1238;GeneID:100506243;GeneID:1582	ACKR2;KRBOX1;CYP8B1	TRUE	ACKR2
949	GGAGTGGAAGGAGAAACCCT	chr3	42865152	-	none	AGG	GGAGTGGAAGGAGAAACCCTAGG	0	NA	NA	NA	GeneID:1238;GeneID:100506243;GeneID:1582	ACKR2;KRBOX1;CYP8B1	TRUE	ACKR2
950	GGAGTGGAAGGAGAAACCCT	chr3	168120921	-	3:G>C	TGG	GGACTGGAAGGAGAAACCCTTGG	1	4	NA	NA			FALSE	ACKR2
951	GGAGTGGAAGGAGAAACCCT	chr22	19288840	+	0:A>G,4:A>T	GGG	AGAGAGGAAGGAGAAACCCTGGG	2	1	5	NA	GeneID:8218	CLTCL1	FALSE	ACKR2
952	GGAGTGGAAGGAGAAACCCT	chr15	27208087	-	4:C>A,11:A>T	GGG	GGAGGGGAAGGTGAAACCCTGGG	2	5	12	NA	GeneID:2567	GABRG3	TRUE	ACKR2
953	AAGACAGCGATAATGGAGAA	chr2	236581137	-	none	GGG	AAGACAGCGATAATGGAGAAGGG	0	NA	NA	NA	GeneID:57007	ACKR3	TRUE	ACKR3
954	CCAACAATGAGACCTACTGC	chr2	236581033	+	none	CGG	CCAACAATGAGACCTACTGCCGG	0	NA	NA	NA	GeneID:57007	ACKR3	TRUE	ACKR3
955	GCACTGCTACATCTTGAACC	chr2	236580701	+	none	TGG	GCACTGCTACATCTTGAACCTGG	0	NA	NA	NA	GeneID:57007	ACKR3	TRUE	ACKR3
956	GCACTGCTACATCTTGAACC	chr4	47883148	+	2:T>A,3:G>C	TGG	GCTGTGCTACATCTTGAACCTGG	2	3	4	NA	GeneID:152518	NFXL1	FALSE	ACKR3
957	GGTCCACGCTCATGCACGTG	chr2	236580869	-	none	AGG	GGTCCACGCTCATGCACGTGAGG	0	NA	NA	NA	GeneID:57007	ACKR3	TRUE	ACKR3
958	AGTCCCCAGCCAATCAGGAG	chr3	132600825	+	none	TGG	AGTCCCCAGCCAATCAGGAGTGG	0	NA	NA	NA	GeneID:84129;GeneID:100532724;GeneID:51554	ACAD11;NPHP3-ACAD11;ACKR4	TRUE	ACKR4
959	AGTCCCCAGCCAATCAGGAG	chr6	138823174	+	0:T>A	TGG	TGTCCCCAGCCAATCAGGAGTGG	1	1	NA	NA	GeneID:345930	ECT2L	TRUE	ACKR4
960	AGTCCCCAGCCAATCAGGAG	chr5	74547594	-	1:A>C,11:G>T	AGG	ATTCCCCAGCCCATCAGGAGAGG	2	2	12	NA			FALSE	ACKR4
961	ATTGATGTTCCTAGGTAGCG	chr3	132600964	-	none	GGG	ATTGATGTTCCTAGGTAGCGGGG	0	NA	NA	NA	GeneID:84129;GeneID:100532724;GeneID:51554	ACAD11;NPHP3-ACAD11;ACKR4	TRUE	ACKR4
962	ATTGATGTTCCTAGGTAGCG	chr6	138823313	-	none	GGG	ATTGATGTTCCTAGGTAGCGGGG	0	NA	NA	NA	GeneID:345930	ECT2L	TRUE	ACKR4
963	CAATGACGAAAACTATTGTG	chr3	132600540	-	none	AGG	CAATGACGAAAACTATTGTGAGG	0	NA	NA	NA	GeneID:84129;GeneID:100532724;GeneID:51554	ACAD11;NPHP3-ACAD11;ACKR4	TRUE	ACKR4
964	CAATGACGAAAACTATTGTG	chr6	138822889	-	11:C>T	AGG	CAATGACGAAAGCTATTGTGAGG	1	12	NA	NA	GeneID:345930	ECT2L	TRUE	ACKR4
965	TGTGCTACTTTATCACAGCA	chr3	132601049	+	none	AGG	TGTGCTACTTTATCACAGCAAGG	0	NA	NA	NA	GeneID:84129;GeneID:100532724;GeneID:51554	ACAD11;NPHP3-ACAD11;ACKR4	TRUE	ACKR4
966	TGTGCTACTTTATCACAGCA	chr6	138823398	+	16:G>A	AGG	TGTGCTACTTTATCACGGCAAGG	1	17	NA	NA	GeneID:345930	ECT2L	TRUE	ACKR4
967	AGAGCAATTCGAGATTACCA	chr17	41901784	-	none	GGG	AGAGCAATTCGAGATTACCAGGG	0	NA	NA	NA	GeneID:47	ACLY	TRUE	ACLY
968	CGGTCACCTGTACACGACAG	chr17	41906520	+	none	AGG	CGGTCACCTGTACACGACAGAGG	0	NA	NA	NA	GeneID:47	ACLY	TRUE	ACLY
969	GACCAGCTGATCAAACGTCG	chr17	41912504	-	none	TGG	GACCAGCTGATCAAACGTCGTGG	0	NA	NA	NA	GeneID:47	ACLY	TRUE	ACLY
970	GCCAGCGGGAGCACATCGGT	chr17	41898628	-	none	AGG	GCCAGCGGGAGCACATCGGTAGG	0	NA	NA	NA	GeneID:47	ACLY	TRUE	ACLY
971	AGTGGTGCGAGAGAATTGCT	chr2	134859298	+	none	GGG	AGTGGTGCGAGAGAATTGCTGGG	0	NA	NA	NA	GeneID:130013	ACMSD	TRUE	ACMSD
972	CCTCCTGGGGTAGCTCACAA	chr2	134863455	-	none	CGG	CCTCCTGGGGTAGCTCACAACGG	0	NA	NA	NA	GeneID:130013	ACMSD	TRUE	ACMSD
973	CGAGTGGGACCTGAACGCGC	chr2	134863588	+	none	AGG	CGAGTGGGACCTGAACGCGCAGG	0	NA	NA	NA	GeneID:130013	ACMSD	TRUE	ACMSD
974	CTGCAGAGGTTTGGCTACGG	chr2	134845226	+	none	AGG	CTGCAGAGGTTTGGCTACGGAGG	0	NA	NA	NA	GeneID:130013	ACMSD	TRUE	ACMSD
975	CCTGCCCCTAACATCACAGA	chr9	32425978	-	none	CGG	CCTGCCCCTAACATCACAGACGG	0	NA	NA	NA	GeneID:48	ACO1	TRUE	ACO1
976	CCTGCCCCTAACATCACAGA	chr1	207346235	-	6:T>G,19:G>T	TGG	CCTGCCACTAACATCACAGCTGG	2	7	20	NA	GeneID:1604	CD55	FALSE	ACO1
977	CCTGCCCCTAACATCACAGA	chr14	39366522	-	6:T>G,19:G>T	TGG	CCTGCCACTAACATCACAGCTGG	2	7	20	NA	GeneID:4253	CTAGE5	FALSE	ACO1
978	CTTGGTGTCTAGGTTTGACG	chr9	32429406	+	none	TGG	CTTGGTGTCTAGGTTTGACGTGG	0	NA	NA	NA	GeneID:48	ACO1	TRUE	ACO1
979	TTATTACCCAGACAGCCTCG	chr9	32418437	+	none	TGG	TTATTACCCAGACAGCCTCGTGG	0	NA	NA	NA	GeneID:48	ACO1	TRUE	ACO1
980	TTGCATATGCTATTACTAAG	chr9	32430512	-	none	GGG	TTGCATATGCTATTACTAAGGGG	0	NA	NA	NA	GeneID:48	ACO1	TRUE	ACO1
981	ATCTTCTCCGAGAGTGTCAG	chr22	41507803	-	none	CGG	ATCTTCTCCGAGAGTGTCAGCGG	0	NA	NA	NA	GeneID:50	ACO2	TRUE	ACO2
982	ATCTTCTCCGAGAGTGTCAG	chr22	34591074	+	8:T>C,14:G>T	AGG	ATCTTCTCTGAGAGGGTCAGAGG	2	9	15	NA			TRUE	ACO2
983	ATCTTCTCCGAGAGTGTCAG	chr1	236110246	-	9:T>C,14:C>A	AGG	ATCTTCTCCAAGAGGGTCAGAGG	2	10	15	NA			TRUE	ACO2
984	GTCTCAATAGGACATCAACC	chr22	41511865	+	none	AGG	GTCTCAATAGGACATCAACCAGG	0	NA	NA	NA	GeneID:50	ACO2	TRUE	ACO2
985	GTCTCAATAGGACATCAACC	chr2	217896365	+	0:A>G,9:T>G	TGG	ATCTCAATATGACATCAACCTGG	2	1	10	NA	GeneID:7145	TNS1	FALSE	ACO2
986	GTGCAGCTACCAATTAGACC	chr22	41522828	-	none	TGG	GTGCAGCTACCAATTAGACCTGG	0	NA	NA	NA	GeneID:50	ACO2	TRUE	ACO2
987	TCTCGGGGTTTGCGTCGTTG	chr22	41523895	-	none	CGG	TCTCGGGGTTTGCGTCGTTGCGG	0	NA	NA	NA	GeneID:50	ACO2	TRUE	ACO2
988	ACAATGCCAGGAAAGGGCCC	chr14	73541497	-	none	AGG	ACAATGCCAGGAAAGGGCCCAGG	0	NA	NA	NA	GeneID:399671;GeneID:641371	HEATR4;ACOT1	TRUE	ACOT1
989	ACAATGCCAGGAAAGGGCCC	chr2	239120555	+	18:A>C,19:A>C	GGG	ACAATGCCAGGAAAGGGCAAGGG	2	19	20	NA	GeneID:9759	HDAC4	FALSE	ACOT1
990	ACAATGCCAGGAAAGGGCCC	chr14	73573392	-	5:G>C	AGG	ACAATCCCAGGAAAGGGCCCAGG	1	6	NA	NA	GeneID:10965	ACOT2	TRUE	ACOT1
991	ACAATGCCAGGAAAGGGCCC	chr8	26166218	+	8:G>A,18:T>C	TGG	ACAATGCCGGGAAAGGGCTCTGG	2	9	19	NA			FALSE	ACOT1
992	AGCCCGAGAAACCCTTGGTG	chr14	73537674	+	none	CGG	AGCCCGAGAAACCCTTGGTGCGG	0	NA	NA	NA	GeneID:399671;GeneID:641371	HEATR4;ACOT1	TRUE	ACOT1
993	AGCCCGAGAAACCCTTGGTG	chr14	73569679	+	13:T>C	CGG	AGCCCGAGAAACCTTTGGTGCGG	1	14	NA	NA	GeneID:10965	ACOT2	TRUE	ACOT1
994	AGCCCGAGAAACCCTTGGTG	chr14	73612824	+	11:G>C	CGG	AGCCCGAGAAAGCCTTGGTGCGG	1	12	NA	NA	GeneID:641372	ACOT6	TRUE	ACOT1
995	AGCCCGAGAAACCCTTGGTG	chr2	57051194	+	1:A>G,5:C>G	AGG	AACCCCAGAAACCCTTGGTGAGG	2	2	6	NA			FALSE	ACOT1
996	CTACTTGCTCAGTCATCCTG	chr14	73541673	+	none	AGG	CTACTTGCTCAGTCATCCTGAGG	0	NA	NA	NA	GeneID:399671;GeneID:641371	HEATR4;ACOT1	TRUE	ACOT1
997	CTACTTGCTCAGTCATCCTG	chr14	73573568	+	18:C>T	AGG	CTACTTGCTCAGTCATCCCGAGG	1	19	NA	NA	GeneID:10965	ACOT2	TRUE	ACOT1
998	CTACTTGCTCAGTCATCCTG	chr22	46344226	-	5:C>A,15:C>A	GGG	CTACTGGCTCAGTCAGCCTGGGG	2	6	16	NA	GeneID:55687	TRMU	FALSE	ACOT1
999	GGGGGAACCTTACGCTACAA	chr14	73543172	+	none	GGG	GGGGGAACCTTACGCTACAAGGG	0	NA	NA	NA	GeneID:399671;GeneID:641371	HEATR4;ACOT1	TRUE	ACOT1
1000	GGGGGAACCTTACGCTACAA	chr14	73575030	+	13:A>G	GGG	GGGGGAACCTTACACTACAAGGG	1	14	NA	NA	GeneID:10965	ACOT2	TRUE	ACOT1
1001	AGCTGAAGCAGATCACGCCG	chr1	54594559	+	none	CGG	AGCTGAAGCAGATCACGCCGCGG	0	NA	NA	NA	GeneID:26027	ACOT11	TRUE	ACOT11
1002	ATCTGCGTCCAGGACCACAA	chr1	54601351	-	none	AGG	ATCTGCGTCCAGGACCACAAAGG	0	NA	NA	NA	GeneID:26027	ACOT11	TRUE	ACOT11
1003	GCCAACTGCGCCATTCAGGG	chr1	54594669	+	none	CGG	GCCAACTGCGCCATTCAGGGCGG	0	NA	NA	NA	GeneID:26027	ACOT11	TRUE	ACOT11
1004	GGGATACCGGAACCCCACGG	chr1	54584737	+	none	AGG	GGGATACCGGAACCCCACGGAGG	0	NA	NA	NA	GeneID:26027	ACOT11	TRUE	ACOT11
1005	AGCATTCAGCACAAGCATGG	chr5	81371751	-	none	AGG	AGCATTCAGCACAAGCATGGAGG	0	NA	NA	NA	GeneID:134526	ACOT12	TRUE	ACOT12
1006	AGCATTCAGCACAAGCATGG	chr2	103613498	+	2:T>C,13:T>A	AGG	AGTATTCAGCACATGCATGGAGG	2	3	14	NA			FALSE	ACOT12
1007	CCACCCCATGCAAACCATCA	chr5	81347836	-	none	CGG	CCACCCCATGCAAACCATCACGG	0	NA	NA	NA	GeneID:134526	ACOT12	TRUE	ACOT12
1008	CCACCCCATGCAAACCATCA	chr16	7754272	+	5:G>C,17:G>T	AGG	CCACCGCATGCAAACCAGCAAGG	2	6	18	NA			FALSE	ACOT12
1009	CCACCCCATGCAAACCATCA	chr5	132865918	+	8:C>T,19:T>A	GGG	CCACCCCACGCAAACCATCTGGG	2	9	20	NA	GeneID:2661	GDF9	FALSE	ACOT12
1010	CCACCCCATGCAAACCATCA	chr12	27479185	-	3:C>G,12:G>T	GGG	CCAGCCCATGCACACCATCAGGG	2	4	13	NA	GeneID:341346	SMCO2	FALSE	ACOT12
1011	GATGATTTCAGACGCTATCG	chr5	81344195	-	none	GGG	GATGATTTCAGACGCTATCGGGG	0	NA	NA	NA	GeneID:134526	ACOT12	TRUE	ACOT12
1012	GTAGATATGTTTAAGTTCCG	chr5	81345950	-	none	GGG	GTAGATATGTTTAAGTTCCGGGG	0	NA	NA	NA	GeneID:134526	ACOT12	TRUE	ACOT12
1013	GTAGATATGTTTAAGTTCCG	chr2	35129460	-	3:T>C,19:A>C	TGG	GTAAATATGTTTAAGTTCCTTGG	2	4	20	NA			FALSE	ACOT12
1014	ACGTGGCTGTCAAACCGCCG	chr6	24697968	-	none	TGG	ACGTGGCTGTCAAACCGCCGTGG	0	NA	NA	NA	GeneID:55856	ACOT13	TRUE	ACOT13
1015	AGTAGATAACATATCAACAA	chr6	24697989	+	none	TGG	AGTAGATAACATATCAACAATGG	0	NA	NA	NA	GeneID:55856	ACOT13	TRUE	ACOT13
1016	AGTAGATAACATATCAACAA	chr2	212395182	-	17:A>G,18:A>T	AGG	AGTAGATAACATATCAATTAAGG	2	18	19	NA	GeneID:2066	ERBB4	FALSE	ACOT13
1017	AGTAGATAACATATCAACAA	chr4	46899065	-	2:T>A,8:C>T	TGG	AGAAGATAGCATATCAACAATGG	2	3	9	NA	GeneID:170712	COX7B2	FALSE	ACOT13
1018	AGTAGATAACATATCAACAA	chr12	70809899	-	1:A>C,9:A>G	GGG	ATTAGATAATATATCAACAAGGG	2	2	10	NA	GeneID:5801	PTPRR	FALSE	ACOT13
1019	GGTGATAAAGGCCATGACCA	chr6	24667292	+	none	AGG	GGTGATAAAGGCCATGACCAAGG	0	NA	NA	NA	GeneID:55856	ACOT13	TRUE	ACOT13
1020	GTTCATATCGACACTGACTC	chr6	24698042	-	none	CGG	GTTCATATCGACACTGACTCCGG	0	NA	NA	NA	GeneID:55856	ACOT13	TRUE	ACOT13
1021	GTTCATATCGACACTGACTC	chr10	24427151	+	15:C>G	TGG	GTTCATATCGACACTCACTCTGG	1	16	NA	NA	GeneID:56243	KIAA1217	FALSE	ACOT13
1022	AGATCATTAGGGTTCCTGCT	chr14	73569403	+	none	CGG	AGATCATTAGGGTTCCTGCTCGG	0	NA	NA	NA	GeneID:10965	ACOT2	TRUE	ACOT2
1023	CTACTTGCTCAGTCATCCCG	chr14	73573568	+	none	AGG	CTACTTGCTCAGTCATCCCGAGG	0	NA	NA	NA	GeneID:10965	ACOT2	TRUE	ACOT2
1024	CTACTTGCTCAGTCATCCCG	chr14	73541673	+	18:T>C	AGG	CTACTTGCTCAGTCATCCTGAGG	1	19	NA	NA	GeneID:399671;GeneID:641371	HEATR4;ACOT1	TRUE	ACOT2
1025	GCTCGCCAAGAGTGTCGGCG	chr14	73569584	-	none	CGG	GCTCGCCAAGAGTGTCGGCGCGG	0	NA	NA	NA	GeneID:10965	ACOT2	TRUE	ACOT2
1026	GCTCGCCAAGAGTGTCGGCG	chr14	73537579	-	10:C>T	CGG	GCTCGCCAAGGGTGTCGGCGCGG	1	11	NA	NA	GeneID:399671;GeneID:641371	HEATR4;ACOT1	TRUE	ACOT2
1027	GGTACAGCCGGGACGCTCGA	chr14	73569323	-	none	AGG	GGTACAGCCGGGACGCTCGAAGG	0	NA	NA	NA	GeneID:10965	ACOT2	TRUE	ACOT2
1028	ATAATAAGCTAGAGCCAACG	chr14	73593797	-	none	TGG	ATAATAAGCTAGAGCCAACGTGG	0	NA	NA	NA	GeneID:122970	ACOT4	TRUE	ACOT4
1029	ATAATAAGCTAGAGCCAACG	chr10	91884134	+	8:A>C	TGG	ATAATAAGATAGAGCCAACGTGG	1	9	NA	NA			FALSE	ACOT4
1030	ATAATAAGCTAGAGCCAACG	chr19	36422079	-	4:G>A,15:C>G	TGG	ATAACAAGCTAGAGCGAACGTGG	2	5	16	NA			TRUE	ACOT4
1031	ATGTCAATGATCCCTGGGAA	chr14	73593712	-	none	GGG	ATGTCAATGATCCCTGGGAAGGG	0	NA	NA	NA	GeneID:122970	ACOT4	TRUE	ACOT4
1032	ATGTCAATGATCCCTGGGAA	chr8	138027029	+	4:G>C,10:G>T	GGG	ATGTGAATGAGCCCTGGGAAGGG	2	5	11	NA			FALSE	ACOT4
1033	ATGTCAATGATCCCTGGGAA	chr19	36421994	-	3:G>A,15:T>C	GGG	ATGCCAATGATCCCTAGGAAGGG	2	4	16	NA			TRUE	ACOT4
1034	CAGTTTCCATCAATGGATCT	chr14	73595139	+	none	GGG	CAGTTTCCATCAATGGATCTGGG	0	NA	NA	NA	GeneID:122970	ACOT4	TRUE	ACOT4
1035	CAGTTTCCATCAATGGATCT	chr19	36422277	+	19:C>T	GGG	CAGTTTCCATCAATGGATCCGGG	1	20	NA	NA			TRUE	ACOT4
1036	TCGCGGGACTCGAGCCCATG	chr14	73592173	+	none	GGG	TCGCGGGACTCGAGCCCATGGGG	0	NA	NA	NA	GeneID:122970	ACOT4	TRUE	ACOT4
1037	TCGCGGGACTCGAGCCCATG	chr14	73569640	+	7:G>A,10:T>C	GGG	TCGCGGGGCTTGAGCCCATGGGG	2	8	11	NA	GeneID:10965	ACOT2	TRUE	ACOT4
1038	TCGCGGGACTCGAGCCCATG	chr14	73537635	+	7:G>A,10:T>C	GGG	TCGCGGGGCTTGAGCCCATGGGG	2	8	11	NA	GeneID:399671;GeneID:641371	HEATR4;ACOT1	TRUE	ACOT4
1039	TCGCGGGACTCGAGCCCATG	chr14	73612785	+	7:G>A,11:C>G	GGG	TCGCGGGGCTCCAGCCCATGGGG	2	8	12	NA	GeneID:641372	ACOT6	TRUE	ACOT4
1040	ACAGGCATTGATAAGTACAG	chr14	73619324	-	none	TGG	ACAGGCATTGATAAGTACAGTGG	0	NA	NA	NA	GeneID:641372	ACOT6	TRUE	ACOT6
1041	ACAGGCATTGATAAGTACAG	chr20	53021494	-	10:A>T,17:C>G	GGG	ACAGGCATTGTTAAGTAGAGGGG	2	11	18	NA	GeneID:128553	TSHZ2	FALSE	ACOT6
1042	ATCATATCCTTGTAATGTAG	chr14	73619365	-	none	AGG	ATCATATCCTTGTAATGTAGAGG	0	NA	NA	NA	GeneID:641372	ACOT6	TRUE	ACOT6
1043	CTGAAAGGCTACAAGCTCAT	chr14	73619588	+	none	GGG	CTGAAAGGCTACAAGCTCATGGG	0	NA	NA	NA	GeneID:641372	ACOT6	TRUE	ACOT6
1044	TTGGCATGGATGATCAAAGC	chr14	73619537	+	none	TGG	TTGGCATGGATGATCAAAGCTGG	0	NA	NA	NA	GeneID:641372	ACOT6	TRUE	ACOT6
1045	AGCGCATGGAGACCAAGTGG	chr1	6327335	-	none	AGG	AGCGCATGGAGACCAAGTGGAGG	0	NA	NA	NA	GeneID:11332	ACOT7	TRUE	ACOT7
1046	AGCGCATGGAGACCAAGTGG	chr4	40043651	-	16:G>C	AGG	AGCGCATGGAGACCAACTGGAGG	1	17	NA	NA	GeneID:344967	LOC344967	TRUE	ACOT7
1047	CAGGGGCACATACCACAGGG	chr1	6333521	+	none	TGG	CAGGGGCACATACCACAGGGTGG	0	NA	NA	NA	GeneID:11332	ACOT7	TRUE	ACOT7
1048	CAGGGGCACATACCACAGGG	chr4	40043774	+	7:G>A,15:G>C	TGG	CAGGGGCGCATACCAGAGGGTGG	2	8	16	NA	GeneID:344967	LOC344967	TRUE	ACOT7
1049	GCGGCCAGATGATGCCAACG	chr1	6349840	-	none	TGG	GCGGCCAGATGATGCCAACGTGG	0	NA	NA	NA	GeneID:11332	ACOT7	TRUE	ACOT7
1050	GCGGCCAGATGATGCCAACG	chr10	95693112	+	0:T>G,18:A>C	AGG	TCGGCCAGATGATGCCAAAGAGG	2	1	19	NA	GeneID:26123	TCTN3	FALSE	ACOT7
1051	GTCTCCCATGTGCATCGGTG	chr1	6339522	-	none	AGG	GTCTCCCATGTGCATCGGTGAGG	0	NA	NA	NA	GeneID:11332	ACOT7	TRUE	ACOT7
1052	GTCTCCCATGTGCATCGGTG	chr4	40043911	-	2:C>G,3:C>A	AGG	GTGGCCCATGTGCATCGGTGAGG	2	3	4	NA	GeneID:344967	LOC344967	TRUE	ACOT7
1053	ATTACTGGGTACCGGCCAAG	chr20	45855264	-	none	AGG	ATTACTGGGTACCGGCCAAGAGG	0	NA	NA	NA	GeneID:10005	ACOT8	TRUE	ACOT8
1054	CCTTAAATACTGGTCAATGA	chr20	45848448	+	none	GGG	CCTTAAATACTGGTCAATGAGGG	0	NA	NA	NA	GeneID:10005	ACOT8	TRUE	ACOT8
1055	TCGTGACCAAGACGCTACGG	chr20	45857227	+	none	AGG	TCGTGACCAAGACGCTACGGAGG	0	NA	NA	NA	GeneID:10005	ACOT8	TRUE	ACOT8
1056	TTACTGGCTTGATCTCAATG	chr20	45844337	+	none	GGG	TTACTGGCTTGATCTCAATGGGG	0	NA	NA	NA	GeneID:10005	ACOT8	TRUE	ACOT8
1057	TTACTGGCTTGATCTCAATG	chr11	23321078	+	7:G>C,10:C>G	GGG	TTACTGGGTTCATCTCAATGGGG	2	8	11	NA			FALSE	ACOT8
1058	AAGAGGAGCTCTTTAGACAA	chrX	23707883	-	none	GGG	AAGAGGAGCTCTTTAGACAAGGG	0	NA	NA	NA	GeneID:23597	ACOT9	TRUE	ACOT9
1059	CTTACCAATCTTATCCACCA	chrX	23722664	+	none	GGG	CTTACCAATCTTATCCACCAGGG	0	NA	NA	NA	GeneID:23597	ACOT9	TRUE	ACOT9
1060	CTTACCAATCTTATCCACCA	chr12	85017119	+	3:T>A,14:G>C	AGG	CTTTCCAATCTTATGCACCAAGG	2	4	15	NA	GeneID:144448	TSPAN19	TRUE	ACOT9
1061	CTTACCAATCTTATCCACCA	chr18	11437710	+	7:C>A,17:A>C	TGG	CTTACCACTCTTATCCAACATGG	2	8	18	NA			FALSE	ACOT9
1062	GAGAAACATCTCATGTATGG	chrX	23706644	+	none	TGG	GAGAAACATCTCATGTATGGTGG	0	NA	NA	NA	GeneID:23597	ACOT9	TRUE	ACOT9
1063	GAGAAACATCTCATGTATGG	chr5	20986289	-	19:G>C	AGG	GAGAAACATCTCATGTATGCAGG	1	20	NA	NA			FALSE	ACOT9
1064	TCTTCCCGACCCAGCTAACA	chrX	23721912	+	none	TGG	TCTTCCCGACCCAGCTAACATGG	0	NA	NA	NA	GeneID:23597	ACOT9	TRUE	ACOT9
1065	ACCTATCACCGGATTAACGA	chr17	75951451	-	none	AGG	ACCTATCACCGGATTAACGAAGG	0	NA	NA	NA	GeneID:51	ACOX1	TRUE	ACOX1
1066	CTGTGGTTTCCAAGCCTCGA	chr17	75957536	+	none	AGG	CTGTGGTTTCCAAGCCTCGAAGG	0	NA	NA	NA	GeneID:51	ACOX1	TRUE	ACOX1
1067	GCGCCGCCGAGAGATCGGTG	chr17	75978961	-	none	AGG	GCGCCGCCGAGAGATCGGTGAGG	0	NA	NA	NA	GeneID:51	ACOX1	TRUE	ACOX1
1068	TGGCATTGAAGCATGTCGGA	chr17	75950891	-	none	TGG	TGGCATTGAAGCATGTCGGATGG	0	NA	NA	NA	GeneID:51	ACOX1	TRUE	ACOX1
1069	GACCATCTTCTAACCAACCC	chr3	58534381	+	none	AGG	GACCATCTTCTAACCAACCCAGG	0	NA	NA	NA	GeneID:8309	ACOX2	TRUE	ACOX2
1070	GCATAACTGATGGCCAGCTG	chr3	58528881	+	none	AGG	GCATAACTGATGGCCAGCTGAGG	0	NA	NA	NA	GeneID:8309	ACOX2	TRUE	ACOX2
1071	GTGTATCACAAACTCCTGGG	chr3	58533484	+	none	TGG	GTGTATCACAAACTCCTGGGTGG	0	NA	NA	NA	GeneID:8309	ACOX2	TRUE	ACOX2
1072	GTGTATCACAAACTCCTGGG	chr15	84904964	-	8:A>G,11:C>T	AGG	GTGTATCATAAGCTCCTGGGAGG	2	9	12	NA	GeneID:9154	SLC28A1	FALSE	ACOX2
1073	TGCTGTACCGAGTTTGACGT	chr3	58530599	+	none	AGG	TGCTGTACCGAGTTTGACGTAGG	0	NA	NA	NA	GeneID:8309	ACOX2	TRUE	ACOX2
1074	AAGCCACGGCAGTAATACCA	chr4	8414332	-	none	AGG	AAGCCACGGCAGTAATACCAAGG	0	NA	NA	NA	GeneID:8310	ACOX3	TRUE	ACOX3
1075	CCGCACGCCTCACCTTAAAG	chr4	8416364	+	none	CGG	CCGCACGCCTCACCTTAAAGCGG	0	NA	NA	NA	GeneID:8310	ACOX3	TRUE	ACOX3
1076	GATCCCAACTGCACATACGA	chr4	8389682	-	none	AGG	GATCCCAACTGCACATACGAAGG	0	NA	NA	NA	GeneID:8310	ACOX3	TRUE	ACOX3
1077	GCGTCAGTTTGGACCCACAG	chr4	8396974	-	none	AGG	GCGTCAGTTTGGACCCACAGAGG	0	NA	NA	NA	GeneID:8310	ACOX3	TRUE	ACOX3
1078	AAGCCACAGCTAATCTCGAA	chr2	110805352	-	none	GGG	AAGCCACAGCTAATCTCGAAGGG	0	NA	NA	NA	GeneID:55289	ACOXL	TRUE	ACOXL
1079	ACAGGAACGATGAAACAGTG	chr2	110799018	-	none	GGG	ACAGGAACGATGAAACAGTGGGG	0	NA	NA	NA	GeneID:55289	ACOXL	TRUE	ACOXL
1080	ATGTTTGCAATGACCGAGAG	chr2	110794093	+	none	GGG	ATGTTTGCAATGACCGAGAGGGG	0	NA	NA	NA	GeneID:55289	ACOXL	TRUE	ACOXL
1081	TGACAAGGTTCGGATACCCA	chr2	110801685	+	none	GGG	TGACAAGGTTCGGATACCCAGGG	0	NA	NA	NA	GeneID:55289	ACOXL	TRUE	ACOXL
1082	ACATAGTATATAATCAAATG	chr2	275161	-	none	TGG	ACATAGTATATAATCAAATGTGG	0	NA	NA	NA	GeneID:52	ACP1	TRUE	ACP1
1083	ACATAGTATATAATCAAATG	chr11	39838587	+	12:C>A,13:A>T	AGG	ACATAGTATATACACAAATGAGG	2	13	14	NA			FALSE	ACP1
1084	ACATAGTATATAATCAAATG	chr10	85708946	-	1:A>G,4:C>T	TGG	ATATGGTATATAATCAAATGTGG	2	2	5	NA	GeneID:2894	GRID1	TRUE	ACP1
1085	ACATAGTATATAATCAAATG	chr1	233836280	+	4:G>A,19:T>G	TGG	ACATGGTATATAATCAAATTTGG	2	5	20	NA			TRUE	ACP1
1086	ACCCAGACACACAAACAGCA	chr2	264989	-	none	CGG	ACCCAGACACACAAACAGCACGG	0	NA	NA	NA	GeneID:26751;GeneID:52	SH3YL1;ACP1	TRUE	ACP1
1087	ACCCAGACACACAAACAGCA	chr21	42069255	+	2:A>C,5:C>G	GGG	ACACACACACACAAACAGCAGGG	2	3	6	NA	GeneID:89766	UMODL1	FALSE	ACP1
1088	ACCCAGACACACAAACAGCA	chr1	153654286	+	4:T>A,9:T>C	TGG	ACCCTGACATACAAACAGCATGG	2	5	10	NA			FALSE	ACP1
1089	ACCCAGACACACAAACAGCA	chr1	54391683	+	5:A>G,15:G>C	GGG	ACCCAAACACACAAAGAGCAGGG	2	6	16	NA	GeneID:23648	SSBP3	FALSE	ACP1
1090	GGAACCCCCCTGACTACCGA	chr2	272076	+	none	GGG	GGAACCCCCCTGACTACCGAGGG	0	NA	NA	NA	GeneID:52	ACP1	TRUE	ACP1
1091	GGGGTTCCCTATCTCATACC	chr2	272064	-	none	CGG	GGGGTTCCCTATCTCATACCCGG	0	NA	NA	NA	GeneID:52	ACP1	TRUE	ACP1
1092	GGGGTTCCCTATCTCATACC	chr1	233836389	+	15:C>A	CGG	GGGGTTCCCTATCTCCTACCCGG	1	16	NA	NA			TRUE	ACP1
1093	ACATGGTGGCCAACGAGACA	chr11	47245364	-	none	GGG	ACATGGTGGCCAACGAGACAGGG	0	NA	NA	NA	GeneID:53	ACP2	TRUE	ACP2
1094	ACCAGTGAAGACATATCCCA	chr11	47248090	-	none	AGG	ACCAGTGAAGACATATCCCAAGG	0	NA	NA	NA	GeneID:53	ACP2	TRUE	ACP2
1095	CACCTCTTATCACCGGCAAG	chr11	47247642	-	none	AGG	CACCTCTTATCACCGGCAAGAGG	0	NA	NA	NA	GeneID:53	ACP2	TRUE	ACP2
1096	TTCTGCAGCTGCTCATAACG	chr11	47245522	+	none	GGG	TTCTGCAGCTGCTCATAACGGGG	0	NA	NA	NA	GeneID:53	ACP2	TRUE	ACP2
1097	ACCCACGGCTACAAAGCGCA	chr19	11577221	+	none	GGG	ACCCACGGCTACAAAGCGCAGGG	0	NA	NA	NA	GeneID:199692;GeneID:54	ZNF627;ACP5	TRUE	ACP5
1098	CTGGACACAGTGACACTATG	chr19	11576495	-	none	TGG	CTGGACACAGTGACACTATGTGG	0	NA	NA	NA	GeneID:199692;GeneID:54	ZNF627;ACP5	TRUE	ACP5
1099	GCTCGGCTATGGACCACACG	chr19	11576337	+	none	GGG	GCTCGGCTATGGACCACACGGGG	0	NA	NA	NA	GeneID:199692;GeneID:54	ZNF627;ACP5	TRUE	ACP5
1100	GTACCAGGGCACTTTGCGAA	chr19	11576789	+	none	GGG	GTACCAGGGCACTTTGCGAAGGG	0	NA	NA	NA	GeneID:199692;GeneID:54	ZNF627;ACP5	TRUE	ACP5
1101	AAAAAGGTGAAGGACAGGAT	chr1	147654257	-	none	GGG	AAAAAGGTGAAGGACAGGATGGG	0	NA	NA	NA	GeneID:51205	ACP6	TRUE	ACP6
1102	AAAAAGGTGAAGGACAGGAT	chr10	98695206	+	2:G>A,7:G>T	GGG	AAGAAGGGGAAGGACAGGATGGG	2	3	8	NA	GeneID:60495	HPSE2	FALSE	ACP6
1103	AAAAAGGTGAAGGACAGGAT	chr4	43240427	+	3:G>A,19:A>T	AGG	AAAGAGGTGAAGGACAGGAAAGG	2	4	20	NA			FALSE	ACP6
1104	ACAGTCACCAATCTAGCTGG	chr1	147659701	-	none	TGG	ACAGTCACCAATCTAGCTGGTGG	0	NA	NA	NA	GeneID:51205	ACP6	TRUE	ACP6
1105	ACCAACCTTCAACCCACAGG	chr1	147659402	-	none	AGG	ACCAACCTTCAACCCACAGGAGG	0	NA	NA	NA	GeneID:51205	ACP6	TRUE	ACP6
1106	ACCAACCTTCAACCCACAGG	chr2	43730162	+	0:G>A,8:G>T	TGG	GCCAACCTGCAACCCACAGGTGG	2	1	9	NA	GeneID:130271	PLEKHH2	FALSE	ACP6
1107	GCAGGTCGTGTTTCGACACG	chr1	147669870	-	none	GGG	GCAGGTCGTGTTTCGACACGGGG	0	NA	NA	NA	GeneID:51205	ACP6	TRUE	ACP6
1108	AAAGGCAGGTATAGCAACTG	chr3	132337452	-	none	AGG	AAAGGCAGGTATAGCAACTGAGG	0	NA	NA	NA	GeneID:55	ACPP	TRUE	ACPP
1109	AAAGGCAGGTATAGCAACTG	chr5	138458497	-	9:T>A,18:C>A	CGG	AAAGGCAGGAATAGCAACGGCGG	2	10	19	NA			FALSE	ACPP
1110	AAAGGCAGGTATAGCAACTG	chr18	40142200	-	5:A>G,10:C>T	CGG	AAAGGTAGGTGTAGCAACTGCGG	2	6	11	NA			FALSE	ACPP
1111	ACTCCTTGGCTAGTACACTT	chr3	132317539	-	none	CGG	ACTCCTTGGCTAGTACACTTCGG	0	NA	NA	NA	GeneID:55	ACPP	TRUE	ACPP
1112	CTACGACCCTTTATATTGTG	chr3	132342622	+	none	AGG	CTACGACCCTTTATATTGTGAGG	0	NA	NA	NA	GeneID:55	ACPP	TRUE	ACPP
1113	GCCATGAGGATTCCTTTATG	chr3	132328316	-	none	GGG	GCCATGAGGATTCCTTTATGGGG	0	NA	NA	NA	GeneID:55	ACPP	TRUE	ACPP
1114	GCCATGAGGATTCCTTTATG	chr7	13286211	+	1:T>C,18:A>T	CGG	GTCATGAGGATTCCTTTAAGCGG	2	2	19	NA			FALSE	ACPP
1115	AGGCTGGTAGTGGAAGACCG	chr19	50793691	-	none	TGG	AGGCTGGTAGTGGAAGACCGTGG	0	NA	NA	NA	GeneID:93650	ACPT	TRUE	ACPT
1116	TATCCTTGCAAACTTCTCCC	chr19	50793903	+	none	GGG	TATCCTTGCAAACTTCTCCCGGG	0	NA	NA	NA	GeneID:93650	ACPT	TRUE	ACPT
1117	TATCCTTGCAAACTTCTCCC	chr8	40892205	-	4:A>G,5:G>A	TGG	TATCTCTGCAAACTTCTCCCTGG	2	5	6	NA	GeneID:79698	ZMAT4	FALSE	ACPT
1118	TCGCCATGGCGGAATACCTG	chr19	50790590	-	none	GGG	TCGCCATGGCGGAATACCTGGGG	0	NA	NA	NA	GeneID:93650	ACPT	TRUE	ACPT
1119	TTGGATATTGGAGCCCACGT	chr19	50793755	+	none	GGG	TTGGATATTGGAGCCCACGTGGG	0	NA	NA	NA	GeneID:93650	ACPT	TRUE	ACPT
1120	TTGGATATTGGAGCCCACGT	chr15	29263474	+	1:G>T,5:C>T	GGG	TGGGACATTGGAGCCCACGTGGG	2	2	6	NA	GeneID:23359	FAM189A1	FALSE	ACPT
1121	TTGGATATTGGAGCCCACGT	chr1	74528443	+	1:G>T,16:C>A	GGG	TGGGATATTGGAGCCCCCGTGGG	2	2	17	NA	GeneID:100526835;GeneID:51086	FPGT-TNNI3K;TNNI3K	FALSE	ACPT
1122	AAGCGCCCACACGAAATGGG	chr22	50739862	-	none	AGG	AAGCGCCCACACGAAATGGGAGG	0	NA	NA	NA	GeneID:49	ACR	TRUE	ACR
1123	CCCCGACACTTACTCACACG	chr22	50738305	-	none	TGG	CCCCGACACTTACTCACACGTGG	0	NA	NA	NA	GeneID:49	ACR	TRUE	ACR
1124	GAAAGCGCCTATGTGGTCGT	chr22	50744691	+	none	GGG	GAAAGCGCCTATGTGGTCGTGGG	0	NA	NA	NA	GeneID:49	ACR	TRUE	ACR
1125	GAAAGCGCCTATGTGGTCGT	chr2	113667974	-	10:C>T	GGG	GAAAGCGCCTGTGTGGTCGTGGG	1	11	NA	NA			TRUE	ACR
1126	TAATGTGCATGACTGGAGAC	chr22	50739693	+	none	TGG	TAATGTGCATGACTGGAGACTGG	0	NA	NA	NA	GeneID:49	ACR	TRUE	ACR
1127	TAATGTGCATGACTGGAGAC	chr7	122328783	+	2:T>A,15:T>G	TGG	TATTGTGCATGACTGTAGACTGG	2	3	16	NA	GeneID:93664	CADPS2	FALSE	ACR
1128	AAGAAGCGTTCGTATTCGGT	chr12	6646915	+	none	AGG	AAGAAGCGTTCGTATTCGGTAGG	0	NA	NA	NA	GeneID:84519	ACRBP	TRUE	ACRBP
1129	CAAACCAGGAGGCATAAGGG	chr12	6646538	+	none	AGG	CAAACCAGGAGGCATAAGGGAGG	0	NA	NA	NA	GeneID:84519	ACRBP	TRUE	ACRBP
1130	CAAACCAGGAGGCATAAGGG	chrX	150097247	-	0:T>G,4:C>G	AGG	AAAAGCAGGAGGCATAAGGGAGG	2	1	5	NA	GeneID:100272228	LINC00894	FALSE	ACRBP
1131	CAAACCAGGAGGCATAAGGG	chr2	9366345	+	5:T>C,15:C>A	TGG	CAAACTAGGAGGCATCAGGGTGG	2	6	16	NA	GeneID:8853	ASAP2	FALSE	ACRBP
1132	GACTCTACTTCTCGTACCCG	chr12	6644250	+	none	GGG	GACTCTACTTCTCGTACCCGGGG	0	NA	NA	NA	GeneID:84519	ACRBP	TRUE	ACRBP
1133	GGTGCTGTGCTATTCGATCG	chr12	6643618	-	none	TGG	GGTGCTGTGCTATTCGATCGTGG	0	NA	NA	NA	GeneID:84519	ACRBP	TRUE	ACRBP
1134	AAACTATTGTGGAGCCACCG	chrX	71604529	+	none	AGG	AAACTATTGTGGAGCCACCGAGG	0	NA	NA	NA	GeneID:93953	ACRC	TRUE	ACRC
1135	AAACTATTGTGGAGCCACCG	chr8	633103	+	4:C>T,6:G>T	TGG	AAACCAGTGTGGAGCCACCGTGG	2	5	7	NA	GeneID:157697	ERICH1	FALSE	ACRC
1136	CAAACCACCAAGTGATCCTG	chrX	71604416	+	none	AGG	CAAACCACCAAGTGATCCTGAGG	0	NA	NA	NA	GeneID:93953	ACRC	TRUE	ACRC
1137	GCATCCTTAATGTCCAGTCA	chrX	71594332	+	none	AGG	GCATCCTTAATGTCCAGTCAAGG	0	NA	NA	NA	GeneID:93953	ACRC	TRUE	ACRC
1138	GCATCCTTAATGTCCAGTCA	chr14	61088027	-	3:T>A,7:T>A	TGG	GCAACCTAAATGTCCAGTCATGG	2	4	8	NA			FALSE	ACRC
1139	TTATTGGAAATAAACAGCGA	chrX	71598016	+	none	CGG	TTATTGGAAATAAACAGCGACGG	0	NA	NA	NA	GeneID:93953	ACRC	TRUE	ACRC
1140	CCTGACTCAAGCTCACTCAA	chr11	125677942	+	none	AGG	CCTGACTCAAGCTCACTCAAAGG	0	NA	NA	NA	GeneID:56	ACRV1	TRUE	ACRV1
1141	CCTGACTCAAGCTCACTCAA	chr5	86709695	-	3:G>C,11:C>G	AGG	CCTCACTCAAGGTCACTCAAAGG	2	4	12	NA			FALSE	ACRV1
1142	GCTGAAGGTGAGCATACTGT	chr11	125678020	-	none	AGG	GCTGAAGGTGAGCATACTGTAGG	0	NA	NA	NA	GeneID:56	ACRV1	TRUE	ACRV1
1143	GCTGAAGGTGAGCATACTGT	chr2	185076302	+	4:G>A,11:T>G	TGG	GCTGGAGGTGATCATACTGTTGG	2	5	12	NA			FALSE	ACRV1
1144	TGGTTCAAGCAAGCACACTG	chr11	125678111	-	none	TGG	TGGTTCAAGCAAGCACACTGTGG	0	NA	NA	NA	GeneID:56	ACRV1	TRUE	ACRV1
1145	TGGTTCAAGCAAGCACACTG	chr1	5401457	+	13:A>C,16:C>A	GGG	TGGTTCAAGCAAGAACCCTGGGG	2	14	17	NA			FALSE	ACRV1
1146	TTCAGGTGAGCACGCTTCAG	chr11	125677838	-	none	GGG	TTCAGGTGAGCACGCTTCAGGGG	0	NA	NA	NA	GeneID:56	ACRV1	TRUE	ACRV1
1147	GAAGGTGAATAATGCCCAGT	chr15	78208013	-	none	GGG	GAAGGTGAATAATGCCCAGTGGG	0	NA	NA	NA	GeneID:23205	ACSBG1	TRUE	ACSBG1
1148	GGAGCCCACATCACACATGG	chr15	78180887	-	none	GGG	GGAGCCCACATCACACATGGGGG	0	NA	NA	NA	GeneID:23205	ACSBG1	TRUE	ACSBG1
1149	GGAGCCCACATCACACATGG	chr1	73383642	-	13:C>G,19:G>C	TGG	GGAGCCCACATCAGACATGCTGG	2	14	20	NA			FALSE	ACSBG1
1150	TCAAAAGAACTTCTATGGAG	chr15	78179679	-	none	CGG	TCAAAAGAACTTCTATGGAGCGG	0	NA	NA	NA	GeneID:23205	ACSBG1	TRUE	ACSBG1
1151	TGTGCATCGGATGTTCTACG	chr15	78194627	-	none	AGG	TGTGCATCGGATGTTCTACGAGG	0	NA	NA	NA	GeneID:23205	ACSBG1	TRUE	ACSBG1
1152	AAATTCAGGGATGGTCATCG	chr19	6147526	-	none	GGG	AAATTCAGGGATGGTCATCGGGG	0	NA	NA	NA	GeneID:5990;GeneID:81616	RFX2;ACSBG2	TRUE	ACSBG2
1153	AAATTCAGGGATGGTCATCG	chr13	77406562	-	14:C>A,19:T>C	GGG	AAATTCAGGGATGGGCATCAGGG	2	15	20	NA			FALSE	ACSBG2
1154	ACACGAGAGTCTTAGCCATG	chr19	6183065	-	none	CGG	ACACGAGAGTCTTAGCCATGCGG	0	NA	NA	NA	GeneID:5990;GeneID:81616	RFX2;ACSBG2	TRUE	ACSBG2
1155	GGGACCACAGGCATACCCAA	chr19	6165970	+	none	GGG	GGGACCACAGGCATACCCAAGGG	0	NA	NA	NA	GeneID:5990;GeneID:81616	RFX2;ACSBG2	TRUE	ACSBG2
1156	GGGACCACAGGCATACCCAA	chr5	103391337	+	18:G>A	TGG	GGGACCACAGGCATACCCGATGG	1	19	NA	NA			FALSE	ACSBG2
1157	GGGACCACAGGCATACCCAA	chr19	29678014	+	13:C>T	TGG	GGGACCACAGGCACACCCAATGG	1	14	NA	NA			FALSE	ACSBG2
1158	TCCATGAAATCATCCCACTG	chr19	6165862	-	none	TGG	TCCATGAAATCATCCCACTGTGG	0	NA	NA	NA	GeneID:5990;GeneID:81616	RFX2;ACSBG2	TRUE	ACSBG2
1159	ACGTAGCTGAGGCCTCCGAT	chr17	50460710	-	none	GGG	ACGTAGCTGAGGCCTCCGATGGG	0	NA	NA	NA	GeneID:80221	ACSF2	TRUE	ACSF2
1160	ATGGCTCGGATCAACTCTGG	chr17	50464243	-	none	AGG	ATGGCTCGGATCAACTCTGGAGG	0	NA	NA	NA	GeneID:80221	ACSF2	TRUE	ACSF2
1161	CGTGGGGGTACCATACAGGA	chr17	50463825	-	none	AGG	CGTGGGGGTACCATACAGGAAGG	0	NA	NA	NA	GeneID:80221	ACSF2	TRUE	ACSF2
1162	GTCTTCATGGAGGACGACCA	chr17	50460819	-	none	AGG	GTCTTCATGGAGGACGACCAAGG	0	NA	NA	NA	GeneID:80221	ACSF2	TRUE	ACSF2
1163	CCATGATCATCTACACCAGT	chr16	89101270	+	none	GGG	CCATGATCATCTACACCAGTGGG	0	NA	NA	NA	GeneID:197322	ACSF3	TRUE	ACSF3
1164	GCAGCGCGTTGACCACACCA	chr16	89102680	-	none	TGG	GCAGCGCGTTGACCACACCATGG	0	NA	NA	NA	GeneID:197322	ACSF3	TRUE	ACSF3
1165	TAACGATGCCTCCTACGTCG	chr16	89100989	+	none	TGG	TAACGATGCCTCCTACGTCGTGG	0	NA	NA	NA	GeneID:197322	ACSF3	TRUE	ACSF3
1166	TCTTAAGTTCTGAAACGCCG	chr16	89112104	+	none	CGG	TCTTAAGTTCTGAAACGCCGCGG	0	NA	NA	NA	GeneID:197322	ACSF3	TRUE	ACSF3
1167	ATCACGTACATAGTCAACAA	chr4	184776885	-	none	AGG	ATCACGTACATAGTCAACAAAGG	0	NA	NA	NA	GeneID:2180	ACSL1	TRUE	ACSL1
1168	CAAGAGCCATCGCTTCAGCG	chr4	184766714	+	none	TGG	CAAGAGCCATCGCTTCAGCGTGG	0	NA	NA	NA	GeneID:2180	ACSL1	TRUE	ACSL1
1169	GATGCCAATGAACTGATCTG	chr4	184780352	+	none	GGG	GATGCCAATGAACTGATCTGGGG	0	NA	NA	NA	GeneID:2180	ACSL1	TRUE	ACSL1
1170	GTTTCCGAGAGCCTAAACAA	chr4	184783961	+	none	GGG	GTTTCCGAGAGCCTAAACAAGGG	0	NA	NA	NA	GeneID:2180	ACSL1	TRUE	ACSL1
1171	ATGATTACTGCAATATCTGA	chr2	222921308	-	none	GGG	ATGATTACTGCAATATCTGAGGG	0	NA	NA	NA	GeneID:2181	ACSL3	TRUE	ACSL3
1172	ATGATTACTGCAATATCTGA	chr3	133761112	-	15:T>A,17:G>A	GGG	ATGATTACTGCAATAACCGAGGG	2	16	18	NA	GeneID:7018	TF	TRUE	ACSL3
1173	GAAAGTTCGAAGCTTGCTAG	chr2	222927028	+	none	GGG	GAAAGTTCGAAGCTTGCTAGGGG	0	NA	NA	NA	GeneID:2181	ACSL3	TRUE	ACSL3
1174	GAAAGTTCGAAGCTTGCTAG	chr2	15107463	+	7:G>C,14:G>T	AGG	GAAAGTTGGAAGCTGGCTAGAGG	2	8	15	NA			FALSE	ACSL3
1175	GTGGTGAAGAGTAACCAATG	chr2	222922794	-	none	CGG	GTGGTGAAGAGTAACCAATGCGG	0	NA	NA	NA	GeneID:2181	ACSL3	TRUE	ACSL3
1176	TATCTAAAGTATCACATCCA	chr2	222909020	-	none	GGG	TATCTAAAGTATCACATCCAGGG	0	NA	NA	NA	GeneID:2181	ACSL3	TRUE	ACSL3
1177	TATCTAAAGTATCACATCCA	chr15	56727818	-	11:T>A,13:A>T	AGG	TATCTAAAGTAACTCATCCAAGG	2	12	14	NA	GeneID:54816	ZNF280D	FALSE	ACSL3
1178	AAGCCCACTTCAGACAAACC	chrX	109683322	-	none	TGG	AAGCCCACTTCAGACAAACCTGG	0	NA	NA	NA	GeneID:2182	ACSL4	TRUE	ACSL4
1179	ACCTGGTCAGAGAGTGTAAG	chrX	109677985	+	none	CGG	ACCTGGTCAGAGAGTGTAAGCGG	0	NA	NA	NA	GeneID:2182	ACSL4	TRUE	ACSL4
1180	GCATCATCACTCCCTTAGGT	chrX	109678322	+	none	CGG	GCATCATCACTCCCTTAGGTCGG	0	NA	NA	NA	GeneID:2182	ACSL4	TRUE	ACSL4
1181	GTGTGTCTGAGGAGATAGCG	chrX	109668185	+	none	GGG	GTGTGTCTGAGGAGATAGCGGGG	0	NA	NA	NA	GeneID:2182	ACSL4	TRUE	ACSL4
1182	GTGTGTCTGAGGAGATAGCG	chrX	71156312	-	4:A>C,18:A>G	AGG	GTGTTTCTGAGGAGATAGTGAGG	2	5	19	NA	GeneID:54413	NLGN3	FALSE	ACSL4
1183	CAGAGTTGGATTCTTCCAAG	chr10	112413195	+	none	GGG	CAGAGTTGGATTCTTCCAAGGGG	0	NA	NA	NA	GeneID:51703	ACSL5	TRUE	ACSL5
1184	CAGAGTTGGATTCTTCCAAG	chr12	127227277	-	14:C>A,15:T>G	TGG	CAGAGTTGGATTCTGACAAGTGG	2	15	16	NA			FALSE	ACSL5
1185	CTTATCCCTATATGATGCTG	chr10	112409663	+	none	AGG	CTTATCCCTATATGATGCTGAGG	0	NA	NA	NA	GeneID:51703	ACSL5	TRUE	ACSL5
1186	CTTGTTGACAATATGTACGA	chr10	112408500	-	none	TGG	CTTGTTGACAATATGTACGATGG	0	NA	NA	NA	GeneID:51703	ACSL5	TRUE	ACSL5
1187	CTTGTTGACAATATGTACGA	chr6	164939843	-	18:A>C,19:A>T	GGG	CTTGTTGACAATATGTACTTGGG	2	19	20	NA			FALSE	ACSL5
1188	TCTGATAGAGCAGAGTACCT	chr10	112404707	+	none	GGG	TCTGATAGAGCAGAGTACCTGGG	0	NA	NA	NA	GeneID:51703	ACSL5	TRUE	ACSL5
1189	TCTGATAGAGCAGAGTACCT	chr17	59890891	+	3:C>G,16:C>A	GGG	TCTCATAGAGCAGAGTCCCTGGG	2	4	17	NA	GeneID:51174	TUBD1	TRUE	ACSL5
1190	CTGAGATGCTAAGCCCACGG	chr5	131990852	+	none	CGG	CTGAGATGCTAAGCCCACGGCGG	0	NA	NA	NA	GeneID:23305	ACSL6	TRUE	ACSL6
1191	CTGAGATGCTAAGCCCACGG	chr11	69085361	-	10:C>T,18:A>C	AGG	CTGAGATGCTGAGCCCACTGAGG	2	11	19	NA	GeneID:219931	TPCN2	FALSE	ACSL6
1192	GATGCTCACCCATGGGAACG	chr5	131976685	-	none	TGG	GATGCTCACCCATGGGAACGTGG	0	NA	NA	NA	GeneID:23305	ACSL6	TRUE	ACSL6
1193	GATGCTCACCCATGGGAACG	chr7	67791633	-	11:A>T,19:T>C	TGG	GATGCTCACCCTTGGGAACATGG	2	12	20	NA			FALSE	ACSL6
1194	GTCTCCACAGTGGATCATTG	chr5	131988894	-	none	TGG	GTCTCCACAGTGGATCATTGTGG	0	NA	NA	NA	GeneID:23305	ACSL6	TRUE	ACSL6
1195	TCTGTCGTCTATTGCCACGG	chr5	131973380	-	none	AGG	TCTGTCGTCTATTGCCACGGAGG	0	NA	NA	NA	GeneID:23305	ACSL6	TRUE	ACSL6
1196	CAAGGTCTTTGACTTAACAC	chr16	20671628	+	none	AGG	CAAGGTCTTTGACTTAACACAGG	0	NA	NA	NA	GeneID:6296;GeneID:116285	ACSM3;ACSM1	TRUE	ACSM1
1197	CCCCCCAAAAGTGGTTAATG	chr16	20661836	+	none	GGG	CCCCCCAAAAGTGGTTAATGGGG	0	NA	NA	NA	GeneID:6296;GeneID:116285	ACSM3;ACSM1	TRUE	ACSM1
1198	CCCCCCAAAAGTGGTTAATG	chr16	52465387	-	10:T>C,17:C>T	TGG	CCCCCCAAAAATGGTTAGTGTGG	2	11	18	NA	GeneID:27324	TOX3	FALSE	ACSM1
1199	CGCTGTCCATGGTTCTACCA	chr16	20669883	+	none	GGG	CGCTGTCCATGGTTCTACCAGGG	0	NA	NA	NA	GeneID:6296;GeneID:116285	ACSM3;ACSM1	TRUE	ACSM1
1200	GCACTGCTATACTGGCGGGG	chr16	20640543	-	none	AGG	GCACTGCTATACTGGCGGGGAGG	0	NA	NA	NA	GeneID:6296;GeneID:116285	ACSM3;ACSM1	TRUE	ACSM1
1201	ACAGGCTCCCGAGAGGACGT	chr16	20465622	-	none	TGG	ACAGGCTCCCGAGAGGACGTTGG	0	NA	NA	NA	GeneID:123876	ACSM2A	TRUE	ACSM2A
1202	ACAGGCTCCCGAGAGGACGT	chr16	20559321	+	17:T>C	TGG	ACAGGCTCCCGAGAGGATGTTGG	1	18	NA	NA	GeneID:348158	ACSM2B	TRUE	ACSM2A
1203	GTGCATGCTCCTAATGCCCA	chr16	20471623	-	none	AGG	GTGCATGCTCCTAATGCCCAAGG	0	NA	NA	NA	GeneID:123876	ACSM2A	TRUE	ACSM2A
1204	GTGCATGCTCCTAATGCCCA	chr6	32973390	+	5:G>T,7:T>C	GGG	GTGCAGGTTCCTAATGCCCAGGG	2	6	8	NA	GeneID:6046	BRD2	FALSE	ACSM2A
1205	TGACGCAGTTCTGTAGATGG	chr16	20475661	-	none	GGG	TGACGCAGTTCTGTAGATGGGGG	0	NA	NA	NA	GeneID:123876	ACSM2A	TRUE	ACSM2A
1206	TGACGCAGTTCTGTAGATGG	chr16	20548153	+	0:C>T,3:G>C	GGG	CGAGGCAGTTCTGTAGATGGGGG	2	1	4	NA	GeneID:348158	ACSM2B	TRUE	ACSM2A
1207	TGTCTGAGAAAAGCTGTGAT	chr16	20469670	+	none	GGG	TGTCTGAGAAAAGCTGTGATGGG	0	NA	NA	NA	GeneID:123876	ACSM2A	TRUE	ACSM2A
1208	TGTCTGAGAAAAGCTGTGAT	chr16	20555297	-	16:G>A	GGG	TGTCTGAGAAAAGCTGCGATGGG	1	17	NA	NA	GeneID:348158	ACSM2B	TRUE	ACSM2A
1209	TGTCTGAGAAAAGCTGTGAT	chr13	30681894	-	9:A>T	AGG	TGTCTGAGATAAGCTGTGATAGG	1	10	NA	NA			FALSE	ACSM2A
1210	ATGTGGACCATATCAGACAC	chr16	20471563	+	none	AGG	ATGTGGACCATATCAGACACAGG	0	NA	NA	NA	GeneID:123876	ACSM2A	TRUE	ACSM2B
1211	ATGTGGACCATATCAGACAC	chr16	20552249	-	none	AGG	ATGTGGACCATATCAGACACAGG	0	NA	NA	NA	GeneID:348158	ACSM2B	TRUE	ACSM2B
1212	ATGTGGACCATATCAGACAC	chr6	47691318	-	9:G>T,12:C>A	TGG	ATGTGGACCCTAGCAGACACTGG	2	10	13	NA	GeneID:222611;GeneID:221393	GPR111;GPR115	FALSE	ACSM2B
1213	GAAGGGACTCCCCTCCAGCG	chr16	20548135	+	none	AGG	GAAGGGACTCCCCTCCAGCGAGG	0	NA	NA	NA	GeneID:348158	ACSM2B	TRUE	ACSM2B
1214	GAAGGGACTCCCCTCCAGCG	chrY	6911395	-	0:T>C,17:G>C	GGG	AAAGGGACTCCCCTCCACCGGGG	2	1	18	NA	GeneID:90665	TBL1Y	FALSE	ACSM2B
1215	TGTCTGAGAAAAGCTGCGAT	chr16	20555297	-	none	GGG	TGTCTGAGAAAAGCTGCGATGGG	0	NA	NA	NA	GeneID:348158	ACSM2B	TRUE	ACSM2B
1216	TGTCTGAGAAAAGCTGCGAT	chr16	20469670	+	16:T>C	GGG	TGTCTGAGAAAAGCTGTGATGGG	1	17	NA	NA	GeneID:123876	ACSM2A	TRUE	ACSM2B
1217	TGTCTGAGAAAAGCTGCGAT	chr13	30681894	-	9:A>T,16:A>G	AGG	TGTCTGAGATAAGCTGTGATAGG	2	10	17	NA			FALSE	ACSM2B
1218	TTACCTTTAGAATAACCAGT	chr16	20552139	+	none	GGG	TTACCTTTAGAATAACCAGTGGG	0	NA	NA	NA	GeneID:348158	ACSM2B	TRUE	ACSM2B
1219	TTACCTTTAGAATAACCAGT	chr16	20471673	-	none	GGG	TTACCTTTAGAATAACCAGTGGG	0	NA	NA	NA	GeneID:123876	ACSM2A	TRUE	ACSM2B
1220	ATTTCTGTTGATCCACCAGA	chr16	20775866	-	none	AGG	ATTTCTGTTGATCCACCAGAAGG	0	NA	NA	NA	GeneID:6296	ACSM3	TRUE	ACSM3
1221	ATTTCTGTTGATCCACCAGA	chr1	152624494	-	14:G>T,15:T>G	TGG	ATTTCTGTTGATCCCACAGATGG	2	15	16	NA			FALSE	ACSM3
1222	ATTTCTGTTGATCCACCAGA	chrX	137887080	+	7:G>T	AGG	ATTTCTGGTGATCCACCAGAAGG	1	8	NA	NA			FALSE	ACSM3
1223	ATTTCTGTTGATCCACCAGA	chr7	62700845	-	6:A>C,12:A>G	TGG	ATTTCTTTTGATTCACCAGATGG	2	7	13	NA			FALSE	ACSM3
1224	GAAGCCTGTTCCCTACAAAG	chr16	20775955	+	none	AGG	GAAGCCTGTTCCCTACAAAGAGG	0	NA	NA	NA	GeneID:6296	ACSM3	TRUE	ACSM3
1225	TGAAACAGGACTTCAAACTG	chr16	20770170	+	none	GGG	TGAAACAGGACTTCAAACTGGGG	0	NA	NA	NA	GeneID:6296	ACSM3	TRUE	ACSM3
1226	TGAAACAGGACTTCAAACTG	chr5	128676131	-	6:A>T,10:T>G	AGG	TGAAACTGGAATTCAAACTGAGG	2	7	11	NA	GeneID:28965	SLC27A6	FALSE	ACSM3
1227	TGCAACAGCGTCTACTGCTG	chr16	20777477	-	none	GGG	TGCAACAGCGTCTACTGCTGGGG	0	NA	NA	NA	GeneID:6296	ACSM3	TRUE	ACSM3
1228	AGAGGGTGAACCCAATGCCG	chr12	7317253	-	none	AGG	AGAGGGTGAACCCAATGCCGAGG	0	NA	NA	NA	GeneID:341392	ACSM4	TRUE	ACSM4
1229	AGAGGGTGAACCCAATGCCG	chr3	153021065	+	8:T>A,15:C>T	GGG	AGAGGGTGTACCCAACGCCGGGG	2	9	16	NA			FALSE	ACSM4
1230	CACGAGCATCCGGTACACAG	chr12	7320767	-	none	TGG	CACGAGCATCCGGTACACAGTGG	0	NA	NA	NA	GeneID:341392	ACSM4	TRUE	ACSM4
1231	CATTCGATGCACAAAAACAC	chr12	7318132	-	none	AGG	CATTCGATGCACAAAAACACAGG	0	NA	NA	NA	GeneID:341392	ACSM4	TRUE	ACSM4
1232	TACAATGGACTCCACCGCTG	chr12	7310643	-	none	GGG	TACAATGGACTCCACCGCTGGGG	0	NA	NA	NA	GeneID:341392	ACSM4	TRUE	ACSM4
1233	ATAACTTTGGCATCAACTCG	chr16	20424042	-	none	GGG	ATAACTTTGGCATCAACTCGGGG	0	NA	NA	NA	GeneID:54988	ACSM5	TRUE	ACSM5
1234	CTTTACCAGCGGAACCACCG	chr16	20421317	+	none	GGG	CTTTACCAGCGGAACCACCGGGG	0	NA	NA	NA	GeneID:54988	ACSM5	TRUE	ACSM5
1235	CTTTACCAGCGGAACCACCG	chr16	20602361	-	3:G>A	GGG	CTTCACCAGCGGAACCACCGGGG	1	4	NA	NA			TRUE	ACSM5
1236	GTGGAAACACCAGACTGGTG	chr16	20429746	+	none	TGG	GTGGAAACACCAGACTGGTGTGG	0	NA	NA	NA	GeneID:54988	ACSM5	TRUE	ACSM5
1237	GTGGAAACACCAGACTGGTG	chr16	20593864	-	8:C>T,15:G>A	TGG	GTGGAAACGCCAGACCGGTGTGG	2	9	16	NA			TRUE	ACSM5
1238	TGGTCAGTGTGGCTTGCATG	chr16	20418242	+	none	CGG	TGGTCAGTGTGGCTTGCATGCGG	0	NA	NA	NA	GeneID:54988	ACSM5	TRUE	ACSM5
1239	TGGTCAGTGTGGCTTGCATG	chr16_KI270728v1_random	1138641	-	4:C>G,7:C>A	AGG	TGGTGAGGGTGGCTTGCATGAGG	2	5	8	NA			FALSE	ACSM5
1240	TGGTCAGTGTGGCTTGCATG	chr16	32876532	-	4:C>G,7:C>A	AGG	TGGTGAGGGTGGCTTGCATGAGG	2	5	8	NA			FALSE	ACSM5
1241	TGGTCAGTGTGGCTTGCATG	chr11	79640639	+	3:G>T,5:C>A	GGG	TGGGCCGTGTGGCTTGCATGGGG	2	4	6	NA			FALSE	ACSM5
1242	TGGTCAGTGTGGCTTGCATG	chr16	33984982	+	4:G>C,7:G>T	AGG	TGGTGAGGGTGGCTTGCATGAGG	2	5	8	NA			FALSE	ACSM5
1243	CAGGGATAAAGATCCACCAA	chr10	95211930	-	none	AGG	CAGGGATAAAGATCCACCAAAGG	0	NA	NA	NA	GeneID:142827	ACSM6	TRUE	ACSM6
1244	CCTGCCTAGGACGGACTCAG	chr10	95201975	+	none	AGG	CCTGCCTAGGACGGACTCAGAGG	0	NA	NA	NA	GeneID:142827	ACSM6	TRUE	ACSM6
1245	TGTCAGATAAGAGCTATGAT	chr10	95207366	+	none	GGG	TGTCAGATAAGAGCTATGATGGG	0	NA	NA	NA	GeneID:142827	ACSM6	TRUE	ACSM6
1246	TGTCAGATAAGAGCTATGAT	chrX	51082976	+	11:T>A	GGG	TGTCAGATAAGTGCTATGATGGG	1	12	NA	NA			TRUE	ACSM6
1247	TTTGCAGATAGAGTGGTGAT	chr10	95212875	-	none	GGG	TTTGCAGATAGAGTGGTGATGGG	0	NA	NA	NA	GeneID:142827	ACSM6	TRUE	ACSM6
1248	ACCAGCATTGGGATAAACTG	chr20	25021386	+	none	GGG	ACCAGCATTGGGATAAACTGGGG	0	NA	NA	NA	GeneID:84532	ACSS1	TRUE	ACSS1
1249	CAGACAACAAGGTCCACATG	chr20	25023492	-	none	GGG	CAGACAACAAGGTCCACATGGGG	0	NA	NA	NA	GeneID:84532	ACSS1	TRUE	ACSS1
1250	CAGACAACAAGGTCCACATG	chr10	113697763	-	9:C>T,13:C>G	AGG	CAGACAACAGGGTGCACATGAGG	2	10	14	NA	GeneID:840	CASP7	FALSE	ACSS1
1251	CAGACAACAAGGTCCACATG	chr18	25055977	-	5:G>T,10:G>C	GGG	CAGACCACAACGTCCACATGGGG	2	6	11	NA			FALSE	ACSS1
1252	GATCAAAGCAACGCTCTCGG	chr20	25048128	+	none	GGG	GATCAAAGCAACGCTCTCGGGGG	0	NA	NA	NA	GeneID:84532	ACSS1	TRUE	ACSS1
1253	GCTGAAATACGGTGATGCCT	chr20	25020054	-	none	GGG	GCTGAAATACGGTGATGCCTGGG	0	NA	NA	NA	GeneID:84532	ACSS1	TRUE	ACSS1
1254	CAGGAAGGGGAGTCAACATG	chr20	34921551	-	none	TGG	CAGGAAGGGGAGTCAACATGTGG	0	NA	NA	NA	GeneID:55902	ACSS2	TRUE	ACSS2
1255	CAGTGGCCCATAGGTGACGT	chr20	34920665	-	none	AGG	CAGTGGCCCATAGGTGACGTAGG	0	NA	NA	NA	GeneID:55902	ACSS2	TRUE	ACSS2
1256	GCATTGTGGTCAAGCACCTG	chr20	34914342	+	none	GGG	GCATTGTGGTCAAGCACCTGGGG	0	NA	NA	NA	GeneID:55902	ACSS2	TRUE	ACSS2
1257	GGAACCAAGGGATTGACTTG	chr20	34919441	+	none	TGG	GGAACCAAGGGATTGACTTGTGG	0	NA	NA	NA	GeneID:55902	ACSS2	TRUE	ACSS2
1258	ACATGGTATACATCGCCTGT	chr12	81134895	-	none	GGG	ACATGGTATACATCGCCTGTGGG	0	NA	NA	NA	GeneID:79611	ACSS3	TRUE	ACSS3
1259	CCGGGACCACTAAAGCCCTG	chr12	81078221	-	none	AGG	CCGGGACCACTAAAGCCCTGAGG	0	NA	NA	NA	GeneID:79611	ACSS3	TRUE	ACSS3
1260	CTTGTACCAGCTGATCTGCT	chr12	81078364	-	none	CGG	CTTGTACCAGCTGATCTGCTCGG	0	NA	NA	NA	GeneID:79611	ACSS3	TRUE	ACSS3
1261	GGTGTGATTAGGCCCACTGG	chr12	81151843	+	none	GGG	GGTGTGATTAGGCCCACTGGGGG	0	NA	NA	NA	GeneID:79611	ACSS3	TRUE	ACSS3
1262	GGTGTGATTAGGCCCACTGG	chr2	122036600	+	4:G>T,9:T>A	AGG	GGTGGGATTTGGCCCACTGGAGG	2	5	10	NA			FALSE	ACSS3
1263	CTTCTACAACGAGCTTCGCG	chr1	229432717	-	none	TGG	CTTCTACAACGAGCTTCGCGTGG	0	NA	NA	NA	GeneID:58	ACTA1	TRUE	ACTA1
1264	CTTCTACAACGAGCTTCGCG	chr17	81511979	-	15:C>A	TGG	CTTCTACAACGAGCTGCGCGTGG	1	16	NA	NA	GeneID:71	ACTG1	TRUE	ACTA1
1265	CTTCTACAACGAGCTTCGCG	chr2	130463657	-	15:C>A,18:A>G	TGG	CTTCTACAACGAGCTGCGTGTGG	2	16	19	NA	GeneID:653269	POTEI	TRUE	ACTA1
1266	CTTCTACAACGAGCTTCGCG	chr2	130075085	-	15:C>A,18:A>G	TGG	CTTCTACAACGAGCTGCGTGTGG	2	16	19	NA	GeneID:728378	POTEF	TRUE	ACTA1
1267	CTTCTACAACGAGCTTCGCG	chr2	130657015	+	15:G>T,18:T>C	TGG	CTTCTACAACGAGCTGCGTGTGG	2	16	19	NA	GeneID:653781	POTEJ	TRUE	ACTA1
1268	CTTCTACAACGAGCTTCGCG	chr2	131263821	+	15:G>T,18:T>C	TGG	CTTCTACAACGAGCTGCGTGTGG	2	16	19	NA	GeneID:55041;GeneID:445582	PLEKHB2;POTEE	TRUE	ACTA1
1269	CTTCTACAACGAGCTTCGCG	chr5	77785152	+	9:T>C,15:G>T	TGG	CTTCTACAATGAGCTGCGCGTGG	2	10	16	NA	GeneID:6902	TBCA	TRUE	ACTA1
1270	GGGTCAGAAAGATTCCTACG	chr1	229432843	-	none	TGG	GGGTCAGAAAGATTCCTACGTGG	0	NA	NA	NA	GeneID:58	ACTA1	TRUE	ACTA1
1271	GGGTCAGAAAGATTCCTACG	chr3	12070364	+	9:G>A,12:C>T	TGG	GGGTCAGAAGGACTCCTACGTGG	2	10	13	NA	GeneID:6854	SYN2	TRUE	ACTA1
1272	GGGTCAGAAAGATTCCTACG	chr18	62442148	+	9:G>A,12:C>T	TGG	GGGTCAGAAGGACTCCTACGTGG	2	10	13	NA			TRUE	ACTA1
1273	GGGTCAGAAAGATTCCTACG	chr5	77785026	+	9:G>A,18:T>C	TGG	GGGTCAGAAGGATTCCTATGTGG	2	10	19	NA	GeneID:6902	TBCA	TRUE	ACTA1
1274	GGGTCAGAAAGATTCCTACG	chr7	5529363	-	9:C>T,18:A>G	TGG	GGGTCAGAAGGATTCCTATGTGG	2	10	19	NA	GeneID:60	ACTB	TRUE	ACTA1
1275	GGGTCAGAAAGATTCCTACG	chr1	223864691	-	9:C>T,18:A>G	TGG	GGGTCAGAAGGATTCCTATGTGG	2	10	19	NA			TRUE	ACTA1
1276	GGTGAAAGCCGGCTTCGCCG	chr1	229433042	-	none	GGG	GGTGAAAGCCGGCTTCGCCGGGG	0	NA	NA	NA	GeneID:58	ACTA1	TRUE	ACTA1
1277	TCAGGTAGTCGGTGAGATCG	chr1	229432311	+	none	CGG	TCAGGTAGTCGGTGAGATCGCGG	0	NA	NA	NA	GeneID:58	ACTA1	TRUE	ACTA1
1278	CATGTATGTGGCTATCCAGG	chr10	88941820	-	none	CGG	CATGTATGTGGCTATCCAGGCGG	0	NA	NA	NA	GeneID:57559;GeneID:59	STAMBPL1;ACTA2	TRUE	ACTA2
1279	GAAGCTCATTGTAGAAAGAG	chr10	88943876	+	none	TGG	GAAGCTCATTGTAGAAAGAGTGG	0	NA	NA	NA	GeneID:57559;GeneID:59	STAMBPL1;ACTA2	TRUE	ACTA2
1280	GAAGCTCATTGTAGAAAGAG	chr2	73908683	-	1:G>T,16:C>T	TGG	GCAGCTCATTGTAGAAGGAGTGG	2	2	17	NA	GeneID:72	ACTG2	TRUE	ACTA2
1281	GACGTCCCAGACATCAGGTG	chr10	88948798	-	none	AGG	GACGTCCCAGACATCAGGTGAGG	0	NA	NA	NA	GeneID:57559;GeneID:59	STAMBPL1;ACTA2	TRUE	ACTA2
1282	GGCCTCACCAGTAGTAACGA	chr10	88941220	+	none	AGG	GGCCTCACCAGTAGTAACGAAGG	0	NA	NA	NA	GeneID:57559;GeneID:59	STAMBPL1;ACTA2	TRUE	ACTA2
1283	AAGAGCTACGAGCTGCCTGA	chr7	5528351	-	none	CGG	AAGAGCTACGAGCTGCCTGACGG	0	NA	NA	NA	GeneID:60	ACTB	TRUE	ACTB
1284	AAGAGCTACGAGCTGCCTGA	chr2	130074640	-	17:G>A	TGG	AAGAGCTACGAGCTGCCCGATGG	1	18	NA	NA	GeneID:728378	POTEF	TRUE	ACTB
1285	AAGAGCTACGAGCTGCCTGA	chr2	130463212	-	17:G>A	TGG	AAGAGCTACGAGCTGCCCGATGG	1	18	NA	NA	GeneID:653269	POTEI	TRUE	ACTB
1286	AAGAGCTACGAGCTGCCTGA	chr17	81511258	-	17:G>A	TGG	AAGAGCTACGAGCTGCCCGATGG	1	18	NA	NA	GeneID:71	ACTG1	TRUE	ACTB
1287	AAGAGCTACGAGCTGCCTGA	chr1	229432064	-	17:T>A	CGG	AAGAGCTACGAGCTGCCAGACGG	1	18	NA	NA	GeneID:58	ACTA1	TRUE	ACTB
1288	AAGAGCTACGAGCTGCCTGA	chr2	131264266	+	17:C>T	TGG	AAGAGCTACGAGCTGCCCGATGG	1	18	NA	NA	GeneID:55041;GeneID:445582	PLEKHB2;POTEE	TRUE	ACTB
1289	AAGAGCTACGAGCTGCCTGA	chr2	130657460	+	17:C>T	TGG	AAGAGCTACGAGCTGCCCGATGG	1	18	NA	NA	GeneID:653781	POTEJ	TRUE	ACTB
1290	AAGAGCTACGAGCTGCCTGA	chr2	131626849	+	17:C>T	TGG	AAGAGCTACGAGCTGCCCGATGG	1	18	NA	NA			TRUE	ACTB
1291	AAGAGCTACGAGCTGCCTGA	chr3	139494532	+	12:G>C	TGG	AAGAGCTACGAGGTGCCTGATGG	1	13	NA	NA	GeneID:100507291	LOC100507291	TRUE	ACTB
1292	AAGAGCTACGAGCTGCCTGA	chrX	53143192	-	8:A>G	TGG	AAGAGCTATGAGCTGCCTGATGG	1	9	NA	NA			TRUE	ACTB
1293	AAGAGCTACGAGCTGCCTGA	chr15	89734316	-	7:C>T,8:A>G	AGG	AAGAGCTGTGAGCTGCCTGAAGG	2	8	9	NA	GeneID:56964	WDR93	FALSE	ACTB
1294	AAGAGCTACGAGCTGCCTGA	chr1	103570261	+	5:A>C,8:T>C	TGG	AAGAGATATGAGCTGCCTGATGG	2	6	9	NA	GeneID:280	AMY2B	TRUE	ACTB
1295	AAGAGCTACGAGCTGCCTGA	chr5	15451411	+	9:A>G	TGG	AAGAGCTACAAGCTGCCTGATGG	1	10	NA	NA			TRUE	ACTB
1296	AAGAGCTACGAGCTGCCTGA	chr9	6835161	+	8:T>C,15:A>C	CGG	AAGAGCTATGAGCTGACTGACGG	2	9	16	NA	GeneID:23081	KDM4C	TRUE	ACTB
1297	AAGAGCTACGAGCTGCCTGA	chr2	73914780	+	8:T>C,17:A>T	TGG	AAGAGCTATGAGCTGCCAGATGG	2	9	18	NA	GeneID:72	ACTG2	TRUE	ACTB
1298	AAGAGCTACGAGCTGCCTGA	chr1	27325379	+	9:A>G,17:G>T	TGG	AAGAGCTACAAGCTGCCGGATGG	2	10	18	NA	GeneID:84065	TMEM222	TRUE	ACTB
1299	AAGAGCTACGAGCTGCCTGA	chr1	92229409	-	9:T>C,17:G>A	CGG	AAGAGCTACAAGCTGCCCGACGG	2	10	18	NA	GeneID:388649	C1orf146	TRUE	ACTB
1300	AAGAGCTACGAGCTGCCTGA	chr15	34792160	-	8:A>G,11:T>C	TGG	AAGAGCTATGAACTGCCTGATGG	2	9	12	NA	GeneID:101928174;GeneID:70	LOC101928174;ACTC1	TRUE	ACTB
1301	AAGAGCTACGAGCTGCCTGA	chr10	88939577	-	5:A>G,12:A>G	TGG	AAGAGTTACGAGTTGCCTGATGG	2	6	13	NA	GeneID:57559;GeneID:100132116;GeneID:59	STAMBPL1;ACTA2-AS1;ACTA2	TRUE	ACTB
1302	CGTACAGGGATAGCACAGCC	chr7	5528652	+	none	TGG	CGTACAGGGATAGCACAGCCTGG	0	NA	NA	NA	GeneID:60	ACTB	TRUE	ACTB
1303	CGTACAGGGATAGCACAGCC	chr5	80300374	+	10:C>T,16:G>A	TGG	CGTACAGGGACAGCACGGCCTGG	2	11	17	NA			TRUE	ACTB
1304	CGTACAGGGATAGCACAGCC	chr1	223864422	+	10:C>T,15:G>C	TGG	CGTACAGGGACAGCAGAGCCTGG	2	11	16	NA			TRUE	ACTB
1305	CGTACAGGGATAGCACAGCC	chr2	130074941	+	0:T>C,10:C>T	TGG	TGTACAGGGACAGCACAGCCTGG	2	1	11	NA	GeneID:728378	POTEF	TRUE	ACTB
1306	CGTACAGGGATAGCACAGCC	chr15	34793262	+	1:A>G,16:T>A	TGG	CATACAGGGATAGCACTGCCTGG	2	2	17	NA	GeneID:101928174;GeneID:70	LOC101928174;ACTC1	TRUE	ACTB
1307	CGTACAGGGATAGCACAGCC	chr4	93328879	+	3:C>A,19:A>C	AGG	CGTCCAGGGATAGCACAGCAAGG	2	4	20	NA	GeneID:2895	GRID2	FALSE	ACTB
1308	CGTACAGGGATAGCACAGCC	chr1	202873696	-	0:A>G,10:G>A	TGG	TGTACAGGGACAGCACAGCCTGG	2	1	11	NA	GeneID:148709	LOC148709	TRUE	ACTB
1309	GGATTCCTATGTGGGCGACG	chr5	77785035	+	none	AGG	GGATTCCTATGTGGGCGACGAGG	0	NA	NA	NA	GeneID:6902	TBCA	TRUE	ACTB
1310	GGATTCCTATGTGGGCGACG	chr7	5529354	-	none	AGG	GGATTCCTATGTGGGCGACGAGG	0	NA	NA	NA	GeneID:60	ACTB	TRUE	ACTB
1311	GGATTCCTATGTGGGCGACG	chr1	223864682	-	15:A>G	AGG	GGATTCCTATGTGGGTGACGAGG	1	16	NA	NA			TRUE	ACTB
1312	GGATTCCTATGTGGGCGACG	chr3	139493962	+	18:T>C	AGG	GGATTCCTATGTGGGCGATGAGG	1	19	NA	NA	GeneID:100507291	LOC100507291	TRUE	ACTB
1313	GGATTCCTATGTGGGCGACG	chr16	50059058	-	3:G>A	AGG	GGACTCCTATGTGGGCGACGAGG	1	4	NA	NA			TRUE	ACTB
1314	GGATTCCTATGTGGGCGACG	chr1	229432834	-	0:T>C,9:G>A	AGG	AGATTCCTACGTGGGCGACGAGG	2	1	10	NA	GeneID:58	ACTA1	TRUE	ACTB
1315	GGATTCCTATGTGGGCGACG	chr17	81512096	-	3:G>A,9:G>A	AGG	GGACTCCTACGTGGGCGACGAGG	2	4	10	NA	GeneID:71	ACTG1	TRUE	ACTB
1316	GGATTCCTATGTGGGCGACG	chr9	6834603	+	3:C>T,7:C>T	AGG	GGACTCCCATGTGGGCGACGAGG	2	4	8	NA	GeneID:23081	KDM4C	TRUE	ACTB
1317	GGATTCCTATGTGGGCGACG	chr15	82727260	-	3:G>A,18:A>G	AGG	GGACTCCTATGTGGGCGATGAGG	2	4	19	NA	GeneID:283693	LOC283693	TRUE	ACTB
1318	GGATTCCTATGTGGGCGACG	chr22	41075070	-	3:G>A,16:T>C	AGG	GGACTCCTATGTGGGCAACGAGG	2	4	17	NA			TRUE	ACTB
1319	GGATTCCTATGTGGGCGACG	chr15	43990013	-	3:G>A,16:T>C	AGG	GGACTCCTATGTGGGCAACGAGG	2	4	17	NA	GeneID:84978	FRMD5	TRUE	ACTB
1320	TCACCTGGGTCATCTTCTCG	chr7	5529156	+	none	CGG	TCACCTGGGTCATCTTCTCGCGG	0	NA	NA	NA	GeneID:60	ACTB	TRUE	ACTB
1321	TCACCTGGGTCATCTTCTCG	chr9	6834801	-	1:C>G,3:A>G	CGG	TGATCTGGGTCATCTTCTCGCGG	2	2	4	NA	GeneID:23081	KDM4C	TRUE	ACTB
1322	TCACCTGGGTCATCTTCTCG	chr2	130657096	-	1:C>G,3:A>G	CGG	TGATCTGGGTCATCTTCTCGCGG	2	2	4	NA	GeneID:653781	POTEJ	TRUE	ACTB
1323	TCACCTGGGTCATCTTCTCG	chr2	131263902	-	1:C>G,3:A>G	CGG	TGATCTGGGTCATCTTCTCGCGG	2	2	4	NA	GeneID:55041;GeneID:445582	PLEKHB2;POTEE	TRUE	ACTB
1324	TCACCTGGGTCATCTTCTCG	chr2	130463576	+	1:G>C,3:T>C	CGG	TGATCTGGGTCATCTTCTCGCGG	2	2	4	NA	GeneID:653269	POTEI	TRUE	ACTB
1325	TCACCTGGGTCATCTTCTCG	chr2	130075004	+	1:G>C,3:T>C	CGG	TGATCTGGGTCATCTTCTCGCGG	2	2	4	NA	GeneID:728378	POTEF	TRUE	ACTB
1326	TCACCTGGGTCATCTTCTCG	chr1	229432636	+	1:G>C,3:T>C	CGG	TGATCTGGGTCATCTTCTCGCGG	2	2	4	NA	GeneID:58	ACTA1	TRUE	ACTB
1327	GAGGACGCCCTATCATGGAG	chr5	57482589	+	none	GGG	GAGGACGCCCTATCATGGAGGGG	0	NA	NA	NA	GeneID:345651	ACTBL2	TRUE	ACTBL2
1328	GGAGCTATGAACTTCCTGAT	chr5	57481972	-	none	GGG	GGAGCTATGAACTTCCTGATGGG	0	NA	NA	NA	GeneID:345651	ACTBL2	TRUE	ACTBL2
1329	GGAGCTATGAACTTCCTGAT	chr16	57701701	-	2:C>T,9:C>T	AGG	GGGGCTATGGACTTCCTGATAGG	2	3	10	NA	GeneID:84229	CCDC135	TRUE	ACTBL2
1330	GGAGCTCATTGTAGAATGTG	chr5	57482421	+	none	TGG	GGAGCTCATTGTAGAATGTGTGG	0	NA	NA	NA	GeneID:345651	ACTBL2	TRUE	ACTBL2
1331	GGAGCTCATTGTAGAATGTG	chr15	34793409	+	16:G>T	TGG	GGAGCTCATTGTAGAAGGTGTGG	1	17	NA	NA	GeneID:101928174;GeneID:70	LOC101928174;ACTC1	TRUE	ACTBL2
1332	GGAGCTCATTGTAGAATGTG	chr5	131659833	+	1:C>G,16:G>T	TGG	GCAGCTCATTGTAGAAGGTGTGG	2	2	17	NA	GeneID:96459	FNIP1	FALSE	ACTBL2
1333	GGAGCTCATTGTAGAATGTG	chr14	19402625	+	1:C>G,16:G>T	TGG	GCAGCTCATTGTAGAAGGTGTGG	2	2	17	NA	GeneID:404785	POTEG	TRUE	ACTBL2
1334	GGAGCTCATTGTAGAATGTG	chr7	5529240	+	1:C>G,16:G>T	TGG	GCAGCTCATTGTAGAAGGTGTGG	2	2	17	NA	GeneID:60	ACTB	TRUE	ACTBL2
1335	GGAGCTCATTGTAGAATGTG	chr5	77785149	-	1:G>C,16:C>A	TGG	GCAGCTCATTGTAGAAGGTGTGG	2	2	17	NA	GeneID:6902	TBCA	TRUE	ACTBL2
1336	GGAGCTCATTGTAGAATGTG	chr22	15721749	-	1:G>C,16:C>A	TGG	GCAGCTCATTGTAGAAGGTGTGG	2	2	17	NA			TRUE	ACTBL2
1337	GGAGCTCATTGTAGAATGTG	chr14	18999130	-	1:G>C,16:C>A	TGG	GCAGCTCATTGTAGAAGGTGTGG	2	2	17	NA			FALSE	ACTBL2
1338	GGAGCTCATTGTAGAATGTG	chr2	131626401	-	1:G>C,16:C>A	TGG	GCAGCTCATTGTAGAAGGTGTGG	2	2	17	NA			TRUE	ACTBL2
1339	GGAGCTCATTGTAGAATGTG	chr10	69023016	-	1:G>C,16:C>A	TGG	GCAGCTCATTGTAGAAGGTGTGG	2	2	17	NA	GeneID:26128	KIAA1279	TRUE	ACTBL2
1340	TGTCCCTCTATGCCTCAGGA	chr5	57482266	-	none	CGG	TGTCCCTCTATGCCTCAGGACGG	0	NA	NA	NA	GeneID:345651	ACTBL2	TRUE	ACTBL2
1341	TGTCCCTCTATGCCTCAGGA	chr20	59436375	+	9:T>A,15:T>C	AGG	TGTCCCTCTTTGCCTTAGGAAGG	2	10	16	NA			FALSE	ACTBL2
1342	CGATGGACGGGAAGACAGCG	chr15	34794699	+	none	CGG	CGATGGACGGGAAGACAGCGCGG	0	NA	NA	NA	GeneID:101928174;GeneID:70	LOC101928174;ACTC1	TRUE	ACTC1
1343	CGATGGACGGGAAGACAGCG	chr2	130463840	+	7:A>C,19:C>G	CGG	CGATGGAAGGGAAGACAGCCCGG	2	8	20	NA	GeneID:653269	POTEI	TRUE	ACTC1
1344	CGATGGACGGGAAGACAGCG	chr14	19402805	+	7:A>C,19:C>G	CGG	CGATGGAAGGGAAGACAGCCCGG	2	8	20	NA	GeneID:404785	POTEG	TRUE	ACTC1
1345	CGATGGACGGGAAGACAGCG	chr2	130075268	+	7:A>C,19:C>G	CGG	CGATGGAAGGGAAGACAGCCCGG	2	8	20	NA	GeneID:728378	POTEF	TRUE	ACTC1
1346	CGATGGACGGGAAGACAGCG	chr2	131263638	-	7:T>G,19:G>C	CGG	CGATGGAAGGGAAGACAGCCCGG	2	8	20	NA	GeneID:55041;GeneID:445582	PLEKHB2;POTEE	TRUE	ACTC1
1347	CGATGGACGGGAAGACAGCG	chr22	15721569	-	7:T>G,19:G>C	CGG	CGATGGAAGGGAAGACAGCCCGG	2	8	20	NA	GeneID:23784	POTEH	TRUE	ACTC1
1348	CGATGGACGGGAAGACAGCG	chr14	18998950	-	7:T>G,19:G>C	CGG	CGATGGAAGGGAAGACAGCCCGG	2	8	20	NA	GeneID:641455	POTEM	TRUE	ACTC1
1349	CGATGGACGGGAAGACAGCG	chr2	130656832	-	7:T>G,19:G>C	CGG	CGATGGAAGGGAAGACAGCCCGG	2	8	20	NA	GeneID:653781	POTEJ	TRUE	ACTC1
1350	CTGGGCTTCATCACCTACGT	chr15	34793515	+	none	AGG	CTGGGCTTCATCACCTACGTAGG	0	NA	NA	NA	GeneID:101928174;GeneID:70	LOC101928174;ACTC1	TRUE	ACTC1
1351	CTGGGCTTCATCACCTACGT	chr3	12070381	-	6:G>A,15:G>A	AGG	CTGGGCCTCATCACCCACGTAGG	2	7	16	NA	GeneID:6854	SYN2	TRUE	ACTC1
1352	GGTACGGCCAGAAGCATACA	chr15	34793248	+	none	GGG	GGTACGGCCAGAAGCATACAGGG	0	NA	NA	NA	GeneID:101928174;GeneID:70	LOC101928174;ACTC1	TRUE	ACTC1
1353	GGTACGGCCAGAAGCATACA	chr5	77785310	-	12:C>T,15:C>T	GGG	GGTACGGCCAGAGGCGTACAGGG	2	13	16	NA	GeneID:6902	TBCA	TRUE	ACTC1
1354	GGTACGGCCAGAAGCATACA	chr9	100731655	-	12:C>T,15:C>T	GGG	GGTACGGCCAGAGGCGTACAGGG	2	13	16	NA			TRUE	ACTC1
1355	GGTACGGCCAGAAGCATACA	chr7	5528638	+	12:G>A,15:G>A	GGG	GGTACGGCCAGAGGCGTACAGGG	2	13	16	NA	GeneID:60	ACTB	TRUE	ACTC1
1356	GGTACGGCCAGAAGCATACA	chr1	223864408	+	12:G>A,15:G>A	GGG	GGTACGGCCAGAGGCGTACAGGG	2	13	16	NA			TRUE	ACTC1
1357	TCTTCATGAGGTAGTCAGTG	chr15	34792443	+	none	AGG	TCTTCATGAGGTAGTCAGTGAGG	0	NA	NA	NA	GeneID:101928174;GeneID:70	LOC101928174;ACTC1	TRUE	ACTC1
1358	TCTTCATGAGGTAGTCAGTG	chr6	46205529	-	19:T>C	AGG	TCTTCATGAGGTAGTCAGTAAGG	1	20	NA	NA			TRUE	ACTC1
1359	TCTTCATGAGGTAGTCAGTG	chr5	98339281	-	19:G>C	AGG	TCTTCATGAGGTAGTCAGTCAGG	1	20	NA	NA			TRUE	ACTC1
1360	TCTTCATGAGGTAGTCAGTG	chr3	12070790	-	19:G>C	AGG	TCTTCATGAGGTAGTCAGTCAGG	1	20	NA	NA	GeneID:6854	SYN2	TRUE	ACTC1
1361	TCTTCATGAGGTAGTCAGTG	chr2	73913590	-	16:G>T	AGG	TCTTCATGAGGTAGTCCGTGAGG	1	17	NA	NA	GeneID:72	ACTG2	TRUE	ACTC1
1362	TCTTCATGAGGTAGTCAGTG	chr9	100731785	-	14:G>A,19:G>C	AGG	TCTTCATGAGGTAGCCAGTCAGG	2	15	20	NA			TRUE	ACTC1
1363	TCTTCATGAGGTAGTCAGTG	chr18	62442564	-	12:C>T,19:G>C	AGG	TCTTCATGAGGTGGTCAGTCAGG	2	13	20	NA			TRUE	ACTC1
1364	TCTTCATGAGGTAGTCAGTG	chr7	5528508	+	19:C>G	AGG	TCTTCATGAGGTAGTCAGTCAGG	1	20	NA	NA	GeneID:60	ACTB	TRUE	ACTC1
1365	TCTTCATGAGGTAGTCAGTG	chr5	80300231	+	19:C>G	AGG	TCTTCATGAGGTAGTCAGTCAGG	1	20	NA	NA			TRUE	ACTC1
1366	TCTTCATGAGGTAGTCAGTG	chr1	223864278	+	19:T>G	AGG	TCTTCATGAGGTAGTCAGTTAGG	1	20	NA	NA			TRUE	ACTC1
1367	TCTTCATGAGGTAGTCAGTG	chr17	81511415	+	16:G>A,19:C>G	AGG	TCTTCATGAGGTAGTCGGTCAGG	2	17	20	NA	GeneID:71	ACTG1	TRUE	ACTC1
1368	TCTTCATGAGGTAGTCAGTG	chr5	131659543	+	15:T>C,19:A>G	AGG	TCTTCATGAGGTAGTTAGTAAGG	2	16	20	NA	GeneID:96459	FNIP1	FALSE	ACTC1
1369	TCTTCATGAGGTAGTCAGTG	chr5	57482130	+	13:A>G,19:C>G	AGG	TCTTCATGAGGTAATCAGTCAGG	2	14	20	NA	GeneID:345651	ACTBL2	TRUE	ACTC1
1370	TCTTCATGAGGTAGTCAGTG	chr14	55847810	+	11:G>T	TGG	TCTTCATGAGGGAGTCAGTGTGG	1	12	NA	NA			FALSE	ACTC1
1371	TCTTCATGAGGTAGTCAGTG	chr6	12329621	+	7:A>G,11:G>T	AGG	TCTTCATAAGGGAGTCAGTGAGG	2	8	12	NA			FALSE	ACTC1
1372	TCTTCATGAGGTAGTCAGTG	chr15	43989609	+	0:C>T,19:C>G	AGG	CCTTCATGAGGTAGTCAGTCAGG	2	1	20	NA	GeneID:84978	FRMD5	TRUE	ACTC1
1373	TCTTCATGAGGTAGTCAGTG	chr22	41074710	+	3:C>T,19:C>G	AGG	TCTCCATGAGGTAGTCAGTCAGG	2	4	20	NA			TRUE	ACTC1
1374	TCTTCATGAGGTAGTCAGTG	chrX	46288563	+	9:A>G,19:C>G	AGG	TCTTCATGAAGTAGTCAGTCAGG	2	10	20	NA			TRUE	ACTC1
1375	TCTTCATGAGGTAGTCAGTG	chr3	139494375	-	9:T>C,19:G>C	AGG	TCTTCATGAAGTAGTCAGTCAGG	2	10	20	NA	GeneID:100507291	LOC100507291	TRUE	ACTC1
1376	AGCTGTAGCCTCGCTCAGTG	chr17	81511391	+	none	AGG	AGCTGTAGCCTCGCTCAGTGAGG	0	NA	NA	NA	GeneID:71	ACTG1	TRUE	ACTG1
1377	AGCTGTAGCCTCGCTCAGTG	chr1	237927413	-	10:T>A,16:C>T	AGG	AGCTGTAGCCACGCTCGGTGAGG	2	11	17	NA	GeneID:100130331	LOC100130331	TRUE	ACTG1
1378	AGCTGTAGCCTCGCTCAGTG	chr18	62442588	-	10:C>A,16:C>T	AGG	AGCTGTAGCCGCGCTCGGTGAGG	2	11	17	NA			TRUE	ACTG1
1379	AGCTGTAGCCTCGCTCAGTG	chr5	61832456	+	11:T>C,16:T>A	AGG	AGCTGTAGCCTTGCTCTGTGAGG	2	12	17	NA			TRUE	ACTG1
1380	AGCTGTAGCCTCGCTCAGTG	chr15	34374073	+	10:A>T,16:G>A	AGG	AGCTGTAGCCACGCTCGGTGAGG	2	11	17	NA			TRUE	ACTG1
1381	AGCTGTAGCCTCGCTCAGTG	chr7	5528484	+	10:G>T,16:G>A	AGG	AGCTGTAGCCGCGCTCGGTGAGG	2	11	17	NA	GeneID:60	ACTB	TRUE	ACTG1
1382	AGCTGTAGCCTCGCTCAGTG	chr1	223864254	+	10:G>T,16:C>A	AGG	AGCTGTAGCCGCGCTCCGTGAGG	2	11	17	NA			TRUE	ACTG1
1383	AGCTGTAGCCTCGCTCAGTG	chr22	41074686	+	10:G>T,11:T>C	AGG	AGCTGTAGCCGTGCTCAGTGAGG	2	11	12	NA			TRUE	ACTG1
1384	ATGGAAGGAAACACGGCTCG	chr17	81512253	+	none	GGG	ATGGAAGGAAACACGGCTCGGGG	0	NA	NA	NA	GeneID:71	ACTG1	TRUE	ACTG1
1385	ATGGAAGGAAACACGGCTCG	chr1	103569632	-	13:A>G,18:C>G	GGG	ATGGAAGGAAACATGGCTGGGGG	2	14	19	NA	GeneID:280	AMY2B	TRUE	ACTG1
1386	CAACAGAGAGAAGATGACTC	chr17	81511904	-	none	AGG	CAACAGAGAGAAGATGACTCAGG	0	NA	NA	NA	GeneID:71	ACTG1	TRUE	ACTG1
1387	CAACAGAGAGAAGATGACTC	chr9	8696180	+	14:G>T,18:A>T	GGG	CAACAGAGAGAAGAGGACACGGG	2	15	19	NA	GeneID:5789	PTPRD	FALSE	ACTG1
1388	CAACAGAGAGAAGATGACTC	chr22	35903462	-	4:A>T,5:A>C	AGG	CAACTTAGAGAAGATGACTCAGG	2	5	6	NA	GeneID:23543	RBFOX2	FALSE	ACTG1
1389	CTTCTACAACGAGCTGCGCG	chr17	81511979	-	none	TGG	CTTCTACAACGAGCTGCGCGTGG	0	NA	NA	NA	GeneID:71	ACTG1	TRUE	ACTG1
1390	CTTCTACAACGAGCTGCGCG	chr2	130463657	-	18:A>G	TGG	CTTCTACAACGAGCTGCGTGTGG	1	19	NA	NA	GeneID:653269	POTEI	TRUE	ACTG1
1391	CTTCTACAACGAGCTGCGCG	chr2	130075085	-	18:A>G	TGG	CTTCTACAACGAGCTGCGTGTGG	1	19	NA	NA	GeneID:728378	POTEF	TRUE	ACTG1
1392	CTTCTACAACGAGCTGCGCG	chr15	43989896	-	16:A>G,18:A>G	TGG	CTTCTACAACGAGCTGTGTGTGG	2	17	19	NA	GeneID:84978	FRMD5	TRUE	ACTG1
1393	CTTCTACAACGAGCTGCGCG	chr1	229432717	-	15:A>C	TGG	CTTCTACAACGAGCTTCGCGTGG	1	16	NA	NA	GeneID:58	ACTA1	TRUE	ACTG1
1394	CTTCTACAACGAGCTGCGCG	chr1	77774704	-	14:G>A,18:A>G	TGG	CTTCTACAACGAGCCGCGTGTGG	2	15	19	NA			TRUE	ACTG1
1395	CTTCTACAACGAGCTGCGCG	chr2	131263821	+	18:T>C	TGG	CTTCTACAACGAGCTGCGTGTGG	1	19	NA	NA	GeneID:55041;GeneID:445582	PLEKHB2;POTEE	TRUE	ACTG1
1396	CTTCTACAACGAGCTGCGCG	chr2	130657015	+	18:T>C	TGG	CTTCTACAACGAGCTGCGTGTGG	1	19	NA	NA	GeneID:653781	POTEJ	TRUE	ACTG1
1397	CTTCTACAACGAGCTGCGCG	chr2	57765216	+	10:A>G,19:A>G	TGG	CTTCTACAACAAGCTGCGCATGG	2	11	20	NA			TRUE	ACTG1
1398	CTTCTACAACGAGCTGCGCG	chr5	77785152	+	9:T>C	TGG	CTTCTACAATGAGCTGCGCGTGG	1	10	NA	NA	GeneID:6902	TBCA	TRUE	ACTG1
1399	CTTCTACAACGAGCTGCGCG	chr6	46205241	+	0:T>C,16:T>C	TGG	TTTCTACAACGAGCTGTGCGTGG	2	1	17	NA			TRUE	ACTG1
1400	CTTCTACAACGAGCTGCGCG	chr1	237927095	+	9:T>C,16:T>C	TGG	CTTCTACAATGAGCTGTGCGTGG	2	10	17	NA	GeneID:100130331	LOC100130331	TRUE	ACTG1
1401	CTTCTACAACGAGCTGCGCG	chr14	18999133	+	9:T>C,18:T>C	TGG	CTTCTACAATGAGCTGCGTGTGG	2	10	19	NA			FALSE	ACTG1
1402	CTTCTACAACGAGCTGCGCG	chr2	131626404	+	9:T>C,18:T>C	TGG	CTTCTACAATGAGCTGCGTGTGG	2	10	19	NA			TRUE	ACTG1
1403	CTTCTACAACGAGCTGCGCG	chr22	15721752	+	9:T>C,18:T>C	TGG	CTTCTACAATGAGCTGCGTGTGG	2	10	19	NA			TRUE	ACTG1
1404	CTTCTACAACGAGCTGCGCG	chr14	19402622	-	9:A>G,18:A>G	TGG	CTTCTACAATGAGCTGCGTGTGG	2	10	19	NA	GeneID:404785	POTEG	TRUE	ACTG1
1405	CTTCTACAACGAGCTGCGCG	chr7	5529237	-	9:A>G,18:A>G	TGG	CTTCTACAATGAGCTGCGTGTGG	2	10	19	NA	GeneID:60	ACTB	TRUE	ACTG1
1406	AGAGCTATGAGCTGCCAGAT	chr2	73914781	+	none	GGG	AGAGCTATGAGCTGCCAGATGGG	0	NA	NA	NA	GeneID:72	ACTG2	TRUE	ACTG2
1407	AGAGCTATGAGCTGCCAGAT	chr1	229432063	-	7:G>A,19:G>A	GGG	AGAGCTACGAGCTGCCAGACGGG	2	8	20	NA	GeneID:58	ACTA1	TRUE	ACTG2
1408	AGAGCTATGAGCTGCCAGAT	chr3	65845712	-	7:T>A,17:G>C	GGG	AGAGCTAAGAGCTGCCACATGGG	2	8	18	NA	GeneID:9223	MAGI1	FALSE	ACTG2
1409	AGAGCTATGAGCTGCCAGAT	chrX	30899379	-	7:T>A,14:A>G	GGG	AGAGCTAAGAGCTGTCAGATGGG	2	8	15	NA	GeneID:257397	TAB3	FALSE	ACTG2
1410	AGAGCTATGAGCTGCCAGAT	chr2	43405813	-	6:A>T,16:G>T	AGG	AGAGCTTTGAGCTGCCCGATAGG	2	7	17	NA	GeneID:63892	THADA	FALSE	ACTG2
1411	CTGGATACCTGTGGTCACAA	chr2	73913634	-	none	AGG	CTGGATACCTGTGGTCACAAAGG	0	NA	NA	NA	GeneID:72	ACTG2	TRUE	ACTG2
1412	TGAATCCAGGACGATGCCTG	chr2	73913481	-	none	TGG	TGAATCCAGGACGATGCCTGTGG	0	NA	NA	NA	GeneID:72	ACTG2	TRUE	ACTG2
1413	TGAATCCAGGACGATGCCTG	chr10	93194175	-	4:T>A,16:A>G	AGG	TGAAACCAGGACGATGTCTGAGG	2	5	17	NA			FALSE	ACTG2
1414	TGAATCCAGGACGATGCCTG	chr8	95669971	-	2:A>T,12:T>C	AGG	TGTATCCAGGACAATGCCTGAGG	2	3	13	NA	GeneID:100616530	C8orf37-AS1	FALSE	ACTG2
1415	TGATGATGCCGTGTTCAATG	chr2	73902445	-	none	GGG	TGATGATGCCGTGTTCAATGGGG	0	NA	NA	NA	GeneID:72	ACTG2	TRUE	ACTG2
1416	TGATGATGCCGTGTTCAATG	chr2	130656958	-	16:G>T	GGG	TGATGATGCCGTGTTCCATGGGG	1	17	NA	NA	GeneID:653781	POTEJ	TRUE	ACTG2
1417	TGATGATGCCGTGTTCAATG	chr2	131263764	-	16:G>T	GGG	TGATGATGCCGTGTTCCATGGGG	1	17	NA	NA	GeneID:55041;GeneID:445582	PLEKHB2;POTEE	TRUE	ACTG2
1418	TGATGATGCCGTGTTCAATG	chr14	18999076	-	13:G>A,16:G>T	GGG	TGATGATGCCGTGCTCCATGGGG	2	14	17	NA			FALSE	ACTG2
1419	TGATGATGCCGTGTTCAATG	chr22	15721695	-	13:G>A,16:G>T	GGG	TGATGATGCCGTGCTCCATGGGG	2	14	17	NA			TRUE	ACTG2
1420	TGATGATGCCGTGTTCAATG	chr2	130463714	+	16:C>A	GGG	TGATGATGCCGTGTTCCATGGGG	1	17	NA	NA	GeneID:653269	POTEI	TRUE	ACTG2
1421	TGATGATGCCGTGTTCAATG	chr2	130075142	+	16:C>A	GGG	TGATGATGCCGTGTTCCATGGGG	1	17	NA	NA	GeneID:728378	POTEF	TRUE	ACTG2
1422	TGATGATGCCGTGTTCAATG	chr14	19402679	+	13:C>T,16:C>A	GGG	TGATGATGCCGTGCTCCATGGGG	2	14	17	NA	GeneID:404785	POTEG	TRUE	ACTG2
1423	AGAAGATGCCCAAAACGCTG	chr20	33667942	+	none	CGG	AGAAGATGCCCAAAACGCTGCGG	0	NA	NA	NA	GeneID:63941;GeneID:170487	NECAB3;ACTL10	TRUE	ACTL10
1424	AGATGTGTGATGGCCTTGCG	chr20	33667716	-	none	GGG	AGATGTGTGATGGCCTTGCGGGG	0	NA	NA	NA	GeneID:63941;GeneID:170487	NECAB3;ACTL10	TRUE	ACTL10
1425	CACGCCACGCCCATCTACGC	chr20	33667578	+	none	GGG	CACGCCACGCCCATCTACGCGGG	0	NA	NA	NA	GeneID:63941;GeneID:170487	NECAB3;ACTL10	TRUE	ACTL10
1426	GGCCACCTTCCGACTGAACG	chr20	33667616	+	none	TGG	GGCCACCTTCCGACTGAACGTGG	0	NA	NA	NA	GeneID:63941;GeneID:170487	NECAB3;ACTL10	TRUE	ACTL10
1427	ACCACCATACCAATAGCTGT	chr3	179570078	-	none	AGG	ACCACCATACCAATAGCTGTAGG	0	NA	NA	NA	GeneID:86	ACTL6A	TRUE	ACTL6A
1428	ACTGCAATTCCAGTCCACGA	chr3	179576271	+	none	TGG	ACTGCAATTCCAGTCCACGATGG	0	NA	NA	NA	GeneID:86	ACTL6A	TRUE	ACTL6A
1429	AGAAGTTGCCTCAGGTTACG	chr3	179576866	+	none	AGG	AGAAGTTGCCTCAGGTTACGAGG	0	NA	NA	NA	GeneID:86	ACTL6A	TRUE	ACTL6A
1430	TGTTCCGAGGGAGAATATGG	chr3	179570191	+	none	AGG	TGTTCCGAGGGAGAATATGGAGG	0	NA	NA	NA	GeneID:86	ACTL6A	TRUE	ACTL6A
1431	AGTGGAACACACGGGCCAAG	chr7	100650117	-	none	CGG	AGTGGAACACACGGGCCAAGCGG	0	NA	NA	NA	GeneID:51412	ACTL6B	TRUE	ACTL6B
1432	ATGCCAGCTTTGCAAACGGG	chr7	100648810	-	none	CGG	ATGCCAGCTTTGCAAACGGGCGG	0	NA	NA	NA	GeneID:51412	ACTL6B	TRUE	ACTL6B
1433	CACTCACTGTTCATCGTAGG	chr7	100647215	+	none	GGG	CACTCACTGTTCATCGTAGGGGG	0	NA	NA	NA	GeneID:51412	ACTL6B	TRUE	ACTL6B
1434	TTGGCTGCGATCATGTAAGG	chr7	100648556	+	none	TGG	TTGGCTGCGATCATGTAAGGTGG	0	NA	NA	NA	GeneID:51412	ACTL6B	TRUE	ACTL6B
1435	ATCGCAAGGAGACATTCGTG	chr9	108862656	+	none	GGG	ATCGCAAGGAGACATTCGTGGGG	0	NA	NA	NA	GeneID:10881	ACTL7A	TRUE	ACTL7A
1436	GGGCCATGGCGTGTCCTACG	chr9	108862978	+	none	TGG	GGGCCATGGCGTGTCCTACGTGG	0	NA	NA	NA	GeneID:10881	ACTL7A	TRUE	ACTL7A
1437	GTGGCTCTGAACTCGTATGG	chr9	108862456	-	none	CGG	GTGGCTCTGAACTCGTATGGCGG	0	NA	NA	NA	GeneID:10881	ACTL7A	TRUE	ACTL7A
1438	GTGGCTCTGAACTCGTATGG	chr10	93190632	+	0:T>G,13:G>C	GGG	TTGGCTCTGAACTGGTATGGGGG	2	1	14	NA			FALSE	ACTL7A
1439	GTTGTTGAGATCTTGTGGGT	chr9	108862595	-	none	GGG	GTTGTTGAGATCTTGTGGGTGGG	0	NA	NA	NA	GeneID:10881	ACTL7A	TRUE	ACTL7A
1440	ACTCCTACGGCAAGACCTCG	chr9	108855351	-	none	GGG	ACTCCTACGGCAAGACCTCGGGG	0	NA	NA	NA	GeneID:10880	ACTL7B	TRUE	ACTL7B
1441	AGCCGCGCCGACTACGCTGG	chr9	108855253	-	none	GGG	AGCCGCGCCGACTACGCTGGGGG	0	NA	NA	NA	GeneID:10880	ACTL7B	TRUE	ACTL7B
1442	CAAGAAGAAGTGCTGCTATG	chr9	108855146	-	none	CGG	CAAGAAGAAGTGCTGCTATGCGG	0	NA	NA	NA	GeneID:10880	ACTL7B	TRUE	ACTL7B
1443	CAAGAAGAAGTGCTGCTATG	chr9	108863146	+	9:A>G,17:T>A	TGG	CAAGAAGAAATGCTGCTTTGTGG	2	10	18	NA	GeneID:10881	ACTL7A	TRUE	ACTL7B
1444	CGTGGGCAAACGCTGCCCCG	chr9	108855677	-	none	AGG	CGTGGGCAAACGCTGCCCCGAGG	0	NA	NA	NA	GeneID:10880	ACTL7B	TRUE	ACTL7B
1445	CGTGGGCAAACGCTGCCCCG	chr20	46952750	-	9:G>T,11:G>C	GGG	CGTGGGCAACCCCTGCCCCGGGG	2	10	12	NA	GeneID:2139	EYA2	FALSE	ACTL7B
1446	CTGGTGGAAAGGCTGCACGC	chr1	17825884	-	none	GGG	CTGGTGGAAAGGCTGCACGCGGG	0	NA	NA	NA	GeneID:81569	ACTL8	TRUE	ACTL8
1447	GAGACTCTTGAGGAGATAGG	chr1	17825962	-	none	CGG	GAGACTCTTGAGGAGATAGGCGG	0	NA	NA	NA	GeneID:81569	ACTL8	TRUE	ACTL8
1448	TGTCTCCGTGATGATCACAG	chr1	17823297	-	none	GGG	TGTCTCCGTGATGATCACAGGGG	0	NA	NA	NA	GeneID:81569	ACTL8	TRUE	ACTL8
1449	TTTAGCTACCCCATCGAGCG	chr1	17823194	+	none	GGG	TTTAGCTACCCCATCGAGCGGGG	0	NA	NA	NA	GeneID:81569	ACTL8	TRUE	ACTL8
1450	CAGCCCGCTGACACGACCGT	chr19	8698119	+	none	GGG	CAGCCCGCTGACACGACCGTGGG	0	NA	NA	NA	GeneID:284382	ACTL9	TRUE	ACTL9
1451	CCCAAACCCCAGTCCCAACG	chr19	8698619	-	none	TGG	CCCAAACCCCAGTCCCAACGTGG	0	NA	NA	NA	GeneID:284382	ACTL9	TRUE	ACTL9
1452	CCCAAACCCCAGTCCCAACG	chr10	84590731	-	8:T>G,15:T>G	AGG	CCCAAACCACAGTCCAAACGAGG	2	9	16	NA			FALSE	ACTL9
1453	GCTGCCACCAAAGACCGGCG	chr19	8698550	-	none	CGG	GCTGCCACCAAAGACCGGCGCGG	0	NA	NA	NA	GeneID:284382	ACTL9	TRUE	ACTL9
1454	TAAGCACCACTATTGCTACG	chr19	8697920	-	none	TGG	TAAGCACCACTATTGCTACGTGG	0	NA	NA	NA	GeneID:284382	ACTL9	TRUE	ACTL9
1455	CAGGACATCAACAATGCCTG	chr14	68890269	-	none	GGG	CAGGACATCAACAATGCCTGGGG	0	NA	NA	NA	GeneID:87	ACTN1	TRUE	ACTN1
1456	GCAGGGCCTTGATCTCCGAG	chr14	68885509	+	none	AGG	GCAGGGCCTTGATCTCCGAGAGG	0	NA	NA	NA	GeneID:87	ACTN1	TRUE	ACTN1
1457	GCAGGGCCTTGATCTCCGAG	chr5	4020236	-	2:A>T,17:G>C	AGG	GCTGGGCCTTGATCTCCCAGAGG	2	3	18	NA			FALSE	ACTN1
1458	GGATCCGCCGCACAATCCCG	chr14	68892253	-	none	TGG	GGATCCGCCGCACAATCCCGTGG	0	NA	NA	NA	GeneID:87	ACTN1	TRUE	ACTN1
1459	GGCCCTAACTCAGAAGCGAA	chr14	68884788	-	none	GGG	GGCCCTAACTCAGAAGCGAAGGG	0	NA	NA	NA	GeneID:87	ACTN1	TRUE	ACTN1
1460	AGGACTTCCGGGATTACCGC	chr1	236739386	+	none	CGG	AGGACTTCCGGGATTACCGCCGG	0	NA	NA	NA	GeneID:88	ACTN2	TRUE	ACTN2
1461	AGGACTTCCGGGATTACCGC	chr15	72473925	+	3:G>A	AGG	AGGGCTTCCGGGATTACCGCAGG	1	4	NA	NA			TRUE	ACTN2
1462	CCAGGTTAATATTTCCTATG	chr1	236731240	-	none	GGG	CCAGGTTAATATTTCCTATGGGG	0	NA	NA	NA	GeneID:88	ACTN2	TRUE	ACTN2
1463	CGAGTCGGCGTCGCTGACAG	chr1	236744656	+	none	AGG	CGAGTCGGCGTCGCTGACAGAGG	0	NA	NA	NA	GeneID:88	ACTN2	TRUE	ACTN2
1464	TGATGGTCCAGATCATACCC	chr1	236720135	-	none	AGG	TGATGGTCCAGATCATACCCAGG	0	NA	NA	NA	GeneID:88	ACTN2	TRUE	ACTN2
1465	TGATGGTCCAGATCATACCC	chr11	66554075	-	16:C>T	AGG	TGATGGTCCAGATCATGCCCAGG	1	17	NA	NA	GeneID:89	ACTN3	TRUE	ACTN2
1466	TGATGGTCCAGATCATACCC	chr19	38704964	-	16:A>T	AGG	TGATGGTCCAGATCATTCCCAGG	1	17	NA	NA	GeneID:81	ACTN4	TRUE	ACTN2
1467	TGATGGTCCAGATCATACCC	chr14	68912191	+	16:G>A	AGG	TGATGGTCCAGATCATGCCCAGG	1	17	NA	NA	GeneID:87	ACTN1	TRUE	ACTN2
1468	TGATGGTCCAGATCATACCC	chr1	39257994	-	1:T>C,15:C>A	AGG	TAATGGTCCAGATCAGACCCAGG	2	2	16	NA	GeneID:23499	MACF1	TRUE	ACTN2
1469	CAGTGAGCTGGACTACCACG	chr11	66559964	+	none	AGG	CAGTGAGCTGGACTACCACGAGG	0	NA	NA	NA	GeneID:89	ACTN3	TRUE	ACTN3
1470	CCATGGCTGGAGAACCGTGT	chr11	66557725	+	none	GGG	CCATGGCTGGAGAACCGTGTGGG	0	NA	NA	NA	GeneID:89	ACTN3	TRUE	ACTN3
1471	CCATGGCTGGAGAACCGTGT	chr9	114284867	+	14:G>C,16:C>G	GGG	CCATGGCTGGAGAAGCCTGTGGG	2	15	17	NA	GeneID:85301	COL27A1	FALSE	ACTN3
1472	GTCCAGGGCCTTGTTAACGT	chr11	66551581	-	none	TGG	GTCCAGGGCCTTGTTAACGTTGG	0	NA	NA	NA	GeneID:89	ACTN3	TRUE	ACTN3
1473	GTCCAGGGCCTTGTTAACGT	chr14	68921051	+	0:A>G,15:G>A	TGG	ATCCAGGGCCTTGTTGACGTTGG	2	1	16	NA	GeneID:87	ACTN1	TRUE	ACTN3
1474	TGCAACTGGAGTTTGCCCGG	chr11	66560204	+	none	CGG	TGCAACTGGAGTTTGCCCGGCGG	0	NA	NA	NA	GeneID:89	ACTN3	TRUE	ACTN3
1475	ACAGATCGAGAACATTGATG	chr19	38700643	+	none	AGG	ACAGATCGAGAACATTGATGAGG	0	NA	NA	NA	GeneID:81	ACTN4	TRUE	ACTN4
1476	ACAGATCGAGAACATTGATG	chr14	68925608	-	15:G>A,18:T>A	AGG	ACAGATCGAGAACATCGAAGAGG	2	16	19	NA	GeneID:87	ACTN1	TRUE	ACTN4
1477	ACTCCCACAATGTCAACACC	chr19	38723630	+	none	CGG	ACTCCCACAATGTCAACACCCGG	0	NA	NA	NA	GeneID:81	ACTN4	TRUE	ACTN4
1478	ACTCCCACAATGTCAACACC	chr4	116598344	+	14:C>A	CGG	ACTCCCACAATGTCCACACCCGG	1	15	NA	NA			TRUE	ACTN4
1479	GTTCATCGTCCATACCATCG	chr19	38724046	+	none	AGG	GTTCATCGTCCATACCATCGAGG	0	NA	NA	NA	GeneID:81	ACTN4	TRUE	ACTN4
1480	TGGGCGGCTTGTGCACACGC	chr19	38717189	-	none	CGG	TGGGCGGCTTGTGCACACGCCGG	0	NA	NA	NA	GeneID:81	ACTN4	TRUE	ACTN4
1481	TGGGCGGCTTGTGCACACGC	chr14	68892159	+	15:G>C,16:G>A	CGG	TGGGCGGCTTGTGCAGGCGCCGG	2	16	17	NA	GeneID:87	ACTN1	TRUE	ACTN4
1482	TGGGCGGCTTGTGCACACGC	chr11	66557802	-	0:C>A,15:C>G	CGG	GGGGCGGCTTGTGCAGACGCCGG	2	1	16	NA	GeneID:89	ACTN3	TRUE	ACTN4
1483	AAAAAGATATGGGTAACACC	chr14	58211389	-	none	AGG	AAAAAGATATGGGTAACACCAGG	0	NA	NA	NA	GeneID:145407;GeneID:55860	C14orf37;ACTR10	TRUE	ACTR10
1484	AAAAAGATATGGGTAACACC	chr2	173127515	+	13:A>T,18:A>C	TGG	AAAAAGATATGGGAAACAACTGG	2	14	19	NA	GeneID:51776	ZAK	FALSE	ACTR10
1485	AATGAATTTACCCATCACTG	chr14	58215275	-	none	AGG	AATGAATTTACCCATCACTGAGG	0	NA	NA	NA	GeneID:145407;GeneID:55860	C14orf37;ACTR10	TRUE	ACTR10
1486	AATGGATAGTCAACATTTGG	chr14	58223797	-	none	GGG	AATGGATAGTCAACATTTGGGGG	0	NA	NA	NA	GeneID:145407;GeneID:55860	C14orf37;ACTR10	TRUE	ACTR10
1487	AATGGATAGTCAACATTTGG	chr3	53787087	-	5:G>T,11:G>T	GGG	AATGGCTAGTCCACATTTGGGGG	2	6	12	NA	GeneID:776	CACNA1D	FALSE	ACTR10
1488	ATTCGATAATCACAACTCGG	chr14	58209025	-	none	CGG	ATTCGATAATCACAACTCGGCGG	0	NA	NA	NA	GeneID:145407;GeneID:55860	C14orf37;ACTR10	TRUE	ACTR10
1489	AGTCGTAGCCCTCCTTACGC	chr10	102484203	+	none	AGG	AGTCGTAGCCCTCCTTACGCAGG	0	NA	NA	NA	GeneID:10121	ACTR1A	TRUE	ACTR1A
1490	AGTCGTAGCCCTCCTTACGC	chr10	80800734	+	1:T>G,17:T>C	TGG	ATTCGTAGCCCTCCTTATGCTGG	2	2	18	NA			FALSE	ACTR1A
1491	CGCTACAGGCAGGACCACAG	chr10	102484353	-	none	GGG	CGCTACAGGCAGGACCACAGGGG	0	NA	NA	NA	GeneID:10121	ACTR1A	TRUE	ACTR1A
1492	GAAGGTCTCGAAGAAAACTT	chr10	102485652	+	none	CGG	GAAGGTCTCGAAGAAAACTTCGG	0	NA	NA	NA	GeneID:10121	ACTR1A	TRUE	ACTR1A
1493	GAAGGTCTCGAAGAAAACTT	chr7	94992120	-	5:T>A,9:T>C	TGG	GAAGGACTCAAAGAAAACTTTGG	2	6	10	NA	GeneID:55607	PPP1R9A	FALSE	ACTR1A
1494	TGACACGAACGTGCTTGGGT	chr10	102489109	+	none	CGG	TGACACGAACGTGCTTGGGTCGG	0	NA	NA	NA	GeneID:10121	ACTR1A	TRUE	ACTR1A
1495	CTTCATCGGACCAAAAGCAG	chr2	97660572	-	none	AGG	CTTCATCGGACCAAAAGCAGAGG	0	NA	NA	NA	GeneID:10120	ACTR1B	TRUE	ACTR1B
1496	GCATCCTGTGCTCCTCACGG	chr2	97658984	-	none	AGG	GCATCCTGTGCTCCTCACGGAGG	0	NA	NA	NA	GeneID:10120	ACTR1B	TRUE	ACTR1B
1497	GCATCCTGTGCTCCTCACGG	chr10	102485714	-	15:C>G,18:A>C	AGG	GCATCCTGTGCTCCTGACTGAGG	2	16	19	NA	GeneID:10121	ACTR1A	TRUE	ACTR1B
1498	GGTTGTCCGGACAATCAAAG	chr2	97658428	-	none	AGG	GGTTGTCCGGACAATCAAAGAGG	0	NA	NA	NA	GeneID:10120	ACTR1B	TRUE	ACTR1B
1499	TCCGTCCTAACAGTGTCGGG	chr2	97660639	-	none	CGG	TCCGTCCTAACAGTGTCGGGCGG	0	NA	NA	NA	GeneID:10120	ACTR1B	TRUE	ACTR1B
1500	ACTGGTGTAGTGGTAGACTC	chr2	65253735	+	none	TGG	ACTGGTGTAGTGGTAGACTCTGG	0	NA	NA	NA	GeneID:10097	ACTR2	TRUE	ACTR2
1501	ACTGGTGTAGTGGTAGACTC	chr4	66791456	+	16:G>A,19:G>C	TGG	ACTGGTGTAGTGGTAGGCTGTGG	2	17	20	NA			FALSE	ACTR2
1502	ACTGGTGTAGTGGTAGACTC	chr22	24687378	+	10:C>T	TGG	ACTGGTGTAGCGGTAGACTCTGG	1	11	NA	NA			TRUE	ACTR2
1503	ACTGGTGTAGTGGTAGACTC	chr19	20258689	+	4:C>G	TGG	ACTGCTGTAGTGGTAGACTCTGG	1	5	NA	NA			TRUE	ACTR2
1504	ATCCTCGCAACAGAAGTAGC	chr2	65255543	-	none	TGG	ATCCTCGCAACAGAAGTAGCTGG	0	NA	NA	NA	GeneID:10097	ACTR2	TRUE	ACTR2
1505	GGACGTATCATCAAAGTTGG	chr2	65261255	+	none	GGG	GGACGTATCATCAAAGTTGGGGG	0	NA	NA	NA	GeneID:10097	ACTR2	TRUE	ACTR2
1506	GGACGTATCATCAAAGTTGG	chr22	24687659	+	4:A>G	AGG	GGACATATCATCAAAGTTGGAGG	1	5	NA	NA			TRUE	ACTR2
1507	GGACGTATCATCAAAGTTGG	chr19	20258977	+	3:G>C,5:A>T	GGG	GGAGGAATCATCAAAGTTGGGGG	2	4	6	NA			TRUE	ACTR2
1508	GGATGACATGAAACACCTGT	chr2	65246609	+	none	GGG	GGATGACATGAAACACCTGTGGG	0	NA	NA	NA	GeneID:10097	ACTR2	TRUE	ACTR2
1509	GGATGACATGAAACACCTGT	chr19	20258478	+	8:C>T	GGG	GGATGACACGAAACACCTGTGGG	1	9	NA	NA			TRUE	ACTR2
1510	GGATGACATGAAACACCTGT	chr22	24687167	+	7:G>A,13:A>C	GGG	GGATGACGTGAAAAACCTGTGGG	2	8	14	NA			TRUE	ACTR2
1511	ACCGGTACGGTAATAGACAG	chr2	113934335	+	none	TGG	ACCGGTACGGTAATAGACAGTGG	0	NA	NA	NA	GeneID:10096	ACTR3	TRUE	ACTR3
1512	ACCGGTACGGTAATAGACAG	chrX	68771808	+	2:A>C,8:A>G	TGG	ACAGGTACAGTAATAGACAGTGG	2	3	9	NA			TRUE	ACTR3
1513	ATTAAGGAGTCAGCAAAAGT	chr2	113916891	+	none	GGG	ATTAAGGAGTCAGCAAAAGTGGG	0	NA	NA	NA	GeneID:10096	ACTR3	TRUE	ACTR3
1514	ATTAAGGAGTCAGCAAAAGT	chrX	68771429	+	1:C>T,12:C>G	GGG	ACTAAGGAGTCACCAAAAGTGGG	2	2	13	NA			TRUE	ACTR3
1515	CCCAATCTTCAACTATACCA	chr2	113927358	-	none	TGG	CCCAATCTTCAACTATACCATGG	0	NA	NA	NA	GeneID:10096	ACTR3	TRUE	ACTR3
1516	CCCAATCTTCAACTATACCA	chr17	51930947	+	3:C>A,14:T>A	TGG	CCCCATCTTCAACTTTACCATGG	2	4	15	NA	GeneID:56934	CA10	FALSE	ACTR3
1517	TTAACAAGTATGATACAGAT	chr2	113942225	+	none	GGG	TTAACAAGTATGATACAGATGGG	0	NA	NA	NA	GeneID:10096	ACTR3	TRUE	ACTR3
1518	TTAACAAGTATGATACAGAT	chr3	101163847	+	13:C>T	GGG	TTAACAAGTATGACACAGATGGG	1	14	NA	NA			TRUE	ACTR3
1519	TTAACAAGTATGATACAGAT	chrX	68772043	+	13:C>T	GGG	TTAACAAGTATGACACAGATGGG	1	14	NA	NA			TRUE	ACTR3
1520	AGGTAGTTGACCAAGCTCAA	chr7	152800554	+	none	AGG	AGGTAGTTGACCAAGCTCAAAGG	0	NA	NA	NA	GeneID:57180	ACTR3B	TRUE	ACTR3B
1521	AGGTAGTTGACCAAGCTCAA	chr7	149892354	-	16:G>A	AGG	AGGTAGTTGACCAAGCCCAAAGG	1	17	NA	NA			TRUE	ACTR3B
1522	AGGTAGTTGACCAAGCTCAA	chr16	32380169	-	11:T>G,16:G>A	GGG	AGGTAGTTGACAAAGCCCAAGGG	2	12	17	NA			FALSE	ACTR3B
1523	AGGTAGTTGACCAAGCTCAA	chr10	38696678	+	11:A>C,16:C>T	GGG	AGGTAGTTGACAAAGCCCAAGGG	2	12	17	NA			TRUE	ACTR3B
1524	AGGTAGTTGACCAAGCTCAA	chrY	11395951	+	11:A>C,16:C>T	GGG	AGGTAGTTGACAAAGCCCAAGGG	2	12	17	NA			TRUE	ACTR3B
1525	AGGTAGTTGACCAAGCTCAA	chr22	16486771	+	11:A>C,16:C>T	GGG	AGGTAGTTGACAAAGCCCAAGGG	2	12	17	NA			FALSE	ACTR3B
1526	AGGTAGTTGACCAAGCTCAA	chr22	11124588	+	11:A>C,16:C>T	GGG	AGGTAGTTGACAAAGCCCAAGGG	2	12	17	NA			TRUE	ACTR3B
1527	AGGTAGTTGACCAAGCTCAA	chr2	91940919	+	11:A>C,16:C>T	GGG	AGGTAGTTGACAAAGCCCAAGGG	2	12	17	NA			TRUE	ACTR3B
1528	AGGTAGTTGACCAAGCTCAA	chr16_KI270728v1_random	137586	+	11:A>C,16:C>T	GGG	AGGTAGTTGACAAAGCCCAAGGG	2	12	17	NA			FALSE	ACTR3B
1529	AGGTAGTTGACCAAGCTCAA	chr4	102962207	+	11:A>C,16:C>T	AGG	AGGTAGTTGACAAAGCCCAAAGG	2	12	17	NA	GeneID:150159	SLC9B1	TRUE	ACTR3B
1530	TACTGTTTGATCCACTTCCG	chr7	152823404	-	none	GGG	TACTGTTTGATCCACTTCCGGGG	0	NA	NA	NA	GeneID:57180	ACTR3B	TRUE	ACTR3B
1531	TACTGTTTGATCCACTTCCG	chr22	16487392	-	19:T>C	GGG	TACTGTTTGATCCACTTCCAGGG	1	20	NA	NA	GeneID:440888	ACTR3BP2	TRUE	ACTR3B
1532	TACTGTTTGATCCACTTCCG	chr22	11125209	-	19:T>C	GGG	TACTGTTTGATCCACTTCCAGGG	1	20	NA	NA			TRUE	ACTR3B
1533	TACTGTTTGATCCACTTCCG	chr10	38697298	-	19:T>C	GGG	TACTGTTTGATCCACTTCCAGGG	1	20	NA	NA			TRUE	ACTR3B
1534	TACTGTTTGATCCACTTCCG	chr16_KI270728v1_random	138205	-	19:T>C	GGG	TACTGTTTGATCCACTTCCAGGG	1	20	NA	NA			FALSE	ACTR3B
1535	TACTGTTTGATCCACTTCCG	chrY	11396571	-	10:G>A,19:T>C	GGG	TACTGTTTGACCCACTTCCAGGG	2	11	20	NA			TRUE	ACTR3B
1536	TACTGTTTGATCCACTTCCG	chr16	32379550	+	19:A>G	GGG	TACTGTTTGATCCACTTCCAGGG	1	20	NA	NA			TRUE	ACTR3B
1537	TACTGTTTGATCCACTTCCG	chr7	150286457	+	18:T>C	GGG	TACTGTTTGATCCACTTCTGGGG	1	19	NA	NA	GeneID:653857	ACTR3C	TRUE	ACTR3B
1538	TACTGTTTGATCCACTTCCG	chr15	31476733	-	1:G>T,8:T>C	TGG	TCCTGTTTAATCCACTTCCGTGG	2	2	9	NA	GeneID:161725	OTUD7A	TRUE	ACTR3B
1539	TACTGTTTGATCCACTTCCG	chr15	62741375	-	8:A>C,19:G>C	TGG	TACTGTTTTATCCACTTCCCTGG	2	9	20	NA	GeneID:83660	TLN2	FALSE	ACTR3B
1540	TACTGTTTGATCCACTTCCG	chr2	91941540	-	8:G>C,19:T>C	GGG	TACTGTTTCATCCACTTCCAGGG	2	9	20	NA			TRUE	ACTR3B
1541	TACTGTTTGATCCACTTCCG	chr3	126292020	-	8:G>C,10:C>A	TGG	TACTGTTTCAGCCACTTCCGTGG	2	9	11	NA			FALSE	ACTR3B
1542	TGGGTGAACGTACGTTAACG	chr7	152816520	+	none	GGG	TGGGTGAACGTACGTTAACGGGG	0	NA	NA	NA	GeneID:57180	ACTR3B	TRUE	ACTR3B
1543	TGGGTGAACGTACGTTAACG	chr7	150293359	-	13:T>C	GGG	TGGGTGAACGTACATTAACGGGG	1	14	NA	NA	GeneID:653857	ACTR3C	TRUE	ACTR3B
1544	TTTGAATCATTTAACGTACC	chr7	152814603	+	none	AGG	TTTGAATCATTTAACGTACCAGG	0	NA	NA	NA	GeneID:57180	ACTR3B	TRUE	ACTR3B
1545	TTTGAATCATTTAACGTACC	chrY	11396218	+	7:T>C,14:T>C	AGG	TTTGAATTATTTAATGTACCAGG	2	8	15	NA			TRUE	ACTR3B
1546	TTTGAATCATTTAACGTACC	chr10	38696944	+	7:T>C,14:T>C	AGG	TTTGAATTATTTAATGTACCAGG	2	8	15	NA			TRUE	ACTR3B
1547	TTTGAATCATTTAACGTACC	chr2	91941186	+	7:T>C,14:T>C	AGG	TTTGAATTATTTAATGTACCAGG	2	8	15	NA			TRUE	ACTR3B
1548	TTTGAATCATTTAACGTACC	chr4	102962473	+	7:T>C,14:T>C	AGG	TTTGAATTATTTAATGTACCAGG	2	8	15	NA	GeneID:150159	SLC9B1	TRUE	ACTR3B
1549	TTTGAATCATTTAACGTACC	chr7	150295273	-	2:G>A,17:A>T	AGG	TTCGAATCATTTAACGTTCCAGG	2	3	18	NA	GeneID:653857	ACTR3C	TRUE	ACTR3B
1550	CATTTGCCCCGATATAGTCA	chr7	152823355	+	none	AGG	CATTTGCCCCGATATAGTCAAGG	0	NA	NA	NA	GeneID:57180	ACTR3B	TRUE	ACTR3C
1551	CATTTGCCCCGATATAGTCA	chr7	150286506	-	none	AGG	CATTTGCCCCGATATAGTCAAGG	0	NA	NA	NA	GeneID:653857	ACTR3C	TRUE	ACTR3C
1552	CATTTGCCCCGATATAGTCA	chr16	32379599	-	1:A>T,9:A>G	AGG	CTTTTGCCCTGATATAGTCAAGG	2	2	10	NA			TRUE	ACTR3C
1553	CATTTGCCCCGATATAGTCA	chr22	16487343	+	9:T>C	AGG	CATTTGCCCTGATATAGTCAAGG	1	10	NA	NA	GeneID:440888	ACTR3BP2	TRUE	ACTR3C
1554	CATTTGCCCCGATATAGTCA	chr22	11125160	+	9:T>C	AGG	CATTTGCCCTGATATAGTCAAGG	1	10	NA	NA			TRUE	ACTR3C
1555	CATTTGCCCCGATATAGTCA	chr10	38697249	+	9:T>C	AGG	CATTTGCCCTGATATAGTCAAGG	1	10	NA	NA			TRUE	ACTR3C
1556	CATTTGCCCCGATATAGTCA	chrY	11396522	+	9:T>C	AGG	CATTTGCCCTGATATAGTCAAGG	1	10	NA	NA			TRUE	ACTR3C
1557	CATTTGCCCCGATATAGTCA	chr16_KI270728v1_random	138156	+	1:T>A,9:T>C	AGG	CTTTTGCCCTGATATAGTCAAGG	2	2	10	NA			FALSE	ACTR3C
1558	CATTTGCCCCGATATAGTCA	chr4	102962778	+	9:T>C,14:C>T	AGG	CATTTGCCCTGATACAGTCAAGG	2	10	15	NA	GeneID:150159	SLC9B1	TRUE	ACTR3C
1559	GCTTACCACTGGGATAACAT	chr7	150293305	+	none	GGG	GCTTACCACTGGGATAACATGGG	0	NA	NA	NA	GeneID:653857	ACTR3C	TRUE	ACTR3C
1560	GCTTACCACTGGGATAACAT	chr7	152816574	-	none	GGG	GCTTACCACTGGGATAACATGGG	0	NA	NA	NA	GeneID:57180	ACTR3B	TRUE	ACTR3C
1561	TACTGTTTGATCCACTTCTG	chr7	150286457	+	none	GGG	TACTGTTTGATCCACTTCTGGGG	0	NA	NA	NA	GeneID:653857	ACTR3C	TRUE	ACTR3C
1562	TACTGTTTGATCCACTTCTG	chr7	152823404	-	18:G>A	GGG	TACTGTTTGATCCACTTCCGGGG	1	19	NA	NA	GeneID:57180	ACTR3B	TRUE	ACTR3C
1563	TACTGTTTGATCCACTTCTG	chr16_KI270728v1_random	138205	-	18:G>A,19:T>C	GGG	TACTGTTTGATCCACTTCCAGGG	2	19	20	NA			FALSE	ACTR3C
1564	TACTGTTTGATCCACTTCTG	chr22	16487392	-	18:G>A,19:T>C	GGG	TACTGTTTGATCCACTTCCAGGG	2	19	20	NA	GeneID:440888	ACTR3BP2	TRUE	ACTR3C
1565	TACTGTTTGATCCACTTCTG	chr22	11125209	-	18:G>A,19:T>C	GGG	TACTGTTTGATCCACTTCCAGGG	2	19	20	NA			TRUE	ACTR3C
1566	TACTGTTTGATCCACTTCTG	chr10	38697298	-	18:G>A,19:T>C	GGG	TACTGTTTGATCCACTTCCAGGG	2	19	20	NA			TRUE	ACTR3C
1567	TACTGTTTGATCCACTTCTG	chr16	32379550	+	18:C>T,19:A>G	GGG	TACTGTTTGATCCACTTCCAGGG	2	19	20	NA			TRUE	ACTR3C
1568	TGGGTGAACGTACATTAACG	chr7	150293359	-	none	GGG	TGGGTGAACGTACATTAACGGGG	0	NA	NA	NA	GeneID:653857	ACTR3C	TRUE	ACTR3C
1569	TGGGTGAACGTACATTAACG	chr7	152816520	+	13:G>A	GGG	TGGGTGAACGTACGTTAACGGGG	1	14	NA	NA	GeneID:57180	ACTR3B	TRUE	ACTR3C
1570	CGGGACACGCCCAGCCAGCG	chr20	38748606	-	none	CGG	CGGGACACGCCCAGCCAGCGCGG	0	NA	NA	NA	GeneID:79913	ACTR5	TRUE	ACTR5
1571	CGGGACACGCCCAGCCAGCG	chr12	47080264	+	0:G>C,17:C>G	AGG	GGGGACACGCCCAGCCACCGAGG	2	1	18	NA	GeneID:91523	PCED1B	FALSE	ACTR5
1572	TCATTTGCCGTGAATACAGT	chr20	38750056	-	none	GGG	TCATTTGCCGTGAATACAGTGGG	0	NA	NA	NA	GeneID:79913	ACTR5	TRUE	ACTR5
1573	TGAGCACAGCTACATCGCTG	chr20	38752265	+	none	AGG	TGAGCACAGCTACATCGCTGAGG	0	NA	NA	NA	GeneID:79913	ACTR5	TRUE	ACTR5
1574	TGGGTAAAACATGCGTACAC	chr20	38750206	-	none	TGG	TGGGTAAAACATGCGTACACTGG	0	NA	NA	NA	GeneID:79913	ACTR5	TRUE	ACTR5
1575	TGGGTAAAACATGCGTACAC	chrX	47264753	-	2:T>C,14:T>C	AGG	TGAGTAAAACATGCATACACAGG	2	3	15	NA			FALSE	ACTR5
1576	AGATGTATGCTATGTGTCTC	chr12	100212303	+	none	AGG	AGATGTATGCTATGTGTCTCAGG	0	NA	NA	NA	GeneID:64431;GeneID:120863	ACTR6;DEPDC4	TRUE	ACTR6
1577	ATAATTCGGAAGGATTATCT	chr12	100210103	-	none	CGG	ATAATTCGGAAGGATTATCTCGG	0	NA	NA	NA	GeneID:64431;GeneID:120863	ACTR6;DEPDC4	TRUE	ACTR6
1578	CTCCCCTTGCAGGATAAATG	chr12	100210282	+	none	TGG	CTCCCCTTGCAGGATAAATGTGG	0	NA	NA	NA	GeneID:64431;GeneID:120863	ACTR6;DEPDC4	TRUE	ACTR6
1579	GGATGTAAAAGAGTCCAGAA	chr12	100205023	-	none	GGG	GGATGTAAAAGAGTCCAGAAGGG	0	NA	NA	NA	GeneID:64431;GeneID:120863	ACTR6;DEPDC4	TRUE	ACTR6
1580	GGATGTAAAAGAGTCCAGAA	chr15	48870294	+	5:G>T,19:T>A	AGG	GGATGGAAAAGAGTCCAGATAGG	2	6	20	NA	GeneID:399694	SHC4	FALSE	ACTR6
1581	GGATGTAAAAGAGTCCAGAA	chr6	19635432	-	4:T>C,11:C>T	AGG	GGATATAAAAGGGTCCAGAAAGG	2	5	12	NA	GeneID:100506885	LOC100506885	FALSE	ACTR6
1582	GGATGTAAAAGAGTCCAGAA	chr18	3813776	-	4:A>C,12:T>C	TGG	GGATTTAAAAGAATCCAGAATGG	2	5	13	NA	GeneID:9229	DLGAP1	FALSE	ACTR6
1583	AGCCAACTGTCCTTGTATAG	chr3	53879957	+	none	GGG	AGCCAACTGTCCTTGTATAGGGG	0	NA	NA	NA	GeneID:93973	ACTR8	TRUE	ACTR8
1584	CAACGATTCCAAAAGTTGCG	chr3	53872481	+	none	GGG	CAACGATTCCAAAAGTTGCGGGG	0	NA	NA	NA	GeneID:93973	ACTR8	TRUE	ACTR8
1585	CACGTGTATTGTAGACGTTG	chr3	53876005	-	none	GGG	CACGTGTATTGTAGACGTTGGGG	0	NA	NA	NA	GeneID:93973	ACTR8	TRUE	ACTR8
1586	CTTCTCCTACTAAATACTCA	chr3	53877648	+	none	GGG	CTTCTCCTACTAAATACTCAGGG	0	NA	NA	NA	GeneID:93973	ACTR8	TRUE	ACTR8
1587	CTTCTCCTACTAAATACTCA	chr12	55750341	-	11:C>T,16:C>G	GGG	CTTCTCCTACTGAATAGTCAGGG	2	12	17	NA	GeneID:10220	GDF11	TRUE	ACTR8
1588	ACGGAGCTGATGACATGGCG	chrX	128052093	+	none	GGG	ACGGAGCTGATGACATGGCGGGG	0	NA	NA	NA	GeneID:139741	ACTRT1	TRUE	ACTRT1
1589	ACGGAGCTGATGACATGGCG	chr2	100196364	+	4:G>A,9:G>A	TGG	ACGGGGCTGGTGACATGGCGTGG	2	5	10	NA			FALSE	ACTRT1
1590	GGTAACAGGATGGGATGACA	chrX	128051953	-	none	TGG	GGTAACAGGATGGGATGACATGG	0	NA	NA	NA	GeneID:139741	ACTRT1	TRUE	ACTRT1
1591	TGATTAGACAGGTAGAAACC	chrX	128051787	+	none	AGG	TGATTAGACAGGTAGAAACCAGG	0	NA	NA	NA	GeneID:139741	ACTRT1	TRUE	ACTRT1
1592	TGATTAGACAGGTAGAAACC	chrX	128127794	+	2:G>A,18:G>C	AGG	TGGTTAGACAGGTAGAAAGCAGG	2	3	19	NA			TRUE	ACTRT1
1593	TTAATCAGAAGTACTTCGTG	chrX	128052035	-	none	GGG	TTAATCAGAAGTACTTCGTGGGG	0	NA	NA	NA	GeneID:139741	ACTRT1	TRUE	ACTRT1
1594	CGCAGTCACCAAGCTCCACG	chr1	3022216	+	none	TGG	CGCAGTCACCAAGCTCCACGTGG	0	NA	NA	NA	GeneID:140625	ACTRT2	TRUE	ACTRT2
1595	CGTGCCCGCTTTCTACCTGT	chr1	3022081	+	none	CGG	CGTGCCCGCTTTCTACCTGTCGG	0	NA	NA	NA	GeneID:140625	ACTRT2	TRUE	ACTRT2
1596	GAATTTCAGGTGCCCCACGA	chr1	3021798	-	none	TGG	GAATTTCAGGTGCCCCACGATGG	0	NA	NA	NA	GeneID:140625	ACTRT2	TRUE	ACTRT2
1597	GATCAGGCCACGCTCGAAAG	chr1	3021906	-	none	GGG	GATCAGGCCACGCTCGAAAGGGG	0	NA	NA	NA	GeneID:140625	ACTRT2	TRUE	ACTRT2
1598	AATGTTCGGGTAGATAAACT	chr3	169769418	+	none	GGG	AATGTTCGGGTAGATAAACTGGG	0	NA	NA	NA	GeneID:84517	ACTRT3	TRUE	ACTRT3
1599	CACTGAGCAACATGATACCA	chr3	169767946	+	none	TGG	CACTGAGCAACATGATACCATGG	0	NA	NA	NA	GeneID:84517	ACTRT3	TRUE	ACTRT3
1600	CACTGAGCAACATGATACCA	chr4	149858152	+	10:A>C,11:G>A	AGG	CACTGAGCAAAGTGATACCAAGG	2	11	12	NA	GeneID:285423	LOC285423	FALSE	ACTRT3
1601	CACTGAGCAACATGATACCA	chr6	165566591	+	5:C>A,7:G>C	AGG	CACTGCGGAACATGATACCAAGG	2	6	8	NA	GeneID:10846	PDE10A	FALSE	ACTRT3
1602	GGCGGGCTAGAACTCTGCGT	chr3	169769362	-	none	GGG	GGCGGGCTAGAACTCTGCGTGGG	0	NA	NA	NA	GeneID:84517	ACTRT3	TRUE	ACTRT3
1603	TGTGGCAATGAACTACGAAG	chr3	169767880	-	none	AGG	TGTGGCAATGAACTACGAAGAGG	0	NA	NA	NA	GeneID:84517	ACTRT3	TRUE	ACTRT3
1604	ATTACACTGTTGGAGTGTGT	chr2	157774089	-	none	CGG	ATTACACTGTTGGAGTGTGTCGG	0	NA	NA	NA	GeneID:90	ACVR1	TRUE	ACVR1
1605	CCATGACTTCTCATCACGGG	chr2	157770422	+	none	AGG	CCATGACTTCTCATCACGGGAGG	0	NA	NA	NA	GeneID:90	ACVR1	TRUE	ACVR1
1606	CTGGTGTAACAGGAACATCA	chr2	157780357	-	none	CGG	CTGGTGTAACAGGAACATCACGG	0	NA	NA	NA	GeneID:90	ACVR1	TRUE	ACVR1
1607	GCCATCGTTGATGCTCAGTG	chr2	157780481	+	none	AGG	GCCATCGTTGATGCTCAGTGAGG	0	NA	NA	NA	GeneID:90	ACVR1	TRUE	ACVR1
1608	AAGAGATTATTGGCAAGGGT	chr12	51981016	+	none	CGG	AAGAGATTATTGGCAAGGGTCGG	0	NA	NA	NA	GeneID:91	ACVR1B	TRUE	ACVR1B
1609	AAGAGATTATTGGCAAGGGT	chr8	98539118	-	4:T>C,7:T>A	AGG	AAGAAATAATTGGCAAGGGTAGG	2	5	8	NA	GeneID:6788	STK3	FALSE	ACVR1B
1610	ACTTGACTCAGGTCACCTCA	chr12	51976315	+	none	AGG	ACTTGACTCAGGTCACCTCAAGG	0	NA	NA	NA	GeneID:91	ACVR1B	TRUE	ACVR1B
1611	CCGGTTCAGATAATCAAACA	chr12	51984055	-	none	GGG	CCGGTTCAGATAATCAAACAGGG	0	NA	NA	NA	GeneID:91	ACVR1B	TRUE	ACVR1B
1612	CTACACGTGTGAGACAGATG	chr12	51975301	+	none	GGG	CTACACGTGTGAGACAGATGGGG	0	NA	NA	NA	GeneID:91	ACVR1B	TRUE	ACVR1B
1613	ATTGTCCTTTGAACCAACAG	chr2	157550364	+	none	AGG	ATTGTCCTTTGAACCAACAGAGG	0	NA	NA	NA	GeneID:130399	ACVR1C	TRUE	ACVR1C
1614	CCAAGATCTTTCATCTCTGG	chr2	157550240	+	none	AGG	CCAAGATCTTTCATCTCTGGAGG	0	NA	NA	NA	GeneID:130399	ACVR1C	TRUE	ACVR1C
1615	CTGGCGCTCTCAATTGCTAG	chr2	157544485	-	none	TGG	CTGGCGCTCTCAATTGCTAGTGG	0	NA	NA	NA	GeneID:130399	ACVR1C	TRUE	ACVR1C
1616	TGTAGGAGCACTGTCGACCC	chr2	157556206	+	none	TGG	TGTAGGAGCACTGTCGACCCTGG	0	NA	NA	NA	GeneID:130399	ACVR1C	TRUE	ACVR1C
1617	AGTGGTTTCAAACCTAGTAA	chr2	147915217	-	none	TGG	AGTGGTTTCAAACCTAGTAATGG	0	NA	NA	NA	GeneID:92	ACVR2A	TRUE	ACVR2A
1618	AGTGGTTTCAAACCTAGTAA	chr14	83089449	+	10:G>A,12:A>C	TGG	AGTGGTTTCAGAACTAGTAATGG	2	11	13	NA			FALSE	ACVR2A
1619	ATTGCAGAAACCATGGCTAG	chr2	147918503	+	none	AGG	ATTGCAGAAACCATGGCTAGAGG	0	NA	NA	NA	GeneID:92	ACVR2A	TRUE	ACVR2A
1620	CCAAAGATCCACATCAACAC	chr2	147917382	-	none	TGG	CCAAAGATCCACATCAACACTGG	0	NA	NA	NA	GeneID:92	ACVR2A	TRUE	ACVR2A
1621	CCAAAGATCCACATCAACAC	chr7	141394685	-	3:A>T,14:C>G	TGG	CCATAGATCCACATGAACACTGG	2	4	15	NA	GeneID:100507421	TMEM178B	FALSE	ACVR2A
1622	CCAGTTGCTTAACGAATATG	chr2	147915288	+	none	TGG	CCAGTTGCTTAACGAATATGTGG	0	NA	NA	NA	GeneID:92	ACVR2A	TRUE	ACVR2A
1623	ACAAGCCGTCTATTGCCCAC	chr3	38479804	+	none	AGG	ACAAGCCGTCTATTGCCCACAGG	0	NA	NA	NA	GeneID:93	ACVR2B	TRUE	ACVR2B
1624	ATGACTTCAACTGCTACGAT	chr3	38477472	+	none	AGG	ATGACTTCAACTGCTACGATAGG	0	NA	NA	NA	GeneID:93	ACVR2B	TRUE	ACVR2B
1625	ATGTCCACATGACCGTAGGG	chr3	38478265	-	none	GGG	ATGTCCACATGACCGTAGGGGGG	0	NA	NA	NA	GeneID:93	ACVR2B	TRUE	ACVR2B
1626	CTGGAGCGCACCAACCAGAG	chr3	38477345	+	none	CGG	CTGGAGCGCACCAACCAGAGCGG	0	NA	NA	NA	GeneID:93	ACVR2B	TRUE	ACVR2B
1627	CTGGAGCGCACCAACCAGAG	chr6	3487230	-	3:G>C,6:C>G	AGG	CTGCAGGGCACCAACCAGAGAGG	2	4	7	NA			FALSE	ACVR2B
1628	AGGCACCCCCAGGAACATCG	chr12	51913217	+	none	GGG	AGGCACCCCCAGGAACATCGGGG	0	NA	NA	NA	GeneID:94	ACVRL1	TRUE	ACVRL1
1629	AGGCACCCCCAGGAACATCG	chr17	43938486	+	11:C>G,13:C>A	CGG	AGGCACCCCCACGCACATCGCGG	2	12	14	NA			FALSE	ACVRL1
1630	CCAGGACTGTTCATCCCTCG	chr12	51914510	-	none	AGG	CCAGGACTGTTCATCCCTCGAGG	0	NA	NA	NA	GeneID:94	ACVRL1	TRUE	ACVRL1
1631	CCAGGACTGTTCATCCCTCG	chr20	18265688	-	6:T>G,13:T>A	GGG	CCAGGAATGTTCAACCCTCGGGG	2	7	14	NA			TRUE	ACVRL1
1632	CTGCGTGCTCGAGTTGCGGG	chr12	51915248	-	none	AGG	CTGCGTGCTCGAGTTGCGGGAGG	0	NA	NA	NA	GeneID:94	ACVRL1	TRUE	ACVRL1
1633	TGGACAGTGACTGCACCACA	chr12	51913980	+	none	GGG	TGGACAGTGACTGCACCACAGGG	0	NA	NA	NA	GeneID:94	ACVRL1	TRUE	ACVRL1
1634	TGGACAGTGACTGCACCACA	chr6	85892961	-	10:C>G,17:G>T	TGG	TGGACAGTGAGTGCACCCCATGG	2	11	18	NA			FALSE	ACVRL1
1635	AGGCACAAAGGTCATGTGGA	chr3	51986310	-	none	TGG	AGGCACAAAGGTCATGTGGATGG	0	NA	NA	NA	GeneID:100526760;GeneID:95	ABHD14A-ACY1;ACY1	TRUE	ACY1
1636	AGGCACAAAGGTCATGTGGA	chr11	69959928	-	11:G>A,13:G>T	TGG	AGGCACAAAGGCCCTGTGGATGG	2	12	14	NA			FALSE	ACY1
1637	AGGCACAAAGGTCATGTGGA	chr1	242723257	-	8:A>T,16:G>A	AGG	AGGCACAATGGTCATGCGGAAGG	2	9	17	NA			FALSE	ACY1
1638	AGGCACAAAGGTCATGTGGA	chr4	34374578	-	3:C>G,12:C>G	TGG	AGGGACAAAGGTGATGTGGATGG	2	4	13	NA			FALSE	ACY1
1639	CCATGCCTCACGCTTCATGG	chr3	51987018	+	none	AGG	CCATGCCTCACGCTTCATGGAGG	0	NA	NA	NA	GeneID:100526760;GeneID:95	ABHD14A-ACY1;ACY1	TRUE	ACY1
1640	GCTGGACAGTGCGGATACGC	chr3	51984123	-	none	AGG	GCTGGACAGTGCGGATACGCAGG	0	NA	NA	NA	GeneID:100526760;GeneID:95	ABHD14A-ACY1;ACY1	TRUE	ACY1
1641	TAGCTTAGTCAGGTTCACGG	chr3	51987349	-	none	AGG	TAGCTTAGTCAGGTTCACGGAGG	0	NA	NA	NA	GeneID:100526760;GeneID:95	ABHD14A-ACY1;ACY1	TRUE	ACY1
1642	TAGCTTAGTCAGGTTCACGG	chr18	68993145	+	7:C>G	AGG	TAGCTTACTCAGGTTCACGGAGG	1	8	NA	NA	GeneID:79839	CCDC102B	TRUE	ACY1
1643	CACCTCATATGGGTCGTCCG	chr11	67645853	+	none	GGG	CACCTCATATGGGTCGTCCGGGG	0	NA	NA	NA	GeneID:91703	ACY3	TRUE	ACY3
1644	CTTCCTGTACCAGCGGTCTG	chr11	67645331	-	none	GGG	CTTCCTGTACCAGCGGTCTGGGG	0	NA	NA	NA	GeneID:91703	ACY3	TRUE	ACY3
1645	GTGCATGGCAAAGACTTCGT	chr11	67645709	+	none	GGG	GTGCATGGCAAAGACTTCGTGGG	0	NA	NA	NA	GeneID:91703	ACY3	TRUE	ACY3
1646	TGAGGTCATGGTCCACGTAG	chr11	67646835	+	none	CGG	TGAGGTCATGGTCCACGTAGCGG	0	NA	NA	NA	GeneID:91703	ACY3	TRUE	ACY3
1647	ACAGTGCAAGGACAATTGCA	chr14	75053585	-	none	AGG	ACAGTGCAAGGACAATTGCAAGG	0	NA	NA	NA	GeneID:97	ACYP1	TRUE	ACYP1
1648	TAGGCTGAGGGTAAAAAGCT	chr14	75053642	-	none	GGG	TAGGCTGAGGGTAAAAAGCTGGG	0	NA	NA	NA	GeneID:97	ACYP1	TRUE	ACYP1
1649	TGGGTCCAGAACACTGACCG	chr14	75053609	-	none	GGG	TGGGTCCAGAACACTGACCGGGG	0	NA	NA	NA	GeneID:97	ACYP1	TRUE	ACYP1
1650	TTCCTGCATATGACGCACCT	chr14	75053551	+	none	TGG	TTCCTGCATATGACGCACCTTGG	0	NA	NA	NA	GeneID:97	ACYP1	TRUE	ACYP1
1651	ACCAGCAAAGGCACCGTGAC	chr2	54138689	+	none	AGG	ACCAGCAAAGGCACCGTGACAGG	0	NA	NA	NA	GeneID:98	ACYP2	TRUE	ACYP2
1652	CGCCCAGTCACTCAAATCCG	chr2	54115706	+	none	TGG	CGCCCAGTCACTCAAATCCGTGG	0	NA	NA	NA	GeneID:98	ACYP2	TRUE	ACYP2
1653	GAGGTGTTCGGAAGAGTGCA	chr2	54115734	+	none	GGG	GAGGTGTTCGGAAGAGTGCAGGG	0	NA	NA	NA	GeneID:98	ACYP2	TRUE	ACYP2
1654	TGAAGCTAGGAAAATAGGAG	chr2	54138649	+	none	TGG	TGAAGCTAGGAAAATAGGAGTGG	0	NA	NA	NA	GeneID:98	ACYP2	TRUE	ACYP2
1655	TGAAGCTAGGAAAATAGGAG	chr11	132728424	+	2:G>A,17:C>G	AGG	TGGAGCTAGGAAAATAGCAGAGG	2	3	18	NA	GeneID:4978	OPCML	FALSE	ACYP2
1656	TGAAGCTAGGAAAATAGGAG	chr10	96511881	-	7:C>T,18:A>T	TGG	TGAAGCTGGGAAAATAGGTGTGG	2	8	19	NA	GeneID:7093	TLL2	FALSE	ACYP2
1657	CACAGACTGGTCCCCCAAGG	chr20	44624314	-	none	TGG	CACAGACTGGTCCCCCAAGGTGG	0	NA	NA	NA	GeneID:100	ADA	TRUE	ADA
1658	TCACCGTACTGTCCACGCCG	chr20	44623038	-	none	GGG	TCACCGTACTGTCCACGCCGGGG	0	NA	NA	NA	GeneID:11142;GeneID:100	PKIG;ADA	TRUE	ADA
1659	TCCCAGCTAACACAGCAGAG	chr20	44629132	-	none	GGG	TCCCAGCTAACACAGCAGAGGGG	0	NA	NA	NA	GeneID:100	ADA	TRUE	ADA
1660	TCCCAGCTAACACAGCAGAG	chr22	35349370	-	15:C>G,16:C>T	AGG	TCCCAGCTAACACAGGGGAGAGG	2	16	17	NA			FALSE	ADA
1661	TCCCAGCTAACACAGCAGAG	chr7	157965450	+	8:T>A,16:T>A	GGG	TCCCAGCTTACACAGCTGAGGGG	2	9	17	NA	GeneID:5799	PTPRN2	FALSE	ADA
1662	TGGACATACTCAAGACAGAG	chr20	44622906	-	none	CGG	TGGACATACTCAAGACAGAGCGG	0	NA	NA	NA	GeneID:11142;GeneID:100	PKIG;ADA	TRUE	ADA
1663	TGGACATACTCAAGACAGAG	chr6	160419824	+	13:C>G,19:A>G	TGG	TGGACATACTCAACACAGAATGG	2	14	20	NA	GeneID:6581	SLC22A3	FALSE	ADA
1664	AACTGGTGCAAGGCTGACAC	chr4	122381110	-	none	AGG	AACTGGTGCAAGGCTGACACAGG	0	NA	NA	NA	GeneID:132612	ADAD1	TRUE	ADAD1
1665	AGGTGAATACAATTACAGCC	chr4	122407938	+	none	AGG	AGGTGAATACAATTACAGCCAGG	0	NA	NA	NA	GeneID:132612	ADAD1	TRUE	ADAD1
1666	CGATAACTACACCCACAGGA	chr4	122380163	+	none	TGG	CGATAACTACACCCACAGGATGG	0	NA	NA	NA	GeneID:132612	ADAD1	TRUE	ADAD1
1667	TCAAATGCAGATATAGAATG	chr4	122412592	-	none	TGG	TCAAATGCAGATATAGAATGTGG	0	NA	NA	NA	GeneID:132612	ADAD1	TRUE	ADAD1
1668	TCAAATGCAGATATAGAATG	chr7	128819961	-	10:C>T,13:G>A	GGG	TCAAATGCAGGTACAGAATGGGG	2	11	14	NA	GeneID:64753	CCDC136	FALSE	ADAD1
1669	TCAAATGCAGATATAGAATG	chr1	14483259	+	7:A>C,13:G>T	GGG	TCAAATGAAGATAGAGAATGGGG	2	8	14	NA	GeneID:23254	KAZN	FALSE	ADAD1
1670	TCAAATGCAGATATAGAATG	chr19	57721754	-	9:G>C,15:G>C	AGG	TCAAATGCACATATACAATGAGG	2	10	16	NA	GeneID:79891	ZNF671	TRUE	ADAD1
1671	TCAAATGCAGATATAGAATG	chr16	58374674	-	6:A>C,11:C>A	TGG	TCAAATTCAGAGATAGAATGTGG	2	7	12	NA	GeneID:64785	GINS3	FALSE	ADAD1
1672	ACAGAGATCCCGCGTGCCAG	chr16	84195291	+	none	GGG	ACAGAGATCCCGCGTGCCAGGGG	0	NA	NA	NA	GeneID:161931	ADAD2	TRUE	ADAD2
1673	CACTGCGAATAGCAAGACGG	chr16	84194499	+	none	AGG	CACTGCGAATAGCAAGACGGAGG	0	NA	NA	NA	GeneID:161931	ADAD2	TRUE	ADAD2
1674	TCACCTACCTACGCTCAGGG	chr16	84194968	-	none	GGG	TCACCTACCTACGCTCAGGGGGG	0	NA	NA	NA	GeneID:161931	ADAD2	TRUE	ADAD2
1675	TTCAAATATAGAGCCCCTGG	chr16	84194013	+	none	AGG	TTCAAATATAGAGCCCCTGGAGG	0	NA	NA	NA	GeneID:161931	ADAD2	TRUE	ADAD2
1676	TTCAAATATAGAGCCCCTGG	chr3	43075334	-	13:T>G,15:T>G	TGG	TTCAAATATAGAGACACTGGTGG	2	14	16	NA			FALSE	ADAD2
1677	TTCAAATATAGAGCCCCTGG	chr8	134996139	-	9:C>T,19:T>C	GGG	TTCAAATATGGAGCCCCTGAGGG	2	10	20	NA			FALSE	ADAD2
1678	ACTAATGGATCCATTCAAGT	chr15	43335708	-	none	GGG	ACTAATGGATCCATTCAAGTGGG	0	NA	NA	NA	GeneID:161823	ADAL	TRUE	ADAL
1679	ACTAATGGATCCATTCAAGT	chr11	108730008	+	0:T>A,11:A>C	GGG	TCTAATGGATCAATTCAAGTGGG	2	1	12	NA	GeneID:1662	DDX10	TRUE	ADAL
1680	CAATCACAGTCATCTGATCG	chr15	43335778	-	none	TGG	CAATCACAGTCATCTGATCGTGG	0	NA	NA	NA	GeneID:161823	ADAL	TRUE	ADAL
1681	GGAGACTGTAAAACTTGCCG	chr15	43345898	+	none	AGG	GGAGACTGTAAAACTTGCCGAGG	0	NA	NA	NA	GeneID:161823	ADAL	TRUE	ADAL
1682	TATGTGGAATCTATACTTGA	chr15	43343010	+	none	AGG	TATGTGGAATCTATACTTGAAGG	0	NA	NA	NA	GeneID:161823	ADAL	TRUE	ADAL
1683	CCCATAAATACGGTCCTCAG	chr15	58665171	-	none	GGG	CCCATAAATACGGTCCTCAGGGG	0	NA	NA	NA	GeneID:102	ADAM10	TRUE	ADAM10
1684	GGAAATGGAATGGTAGAACA	chr15	58621581	-	none	AGG	GGAAATGGAATGGTAGAACAAGG	0	NA	NA	NA	GeneID:102	ADAM10	TRUE	ADAM10
1685	GGAAATGGAATGGTAGAACA	chr4	107762165	+	3:G>A,10:G>T	GGG	GGAGATGGAAGGGTAGAACAGGG	2	4	11	NA			FALSE	ADAM10
1686	GGAAATGGAATGGTAGAACA	chr22	12290656	+	3:G>A,14:G>A	TGG	GGAGATGGAATGGTGGAACATGG	2	4	15	NA			FALSE	ADAM10
1687	GGAAATGGAATGGTAGAACA	chr16	79737884	-	7:T>C,18:T>G	AGG	GGAAATGAAATGGTAGAAAAAGG	2	8	19	NA	GeneID:101928248;GeneID:102467146	LOC101928248;LOC102467146	FALSE	ADAM10
1688	GGAAATGGAATGGTAGAACA	chr22	12574101	-	3:C>T,14:C>T	TGG	GGAGATGGAATGGTGGAACATGG	2	4	15	NA			FALSE	ADAM10
1689	TTCCATCAATAACAGACCCA	chr15	58679240	+	none	TGG	TTCCATCAATAACAGACCCATGG	0	NA	NA	NA	GeneID:102	ADAM10	TRUE	ADAM10
1690	TTCCATCAATAACAGACCCA	chr3	143723194	-	10:G>T,14:A>C	GGG	TTCCATCAATCACATACCCAGGG	2	11	15	NA	GeneID:285195	SLC9A9	FALSE	ADAM10
1691	TTCCATCAATAACAGACCCA	chr4	151843223	+	8:T>A,11:T>A	GGG	TTCCATCATTATCAGACCCAGGG	2	9	12	NA			FALSE	ADAM10
1692	TTTCAACCTACGAATGAAGA	chr15	58682291	-	none	GGG	TTTCAACCTACGAATGAAGAGGG	0	NA	NA	NA	GeneID:102	ADAM10	TRUE	ADAM10
1693	GCTCATGGTCTACCGACGGG	chr17	44773367	+	none	AGG	GCTCATGGTCTACCGACGGGAGG	0	NA	NA	NA	GeneID:4185	ADAM11	TRUE	ADAM11
1694	GCTCCACGTATTGCGAGGAG	chr17	44769990	-	none	AGG	GCTCCACGTATTGCGAGGAGAGG	0	NA	NA	NA	GeneID:4185	ADAM11	TRUE	ADAM11
1695	GTTCGAGCAGATGCGACAGT	chr17	44773012	+	none	CGG	GTTCGAGCAGATGCGACAGTCGG	0	NA	NA	NA	GeneID:4185	ADAM11	TRUE	ADAM11
1696	TGGGAACTTGACTTACATCG	chr17	44771770	+	none	TGG	TGGGAACTTGACTTACATCGTGG	0	NA	NA	NA	GeneID:4185	ADAM11	TRUE	ADAM11
1697	AAGCAATGGTACTTGCCCGG	chr10	126093968	+	none	TGG	AAGCAATGGTACTTGCCCGGTGG	0	NA	NA	NA	GeneID:8038	ADAM12	TRUE	ADAM12
1698	ACTGAACATTCGGATCGTGT	chr10	126101210	-	none	TGG	ACTGAACATTCGGATCGTGTTGG	0	NA	NA	NA	GeneID:8038	ADAM12	TRUE	ADAM12
1699	GGTGATCCTTATGGCAACTG	chr10	126049602	-	none	TGG	GGTGATCCTTATGGCAACTGTGG	0	NA	NA	NA	GeneID:8038	ADAM12	TRUE	ADAM12
1700	TGCTGAATATTCGACTACAA	chr10	126278955	-	none	CGG	TGCTGAATATTCGACTACAACGG	0	NA	NA	NA	GeneID:8038	ADAM12	TRUE	ADAM12
1701	AGTGCCACTCGTACATTCAG	chr1	155056091	-	none	GGG	AGTGCCACTCGTACATTCAGGGG	0	NA	NA	NA	GeneID:8751	ADAM15	TRUE	ADAM15
1702	CTCCAGACAGCTAATACTCG	chr1	155058072	+	none	GGG	CTCCAGACAGCTAATACTCGGGG	0	NA	NA	NA	GeneID:8751	ADAM15	TRUE	ADAM15
1703	CTGTTGTCAAAATTGCCAGG	chr1	155057710	+	none	TGG	CTGTTGTCAAAATTGCCAGGTGG	0	NA	NA	NA	GeneID:8751	ADAM15	TRUE	ADAM15
1704	TGGATTCGCGAAATAATGGG	chr1	155054383	-	none	AGG	TGGATTCGCGAAATAATGGGAGG	0	NA	NA	NA	GeneID:8751	ADAM15	TRUE	ADAM15
1705	AATCAGAATCAACACAGATG	chr2	9535853	-	none	GGG	AATCAGAATCAACACAGATGGGG	0	NA	NA	NA	GeneID:6868	ADAM17	TRUE	ADAM17
1706	AATCAGAATCAACACAGATG	chr20	34526876	-	2:C>A,16:T>C	GGG	AAGCAGAATCAACACAAATGGGG	2	3	17	NA	GeneID:83658	DYNLRB1	FALSE	ADAM17
1707	ACAAAATTTCAAGGTCGTGG	chr2	9536766	-	none	TGG	ACAAAATTTCAAGGTCGTGGTGG	0	NA	NA	NA	GeneID:6868	ADAM17	TRUE	ADAM17
1708	ACAAAATTTCAAGGTCGTGG	chr4	19812037	-	2:A>T,13:T>C	TGG	ACTAAATTTCAAGATCGTGGTGG	2	3	14	NA			FALSE	ADAM17
1709	CATCGCTTCTACAGATACAT	chr2	9526147	-	none	GGG	CATCGCTTCTACAGATACATGGG	0	NA	NA	NA	GeneID:6868	ADAM17	TRUE	ADAM17
1710	TGGTGAAAAGCACTACAACA	chr2	9521261	-	none	TGG	TGGTGAAAAGCACTACAACATGG	0	NA	NA	NA	GeneID:6868	ADAM17	TRUE	ADAM17
1711	AAAATCCCATTACCACACAC	chr8	39648470	-	none	TGG	AAAATCCCATTACCACACACTGG	0	NA	NA	NA	GeneID:8749	ADAM18	TRUE	ADAM18
1712	AGTAAGTATGCTATGTCATG	chr8	39637680	-	none	GGG	AGTAAGTATGCTATGTCATGGGG	0	NA	NA	NA	GeneID:8749	ADAM18	TRUE	ADAM18
1713	AGTGCCTGCTATTGACAACT	chr8	39667995	-	none	GGG	AGTGCCTGCTATTGACAACTGGG	0	NA	NA	NA	GeneID:8749	ADAM18	TRUE	ADAM18
1714	AGTGCCTGCTATTGACAACT	chr6	130585959	-	10:G>T,17:A>T	GGG	AGTGCCTGCTCTTGACATCTGGG	2	11	18	NA			FALSE	ADAM18
1715	AGTGCCTGCTATTGACAACT	chr17	79509864	-	10:G>T,14:C>T	GGG	AGTGCCTGCTCTTGGCAACTGGG	2	11	15	NA	GeneID:146713	RBFOX3	FALSE	ADAM18
1716	TATAACAGTCAATTTGAACT	chr8	39637546	-	none	GGG	TATAACAGTCAATTTGAACTGGG	0	NA	NA	NA	GeneID:8749	ADAM18	TRUE	ADAM18
1717	TATAACAGTCAATTTGAACT	chr10	108146520	+	14:G>T,18:A>C	TGG	TATAACAGTCAATTGGAAATTGG	2	15	19	NA	GeneID:103695365	LINC01435	FALSE	ADAM18
1718	ATGCCTCTAATTGTACCCTG	chr5	157499620	-	none	AGG	ATGCCTCTAATTGTACCCTGAGG	0	NA	NA	NA	GeneID:8728	ADAM19	TRUE	ADAM19
1719	CCTCTAAATAATCAGCCACG	chr5	157518821	+	none	AGG	CCTCTAAATAATCAGCCACGAGG	0	NA	NA	NA	GeneID:8728	ADAM19	TRUE	ADAM19
1720	GTCACGCTCAGCACTTGCCG	chr5	157530815	-	none	AGG	GTCACGCTCAGCACTTGCCGAGG	0	NA	NA	NA	GeneID:8728	ADAM19	TRUE	ADAM19
1721	TGCCCAGAGATGCGAAGTGT	chr5	157493164	-	none	GGG	TGCCCAGAGATGCGAAGTGTGGG	0	NA	NA	NA	GeneID:8728	ADAM19	TRUE	ADAM19
1722	TGCCCAGAGATGCGAAGTGT	chr3	123679340	-	12:C>G,19:T>A	AGG	TGCCCAGAGATGGGAAGTGAAGG	2	13	20	NA	GeneID:4638	MYLK	FALSE	ADAM19
1723	TGCCCAGAGATGCGAAGTGT	chr1	7154462	-	12:C>G,19:T>A	TGG	TGCCCAGAGATGGGAAGTGATGG	2	13	20	NA	GeneID:23261	CAMTA1	FALSE	ADAM19
1724	TGCCCAGAGATGCGAAGTGT	chr1	234538156	+	12:T>C,15:C>A	TGG	TGCCCAGAGATGTGACGTGTTGG	2	13	16	NA			FALSE	ADAM19
1725	ATGTGTGATGCAAACTATGC	chr8	39786989	-	none	AGG	ATGTGTGATGCAAACTATGCAGG	0	NA	NA	NA	GeneID:2515	ADAM2	TRUE	ADAM2
1726	CTTTAAATTACAAAGCGTAG	chr8	39821003	-	none	AGG	CTTTAAATTACAAAGCGTAGAGG	0	NA	NA	NA	GeneID:2515	ADAM2	TRUE	ADAM2
1727	GACCTCCCTGAATATTGCAA	chr8	39766978	-	none	TGG	GACCTCCCTGAATATTGCAATGG	0	NA	NA	NA	GeneID:2515	ADAM2	TRUE	ADAM2
1728	TTGAAAAAAGGATCTAAGCG	chr8	39769458	+	none	AGG	TTGAAAAAAGGATCTAAGCGAGG	0	NA	NA	NA	GeneID:2515	ADAM2	TRUE	ADAM2
1729	AATGTGACTGTGGAACCATA	chr14	70523479	-	none	CGG	AATGTGACTGTGGAACCATACGG	0	NA	NA	NA	GeneID:8748	ADAM20	TRUE	ADAM20
1730	AGAGATACATTGTCCACATG	chr14	70524529	-	none	AGG	AGAGATACATTGTCCACATGAGG	0	NA	NA	NA	GeneID:8748	ADAM20	TRUE	ADAM20
1731	AGAGATACATTGTCCACATG	chr2	184861210	-	7:A>G,11:A>C	AGG	AGAGATATATTTTCCACATGAGG	2	8	12	NA	GeneID:91752	ZNF804A	FALSE	ADAM20
1732	GGTGTGTGTGCGAGCTACAG	chr14	70523671	-	none	TGG	GGTGTGTGTGCGAGCTACAGTGG	0	NA	NA	NA	GeneID:8748	ADAM20	TRUE	ADAM20
1733	TAAGGGCAACCAAGGACTCA	chr14	70524381	+	none	GGG	TAAGGGCAACCAAGGACTCAGGG	0	NA	NA	NA	GeneID:8748	ADAM20	TRUE	ADAM20
1734	TAAGGGCAACCAAGGACTCA	chr2	71558620	-	1:C>T,8:C>T	GGG	TGAGGGCAGCCAAGGACTCAGGG	2	2	9	NA	GeneID:8291	DYSF	FALSE	ADAM20
1735	ATATTCCTGCAACATAGGCT	chr14	70458425	-	none	AGG	ATATTCCTGCAACATAGGCTAGG	0	NA	NA	NA	GeneID:8747	ADAM21	TRUE	ADAM21
1736	ATATTCCTGCAACATAGGCT	chr14	70246714	+	12:T>C,13:G>A	AGG	ATATTCCTGCAATGTAGGCTAGG	2	13	14	NA	GeneID:145241	ADAM21P1	TRUE	ADAM21
1737	ATATTCCTGCAACATAGGCT	chrX	155638789	-	9:C>G,18:C>G	AGG	ATATTCCTGGAACATAGGGTAGG	2	10	19	NA	GeneID:55217	TMLHE	FALSE	ADAM21
1738	GAAACACGTTGTTCATATGA	chr14	70457708	+	none	GGG	GAAACACGTTGTTCATATGAGGG	0	NA	NA	NA	GeneID:8747	ADAM21	TRUE	ADAM21
1739	GAAACACGTTGTTCATATGA	chr14	70247431	-	6:A>G	GGG	GAAACATGTTGTTCATATGAGGG	1	7	NA	NA	GeneID:145241	ADAM21P1	TRUE	ADAM21
1740	GAAACACGTTGTTCATATGA	chr19	22835998	-	7:T>C,8:C>A	AGG	GAAACACAGTGTTCATATGAAGG	2	8	9	NA			FALSE	ADAM21
1741	GCATAATCCTCCAAGATTGG	chr14	70458680	+	none	GGG	GCATAATCCTCCAAGATTGGGGG	0	NA	NA	NA	GeneID:8747	ADAM21	TRUE	ADAM21
1742	GCATAATCCTCCAAGATTGG	chr14	70246459	-	3:T>A	GGG	GCAAAATCCTCCAAGATTGGGGG	1	4	NA	NA	GeneID:145241	ADAM21P1	TRUE	ADAM21
1743	TGGGTTCAATTTCATAAGTG	chr14	70457921	-	none	AGG	TGGGTTCAATTTCATAAGTGAGG	0	NA	NA	NA	GeneID:8747	ADAM21	TRUE	ADAM21
1744	TGGGTTCAATTTCATAAGTG	chr14	70247218	+	15:G>A	AGG	TGGGTTCAATTTCATGAGTGAGG	1	16	NA	NA	GeneID:145241	ADAM21P1	TRUE	ADAM21
1745	TGGGTTCAATTTCATAAGTG	chr15	66152206	-	8:A>T,9:T>A	GGG	TGGGTTCATATTCATAAGTGGGG	2	9	10	NA	GeneID:84465	MEGF11	FALSE	ADAM21
1746	ATAGGTATTGGTATGTACAA	chr7	88130409	-	none	CGG	ATAGGTATTGGTATGTACAACGG	0	NA	NA	NA	GeneID:53616	ADAM22	TRUE	ADAM22
1747	CTTAGGTGAATGTAAATGCG	chr7	88135974	+	none	AGG	CTTAGGTGAATGTAAATGCGAGG	0	NA	NA	NA	GeneID:53616	ADAM22	TRUE	ADAM22
1748	TACTACCAGGGCCATATCCG	chr7	88108190	+	none	AGG	TACTACCAGGGCCATATCCGAGG	0	NA	NA	NA	GeneID:53616	ADAM22	TRUE	ADAM22
1749	TGTATTTCATAAACTCACGT	chr7	88131369	-	none	AGG	TGTATTTCATAAACTCACGTAGG	0	NA	NA	NA	GeneID:53616	ADAM22	TRUE	ADAM22
1750	ACATATAATCCAGAAAACCT	chr2	206547445	+	none	TGG	ACATATAATCCAGAAAACCTTGG	0	NA	NA	NA	GeneID:8745	ADAM23	TRUE	ADAM23
1751	ACATATAATCCAGAAAACCT	chr13	58032321	+	4:G>A,10:T>C	TGG	ACATGTAATCTAGAAAACCTTGG	2	5	11	NA			FALSE	ADAM23
1752	AGGCGTCAAAGACTCCAAGG	chr2	206542086	+	none	TGG	AGGCGTCAAAGACTCCAAGGTGG	0	NA	NA	NA	GeneID:8745	ADAM23	TRUE	ADAM23
1753	ATATTACATCAACCAAGACT	chr2	206445445	+	none	CGG	ATATTACATCAACCAAGACTCGG	0	NA	NA	NA	GeneID:8745	ADAM23	TRUE	ADAM23
1754	ATATTACATCAACCAAGACT	chr1	44990046	+	0:G>A,7:C>A	TGG	GTATTACCTCAACCAAGACTTGG	2	1	8	NA			TRUE	ADAM23
1755	GGATACTTACAGAATCCACA	chr2	206557488	-	none	AGG	GGATACTTACAGAATCCACAAGG	0	NA	NA	NA	GeneID:8745	ADAM23	TRUE	ADAM23
1756	GGATACTTACAGAATCCACA	chr3	102334854	-	7:G>A,9:T>G	GGG	GGATACTCAAAGAATCCACAGGG	2	8	10	NA	GeneID:131368	ZPLD1	FALSE	ADAM23
1757	CATACTACTAGTTTGGTGGC	chr8	24313565	-	none	AGG	CATACTACTAGTTTGGTGGCAGG	0	NA	NA	NA	GeneID:10863	ADAM28	TRUE	ADAM28
1758	CATACTACTAGTTTGGTGGC	chr10	19418959	-	10:A>C,14:A>C	AGG	CATACTACTATTTTTGTGGCAGG	2	11	15	NA	GeneID:340895	MALRD1	FALSE	ADAM28
1759	TAAAAAGCTCAATACTCATG	chr8	24323838	+	none	TGG	TAAAAAGCTCAATACTCATGTGG	0	NA	NA	NA	GeneID:10863	ADAM28	TRUE	ADAM28
1760	TAGGCAATGGAGCATTAAAG	chr8	24331230	-	none	AGG	TAGGCAATGGAGCATTAAAGAGG	0	NA	NA	NA	GeneID:10863	ADAM28	TRUE	ADAM28
1761	TTAAGCCCCATACATCGGGA	chr8	24313430	+	none	TGG	TTAAGCCCCATACATCGGGATGG	0	NA	NA	NA	GeneID:10863	ADAM28	TRUE	ADAM28
1762	ACTGCAAGTTCCTACCATCA	chr4	174976858	+	none	GGG	ACTGCAAGTTCCTACCATCAGGG	0	NA	NA	NA	GeneID:11086	ADAM29	TRUE	ADAM29
1763	ACTGCAAGTTCCTACCATCA	chr14	70458859	+	11:A>C,13:G>A	GGG	ACTGCAAGTTCATGCCATCAGGG	2	12	14	NA	GeneID:8747	ADAM21	TRUE	ADAM29
1764	ACTGCAAGTTCCTACCATCA	chr16	31241559	+	8:C>T,13:T>A	GGG	ACTGCAAGCTCCTTCCATCAGGG	2	9	14	NA			FALSE	ADAM29
1765	AGTCGGAGAACATTACGCCC	chr4	174976342	+	none	CGG	AGTCGGAGAACATTACGCCCCGG	0	NA	NA	NA	GeneID:11086	ADAM29	TRUE	ADAM29
1766	GTATACCAGATGTTCAAACG	chr4	174975955	-	none	TGG	GTATACCAGATGTTCAAACGTGG	0	NA	NA	NA	GeneID:11086	ADAM29	TRUE	ADAM29
1767	TTTGGGCATGAACCATGATG	chr4	174976535	+	none	AGG	TTTGGGCATGAACCATGATGAGG	0	NA	NA	NA	GeneID:11086	ADAM29	TRUE	ADAM29
1768	TTTGGGCATGAACCATGATG	chr21	35695497	-	6:C>G,19:A>C	AGG	TTTGGGGATGAACCATGATTAGG	2	7	20	NA	GeneID:861	RUNX1	FALSE	ADAM29
1769	AATACTGCCAATGTAGGGGT	chr1	119895265	-	none	AGG	AATACTGCCAATGTAGGGGTAGG	0	NA	NA	NA	GeneID:11085	ADAM30	TRUE	ADAM30
1770	ATGTGGAAACAAAATTGTGG	chr1	119895114	-	none	AGG	ATGTGGAAACAAAATTGTGGAGG	0	NA	NA	NA	GeneID:11085	ADAM30	TRUE	ADAM30
1771	ATGTGGAAACAAAATTGTGG	chr8	95681183	+	3:A>T,9:G>C	AGG	ATGAGGAAAGAAAATTGTGGAGG	2	4	10	NA	GeneID:100616530	C8orf37-AS1	FALSE	ADAM30
1772	CCAAAGGACTGCAACTACAT	chr1	119895998	-	none	GGG	CCAAAGGACTGCAACTACATGGG	0	NA	NA	NA	GeneID:11085	ADAM30	TRUE	ADAM30
1773	CCAAAGGACTGCAACTACAT	chr1	70881567	-	16:A>T,19:T>A	AGG	CCAAAGGACTGCAACTTCAAAGG	2	17	20	NA	GeneID:5733	PTGER3	FALSE	ADAM30
1774	CCCCTTATGAGAATAAGGCG	chr1	119895766	-	none	AGG	CCCCTTATGAGAATAAGGCGAGG	0	NA	NA	NA	GeneID:11085	ADAM30	TRUE	ADAM30
1775	CCCCTTATGAGAATAAGGCG	chr19	43781087	+	6:T>A,18:A>C	GGG	CCCCTTTTGAGAATAAGGAGGGG	2	7	19	NA	GeneID:3783	KCNN4	TRUE	ADAM30
1776	AAATCTCCGAAACCAGTCTG	chr8	39211252	+	none	TGG	AAATCTCCGAAACCAGTCTGTGG	0	NA	NA	NA	GeneID:203102	ADAM32	TRUE	ADAM32
1777	AACACTGCTCCCAAATAACG	chr8	39169931	-	none	AGG	AACACTGCTCCCAAATAACGAGG	0	NA	NA	NA	GeneID:203102	ADAM32	TRUE	ADAM32
1778	AAGCCTGAAAGAACAACCAA	chr8	39151499	+	none	TGG	AAGCCTGAAAGAACAACCAATGG	0	NA	NA	NA	GeneID:203102	ADAM32	TRUE	ADAM32
1779	AAGCCTGAAAGAACAACCAA	chr16	12388901	-	0:G>T,7:A>T	AGG	CAGCCTGTAAGAACAACCAAAGG	2	1	8	NA	GeneID:92017	SNX29	FALSE	ADAM32
1780	TACAATCAGGCGTTGAATGT	chr8	39223043	+	none	AGG	TACAATCAGGCGTTGAATGTAGG	0	NA	NA	NA	GeneID:203102	ADAM32	TRUE	ADAM32
1781	TACAATCAGGCGTTGAATGT	chr19	11114365	+	10:A>C,12:G>T	TGG	TACAATCAGGAGGTGAATGTTGG	2	11	13	NA	GeneID:3949	LDLR	FALSE	ADAM32
1782	CACAGGGTGAGCCGTCCAGT	chr20	3672208	+	none	AGG	CACAGGGTGAGCCGTCCAGTAGG	0	NA	NA	NA	GeneID:80332	ADAM33	TRUE	ADAM33
1783	CCCCCCACCCGCGTACCCGG	chr20	3673337	+	none	TGG	CCCCCCACCCGCGTACCCGGTGG	0	NA	NA	NA	GeneID:80332	ADAM33	TRUE	ADAM33
1784	CCCCCCACCCGCGTACCCGG	chr4	55125694	+	4:T>C,11:G>C	CGG	CCCCTCACCCGGGTACCCGGCGG	2	5	12	NA			FALSE	ADAM33
1785	CTCCATCCGAAAGATCTCGT	chr20	3674593	+	none	GGG	CTCCATCCGAAAGATCTCGTGGG	0	NA	NA	NA	GeneID:80332	ADAM33	TRUE	ADAM33
1786	GTGGGTTTCTATGTATCCTG	chr20	3675071	+	none	GGG	GTGGGTTTCTATGTATCCTGGGG	0	NA	NA	NA	GeneID:80332	ADAM33	TRUE	ADAM33
1787	AAAGATCCTTAAAACACGGA	chr8	24482263	+	none	AGG	AAAGATCCTTAAAACACGGAAGG	0	NA	NA	NA	GeneID:8756	ADAM7	TRUE	ADAM7
1788	ACAGAATGGCACATCAACTG	chr8	24487217	+	none	GGG	ACAGAATGGCACATCAACTGGGG	0	NA	NA	NA	GeneID:8756	ADAM7	TRUE	ADAM7
1789	ACAGAATGGCACATCAACTG	chr19	51221553	+	3:A>G,19:T>G	TGG	ACAAAATGGCACATCAACTTTGG	2	4	20	NA			FALSE	ADAM7
1790	CATTTGCAAATACCTGAGCA	chr8	24489326	-	none	GGG	CATTTGCAAATACCTGAGCAGGG	0	NA	NA	NA	GeneID:8756	ADAM7	TRUE	ADAM7
1791	CATTTGCAAATACCTGAGCA	chr19	4813051	-	2:C>A,3:G>A	GGG	CAGCTGCAAATACCTGAGCAGGG	2	3	4	NA			FALSE	ADAM7
1792	CCATAAGATACCATGATCTG	chr8	24463951	-	none	AGG	CCATAAGATACCATGATCTGAGG	0	NA	NA	NA	GeneID:8756	ADAM7	TRUE	ADAM7
1793	CCATAAGATACCATGATCTG	chr2	39302639	-	14:G>C,19:A>C	GGG	CCATAAGATACCATCATCTTGGG	2	15	20	NA	GeneID:8491	MAP4K3	FALSE	ADAM7
1794	AGTCCGGGTACCCCTCTACG	chr10	133273795	+	none	TGG	AGTCCGGGTACCCCTCTACGTGG	0	NA	NA	NA	GeneID:101	ADAM8	TRUE	ADAM8
1795	CAAACAGGTTCCCACACACG	chr10	133271565	+	none	GGG	CAAACAGGTTCCCACACACGGGG	0	NA	NA	NA	GeneID:101	ADAM8	TRUE	ADAM8
1796	CCACATACAGCTCCACGTAG	chr10	133272973	+	none	CGG	CCACATACAGCTCCACGTAGCGG	0	NA	NA	NA	GeneID:101	ADAM8	TRUE	ADAM8
1797	CCAGCTTAGACTCACCAAGT	chr10	133275468	+	none	GGG	CCAGCTTAGACTCACCAAGTGGG	0	NA	NA	NA	GeneID:101	ADAM8	TRUE	ADAM8
1798	CCAGCTTAGACTCACCAAGT	chr20	23294321	+	0:G>C,6:C>T	GGG	GCAGCTCAGACTCACCAAGTGGG	2	1	7	NA			FALSE	ADAM8
1799	CCAGCTTAGACTCACCAAGT	chr18	54781042	-	9:G>T,16:G>T	GGG	CCAGCTTAGCCTCACCCAGTGGG	2	10	17	NA	GeneID:5874	RAB27B	FALSE	ADAM8
1800	AAAAGTTTCTTATCACACGT	chr8	39023276	+	none	CGG	AAAAGTTTCTTATCACACGTCGG	0	NA	NA	NA	GeneID:8754	ADAM9	TRUE	ADAM9
1801	AAAAGTTTCTTATCACACGT	chr4	188547803	+	3:T>A,8:T>C	AGG	AAATGTTTTTTATCACACGTAGG	2	4	9	NA	GeneID:401164	LINC01060	FALSE	ADAM9
1802	GAATTGGACCCTTGCTGCGA	chr8	39054486	+	none	AGG	GAATTGGACCCTTGCTGCGAAGG	0	NA	NA	NA	GeneID:8754	ADAM9	TRUE	ADAM9
1803	GAATTGGACCCTTGCTGCGA	chr10	114179563	+	2:C>A,8:A>C	GGG	GACTTGGAACCTTGCTGCGAGGG	2	3	9	NA	GeneID:56165	TDRD1	FALSE	ADAM9
1804	GCTGTTCATTGTCGTAGACA	chr8	39018890	+	none	AGG	GCTGTTCATTGTCGTAGACAAGG	0	NA	NA	NA	GeneID:8754	ADAM9	TRUE	ADAM9
1805	TGTGGTTTATACTTACAACA	chr8	39013985	+	none	AGG	TGTGGTTTATACTTACAACAAGG	0	NA	NA	NA	GeneID:8754	ADAM9	TRUE	ADAM9
1806	TGTGGTTTATACTTACAACA	chrX	44799883	+	12:A>T,17:C>A	GGG	TGTGGTTTATACATACACCAGGG	2	13	18	NA			FALSE	ADAM9
1807	TGTGGTTTATACTTACAACA	chr7	148300702	+	6:C>T,12:G>T	TGG	TGTGGTCTATACGTACAACATGG	2	7	13	NA	GeneID:26047	CNTNAP2	FALSE	ADAM9
1808	TGTGGTTTATACTTACAACA	chr1	40742245	-	6:T>A,12:T>A	GGG	TGTGGTATATACATACAACAGGG	2	7	13	NA	GeneID:4802	NFYC	FALSE	ADAM9
1809	TGTGGTTTATACTTACAACA	chr1	247999130	-	3:T>C,11:T>G	GGG	TGTAGTTTATAATTACAACAGGG	2	4	12	NA			FALSE	ADAM9
1810	AATGTCTTACCACATTGAGT	chr8	24398541	-	none	AGG	AATGTCTTACCACATTGAGTAGG	0	NA	NA	NA	GeneID:27299	ADAMDEC1	TRUE	ADAMDEC1
1811	AATGTCTTACCACATTGAGT	chr10	127927363	-	1:C>T,8:C>T	AGG	AGTGTCTTGCCACATTGAGTAGG	2	2	9	NA	GeneID:5791	PTPRE	FALSE	ADAMDEC1
1812	AATGTCTTACCACATTGAGT	chr5	120825314	-	2:C>A,17:A>T	TGG	AAGGTCTTACCACATTGTGTTGG	2	3	18	NA			FALSE	ADAMDEC1
1813	AATGTCTTACCACATTGAGT	chr1	42600877	-	0:G>T,14:C>A	GGG	CATGTCTTACCACAGTGAGTGGG	2	1	15	NA	GeneID:728621	CCDC30	FALSE	ADAMDEC1
1814	CGTCTTTACATCTAACCAGG	chr8	24397341	+	none	AGG	CGTCTTTACATCTAACCAGGAGG	0	NA	NA	NA	GeneID:27299	ADAMDEC1	TRUE	ADAMDEC1
1815	GATGGCACAGTTCTAACCTG	chr8	24398985	+	none	GGG	GATGGCACAGTTCTAACCTGGGG	0	NA	NA	NA	GeneID:27299	ADAMDEC1	TRUE	ADAMDEC1
1816	TGATGTGTGAAGTATCCTCT	chr8	24397267	-	none	GGG	TGATGTGTGAAGTATCCTCTGGG	0	NA	NA	NA	GeneID:27299	ADAMDEC1	TRUE	ADAMDEC1
1817	CTATGTGGAAACCATGCTTG	chr21	26842622	-	none	TGG	CTATGTGGAAACCATGCTTGTGG	0	NA	NA	NA	GeneID:9510	ADAMTS1	TRUE	ADAMTS1
1818	GAAAGCGGAGACCGAAGACG	chr21	26844308	-	none	AGG	GAAAGCGGAGACCGAAGACGAGG	0	NA	NA	NA	GeneID:9510	ADAMTS1	TRUE	ADAMTS1
1819	GAAAGCGGAGACCGAAGACG	chr14	102050802	-	12:T>G,18:C>G	CGG	GAAAGCGGAGACAGAAGAGGCGG	2	13	19	NA	GeneID:1778	DYNC1H1	TRUE	ADAMTS1
1820	GAGGAGTCCAGTACACGATG	chr21	26839977	-	none	AGG	GAGGAGTCCAGTACACGATGAGG	0	NA	NA	NA	GeneID:9510	ADAMTS1	TRUE	ADAMTS1
1821	GTAATCATGTAGGCACTGCA	chr21	26841020	+	none	AGG	GTAATCATGTAGGCACTGCAAGG	0	NA	NA	NA	GeneID:9510	ADAMTS1	TRUE	ADAMTS1
1822	ATCGCGTCAGTGTAAATACG	chr19	8595763	-	none	GGG	ATCGCGTCAGTGTAAATACGGGG	0	NA	NA	NA	GeneID:81794	ADAMTS10	TRUE	ADAMTS10
1823	GGCATGAACCATGACGGCGT	chr19	8596195	-	none	GGG	GGCATGAACCATGACGGCGTGGG	0	NA	NA	NA	GeneID:81794	ADAMTS10	TRUE	ADAMTS10
1824	TACAAGTGGAAAACGTACCG	chr19	8589893	-	none	GGG	TACAAGTGGAAAACGTACCGGGG	0	NA	NA	NA	GeneID:81794	ADAMTS10	TRUE	ADAMTS10
1825	TGCCATTCCAGAGAACGGTG	chr19	8597020	-	none	TGG	TGCCATTCCAGAGAACGGTGTGG	0	NA	NA	NA	GeneID:81794	ADAMTS10	TRUE	ADAMTS10
1826	AACATCATAGATCACTCCGG	chr5	33648878	+	none	GGG	AACATCATAGATCACTCCGGGGG	0	NA	NA	NA	GeneID:81792	ADAMTS12	TRUE	ADAMTS12
1827	AATGCCACCGAGGATCGCTG	chr5	33624301	-	none	CGG	AATGCCACCGAGGATCGCTGCGG	0	NA	NA	NA	GeneID:81792	ADAMTS12	TRUE	ADAMTS12
1828	GTACTACAGAATTTCTCACG	chr5	33881315	-	none	AGG	GTACTACAGAATTTCTCACGAGG	0	NA	NA	NA	GeneID:81792	ADAMTS12	TRUE	ADAMTS12
1829	TTGGTGCCTCTGAGCGACAG	chr5	33637660	+	none	GGG	TTGGTGCCTCTGAGCGACAGGGG	0	NA	NA	NA	GeneID:81792	ADAMTS12	TRUE	ADAMTS12
1830	TTGGTGCCTCTGAGCGACAG	chr7	157800026	-	0:C>A,14:C>G	AGG	GTGGTGCCTCTGAGGGACAGAGG	2	1	15	NA	GeneID:5799	PTPRN2	FALSE	ADAMTS12
1831	AGCACCACACTCACTAGGGA	chr9	133442737	-	none	GGG	AGCACCACACTCACTAGGGAGGG	0	NA	NA	NA	GeneID:11093	ADAMTS13	TRUE	ADAMTS13
1832	CATGGGCGCTGGTCTAGCTG	chr9	133433434	+	none	GGG	CATGGGCGCTGGTCTAGCTGGGG	0	NA	NA	NA	GeneID:11093	ADAMTS13	TRUE	ADAMTS13
1833	GGCAACTCCAGGTCAAACCT	chr9	133426196	-	none	CGG	GGCAACTCCAGGTCAAACCTCGG	0	NA	NA	NA	GeneID:11093	ADAMTS13	TRUE	ADAMTS13
1834	GGCAACTCCAGGTCAAACCT	chr22	36230633	-	17:C>G,18:C>G	GGG	GGCAACTCCAGGTCAAAGGTGGG	2	18	19	NA	GeneID:23780	APOL2	FALSE	ADAMTS13
1835	GGCAACTCCAGGTCAAACCT	chr22	36262457	+	17:G>C,18:G>C	GGG	GGCAACTCCAGGTCAAAGGTGGG	2	18	19	NA	GeneID:8542	APOL1	FALSE	ADAMTS13
1836	GGCAACTCCAGGTCAAACCT	chr8	10022635	+	9:T>A,12:G>T	GGG	GGCAACTCCTGGGCAAACCTGGG	2	10	13	NA			FALSE	ADAMTS13
1837	TGGTCGTGTCGAGTACAGAG	chr9	133440425	+	none	TGG	TGGTCGTGTCGAGTACAGAGTGG	0	NA	NA	NA	GeneID:11093	ADAMTS13	TRUE	ADAMTS13
1838	CAGACCTGGTACTCGAACAT	chr10	70741020	-	none	GGG	CAGACCTGGTACTCGAACATGGG	0	NA	NA	NA	GeneID:140766	ADAMTS14	TRUE	ADAMTS14
1839	CAGACCTGGTACTCGAACAT	chr13	44879614	-	13:A>G	GGG	CAGACCTGGTACTTGAACATGGG	1	14	NA	NA			FALSE	ADAMTS14
1840	CAGACCTGGTACTCGAACAT	chr8	73348139	+	4:A>C,9:G>T	AGG	CAGAACTGGGACTCGAACATAGG	2	5	10	NA	GeneID:101926926	LOC101926926	FALSE	ADAMTS14
1841	CAGACCTGGTACTCGAACAT	chr15	79203586	+	9:G>T,13:T>C	TGG	CAGACCTGGGACTTGAACATTGG	2	10	14	NA	GeneID:729911	LOC729911	FALSE	ADAMTS14
1842	CAGGAGTGTGTGTACACTGG	chr10	70674920	+	none	AGG	CAGGAGTGTGTGTACACTGGAGG	0	NA	NA	NA	GeneID:140766	ADAMTS14	TRUE	ADAMTS14
1843	CAGGAGTGTGTGTACACTGG	chr14	60272356	+	5:A>G,18:A>G	GGG	CAGGAATGTGTGTACACTAGGGG	2	6	19	NA	GeneID:5494	PPM1A	FALSE	ADAMTS14
1844	GGTCTCATGAGCTATCACGA	chr10	70732331	-	none	AGG	GGTCTCATGAGCTATCACGAAGG	0	NA	NA	NA	GeneID:140766	ADAMTS14	TRUE	ADAMTS14
1845	GGTCTCATGAGCTATCACGA	chr1	10800893	-	5:T>G,11:T>G	AGG	GGTCTAATGAGATATCACGAAGG	2	6	12	NA			FALSE	ADAMTS14
1846	TGACCTTTGAAGCACCACTG	chr10	70738838	-	none	GGG	TGACCTTTGAAGCACCACTGGGG	0	NA	NA	NA	GeneID:140766	ADAMTS14	TRUE	ADAMTS14
1847	AGCGTTTCGTGTCTATCCCG	chr11	130449604	+	none	CGG	AGCGTTTCGTGTCTATCCCGCGG	0	NA	NA	NA	GeneID:170689	ADAMTS15	TRUE	ADAMTS15
1848	CAACCCCATCAACATCGTTG	chr11	130449749	+	none	TGG	CAACCCCATCAACATCGTTGTGG	0	NA	NA	NA	GeneID:170689	ADAMTS15	TRUE	ADAMTS15
1849	CAACCCCATCAACATCGTTG	chr6	150101525	+	9:T>C,16:T>G	TGG	CAACCCCATTAACATCTTTGTGG	2	10	17	NA			FALSE	ADAMTS15
1850	CATGGGGCATGTTGAACACG	chr11	130462090	-	none	TGG	CATGGGGCATGTTGAACACGTGG	0	NA	NA	NA	GeneID:170689	ADAMTS15	TRUE	ADAMTS15
1851	CATGGGGCATGTTGAACACG	chr21	26841141	+	4:T>G,13:A>G	TGG	CATGTGGCATGTTAAACACGTGG	2	5	14	NA	GeneID:9510	ADAMTS1	TRUE	ADAMTS15
1852	GCGACGCTGCTTCTATTCTG	chr11	130449266	+	none	GGG	GCGACGCTGCTTCTATTCTGGGG	0	NA	NA	NA	GeneID:170689	ADAMTS15	TRUE	ADAMTS15
1853	AAGAAGACCAGTCCGACCAG	chr5	5232429	-	none	TGG	AAGAAGACCAGTCCGACCAGTGG	0	NA	NA	NA	GeneID:170690	ADAMTS16	TRUE	ADAMTS16
1854	AGATGGGACTCCATGCTCGG	chr5	5237041	+	none	AGG	AGATGGGACTCCATGCTCGGAGG	0	NA	NA	NA	GeneID:170690	ADAMTS16	TRUE	ADAMTS16
1855	GGGACACGTAATCGCCCCTG	chr5	5146163	-	none	TGG	GGGACACGTAATCGCCCCTGTGG	0	NA	NA	NA	GeneID:170690	ADAMTS16	TRUE	ADAMTS16
1856	GTTGAGTATCGTGAGCACGT	chr5	5186228	-	none	AGG	GTTGAGTATCGTGAGCACGTAGG	0	NA	NA	NA	GeneID:170690	ADAMTS16	TRUE	ADAMTS16
1857	AGAAAAGAAGAAGCCGACGT	chr15	100281383	-	none	GGG	AGAAAAGAAGAAGCCGACGTGGG	0	NA	NA	NA	GeneID:170691	ADAMTS17	TRUE	ADAMTS17
1858	AGTAGAAGCACAGCTCGGCG	chr15	100341106	+	none	GGG	AGTAGAAGCACAGCTCGGCGGGG	0	NA	NA	NA	GeneID:170691	ADAMTS17	TRUE	ADAMTS17
1859	GAGACTGATCTCTGCGTGCA	chr15	100109001	-	none	CGG	GAGACTGATCTCTGCGTGCACGG	0	NA	NA	NA	GeneID:170691	ADAMTS17	TRUE	ADAMTS17
1860	GAGACTGATCTCTGCGTGCA	chr13	89577685	+	9:A>C,11:T>C	AGG	GAGACTGATATTTGCGTGCAAGG	2	10	12	NA			FALSE	ADAMTS17
1861	GCATGTGCAGCCGAACATGT	chr15	100132050	-	none	GGG	GCATGTGCAGCCGAACATGTGGG	0	NA	NA	NA	GeneID:170691	ADAMTS17	TRUE	ADAMTS17
1862	AGGCCAGTGCGTAAAGTTTG	chr16	77335873	-	none	GGG	AGGCCAGTGCGTAAAGTTTGGGG	0	NA	NA	NA	GeneID:170692	ADAMTS18	TRUE	ADAMTS18
1863	CCGAAGTTGTACCATCAATG	chr16	77359369	-	none	AGG	CCGAAGTTGTACCATCAATGAGG	0	NA	NA	NA	GeneID:170692	ADAMTS18	TRUE	ADAMTS18
1864	GTGACTGCTCAAAATCGCCG	chr16	77431426	+	none	AGG	GTGACTGCTCAAAATCGCCGAGG	0	NA	NA	NA	GeneID:170692	ADAMTS18	TRUE	ADAMTS18
1865	TATTGGAAGTGACATAAACG	chr16	77363839	-	none	TGG	TATTGGAAGTGACATAAACGTGG	0	NA	NA	NA	GeneID:170692	ADAMTS18	TRUE	ADAMTS18
1866	TATTGGAAGTGACATAAACG	chr7	128980215	-	13:A>T,18:C>G	TGG	TATTGGAAGTGACTTAAAGGTGG	2	14	19	NA	GeneID:23534	TNPO3	FALSE	ADAMTS18
1867	ATGCAGCTATACTTATAACA	chr5	129528655	+	none	AGG	ATGCAGCTATACTTATAACAAGG	0	NA	NA	NA	GeneID:171019	ADAMTS19	TRUE	ADAMTS19
1868	CCACTGAAGTATATGCTTTG	chr5	129648931	-	none	GGG	CCACTGAAGTATATGCTTTGGGG	0	NA	NA	NA	GeneID:171019	ADAMTS19	TRUE	ADAMTS19
1869	CCACTGAAGTATATGCTTTG	chr20	49926588	+	5:A>G,19:A>G	TGG	CCACTAAAGTATATGCTTTATGG	2	6	20	NA			FALSE	ADAMTS19
1870	GACCATCAGCACACGATGGG	chr5	129620644	-	none	TGG	GACCATCAGCACACGATGGGTGG	0	NA	NA	NA	GeneID:171019	ADAMTS19	TRUE	ADAMTS19
1871	TCTGCCTATATACACGGTGT	chr5	129509153	-	none	GGG	TCTGCCTATATACACGGTGTGGG	0	NA	NA	NA	GeneID:171019	ADAMTS19	TRUE	ADAMTS19
1872	AGCACGCCAACAGCTCGAGG	chr5	179207641	-	none	CGG	AGCACGCCAACAGCTCGAGGCGG	0	NA	NA	NA	GeneID:9509	ADAMTS2	TRUE	ADAMTS2
1873	CCTGACATCCTCAAACGGGA	chr5	179139982	-	none	CGG	CCTGACATCCTCAAACGGGACGG	0	NA	NA	NA	GeneID:9509	ADAMTS2	TRUE	ADAMTS2
1874	CCTGACATCCTCAAACGGGA	chr3	9230359	+	8:T>C,16:T>G	TGG	CCTGACATTCTCAAACTGGATGG	2	9	17	NA	GeneID:9901	SRGAP3	FALSE	ADAMTS2
1875	CGTGATCGTGGTATTCATCG	chr5	179158767	+	none	TGG	CGTGATCGTGGTATTCATCGTGG	0	NA	NA	NA	GeneID:9509	ADAMTS2	TRUE	ADAMTS2
1876	GAGCTTCCCCGGAGGCAACG	chr5	179343996	-	none	AGG	GAGCTTCCCCGGAGGCAACGAGG	0	NA	NA	NA	GeneID:9509	ADAMTS2	TRUE	ADAMTS2
1877	AGTGAATGTTCATCCCAATG	chr12	43432772	-	none	TGG	AGTGAATGTTCATCCCAATGTGG	0	NA	NA	NA	GeneID:80070	ADAMTS20	TRUE	ADAMTS20
1878	AGTGAATGTTCATCCCAATG	chr2	11774389	-	1:T>C,7:A>C	GGG	AATGAATTTTCATCCCAATGGGG	2	2	8	NA	GeneID:23175	LPIN1	FALSE	ADAMTS20
1879	GCCTCCGCATAAGCTGACGA	chr12	43550911	+	none	CGG	GCCTCCGCATAAGCTGACGACGG	0	NA	NA	NA	GeneID:80070	ADAMTS20	TRUE	ADAMTS20
1880	GGCTGCTAGTGAATGGAGCG	chr12	43432305	-	none	AGG	GGCTGCTAGTGAATGGAGCGAGG	0	NA	NA	NA	GeneID:80070	ADAMTS20	TRUE	ADAMTS20
1881	GGCTGCTAGTGAATGGAGCG	chr3	138412835	-	7:C>T	TGG	GGCTGCTGGTGAATGGAGCGTGG	1	8	NA	NA			FALSE	ADAMTS20
1882	GGCTGCTAGTGAATGGAGCG	chr20	1600869	+	5:G>C,19:T>G	GGG	GGCTGGTAGTGAATGGAGCTGGG	2	6	20	NA	GeneID:10326	SIRPB1	FALSE	ADAMTS20
1883	GTGGCATTCCCTCTAATGTG	chr12	43452538	-	none	AGG	GTGGCATTCCCTCTAATGTGAGG	0	NA	NA	NA	GeneID:80070	ADAMTS20	TRUE	ADAMTS20
1884	CCACATTTATATGCACTCCG	chr4	72323048	+	none	AGG	CCACATTTATATGCACTCCGAGG	0	NA	NA	NA	GeneID:9508	ADAMTS3	TRUE	ADAMTS3
1885	TGGCTATAAAATGTGCACCG	chr4	72318573	-	none	CGG	TGGCTATAAAATGTGCACCGCGG	0	NA	NA	NA	GeneID:9508	ADAMTS3	TRUE	ADAMTS3
1886	TGTGGTGATGAGACTGCTAT	chr4	72319421	-	none	GGG	TGTGGTGATGAGACTGCTATGGG	0	NA	NA	NA	GeneID:9508	ADAMTS3	TRUE	ADAMTS3
1887	TGTGGTGATGAGACTGCTAT	chr15	60187486	-	4:T>C,18:C>T	GGG	TGTGATGATGAGACTGCTGTGGG	2	5	19	NA			FALSE	ADAMTS3
1888	TGTGTTAATCCAAGAAGACG	chr4	72306007	-	none	AGG	TGTGTTAATCCAAGAAGACGAGG	0	NA	NA	NA	GeneID:9508	ADAMTS3	TRUE	ADAMTS3
1889	AGCGCTTTAGCCCCGCACCG	chr1	161196792	+	none	TGG	AGCGCTTTAGCCCCGCACCGTGG	0	NA	NA	NA	GeneID:9507	ADAMTS4	TRUE	ADAMTS4
1890	AGGGGCCATGACATGGCGAG	chr1	161195546	+	none	AGG	AGGGGCCATGACATGGCGAGAGG	0	NA	NA	NA	GeneID:9507	ADAMTS4	TRUE	ADAMTS4
1891	AGGGGCCATGACATGGCGAG	chr19	19340959	-	10:G>T,16:T>G	TGG	AGGGGCCATGCCATGGAGAGTGG	2	11	17	NA	GeneID:23383	MAU2	FALSE	ADAMTS4
1892	AGGGGCCATGACATGGCGAG	chr9	19483938	-	2:T>C,9:G>C	AGG	AGAGGCCATCACATGGCGAGAGG	2	3	10	NA			FALSE	ADAMTS4
1893	CATACCCAGCGTGTCGCAAG	chr1	161196264	+	none	TGG	CATACCCAGCGTGTCGCAAGTGG	0	NA	NA	NA	GeneID:9507	ADAMTS4	TRUE	ADAMTS4
1894	CCAGACCAAACACTCGCCCT	chr1	161194017	-	none	GGG	CCAGACCAAACACTCGCCCTGGG	0	NA	NA	NA	GeneID:9507	ADAMTS4	TRUE	ADAMTS4
1895	AACATCGACCAACTCTACTC	chr21	26966146	-	none	CGG	AACATCGACCAACTCTACTCCGG	0	NA	NA	NA	GeneID:11096	ADAMTS5	TRUE	ADAMTS5
1896	CTGCACGTCTACACCCGCGA	chr21	26965804	-	none	GGG	CTGCACGTCTACACCCGCGAGGG	0	NA	NA	NA	GeneID:11096	ADAMTS5	TRUE	ADAMTS5
1897	CTGCTTCTATCGGGGCACAG	chr21	26965985	-	none	TGG	CTGCTTCTATCGGGGCACAGTGG	0	NA	NA	NA	GeneID:11096	ADAMTS5	TRUE	ADAMTS5
1898	TGTGCTGTGATTGAAGACGA	chr21	26954776	-	none	TGG	TGTGCTGTGATTGAAGACGATGG	0	NA	NA	NA	GeneID:11096	ADAMTS5	TRUE	ADAMTS5
1899	AGCATCATACACCTGACCTG	chr5	65291382	+	none	GGG	AGCATCATACACCTGACCTGGGG	0	NA	NA	NA	GeneID:11174	ADAMTS6	TRUE	ADAMTS6
1900	AGCATCATACACCTGACCTG	chr6	166588422	+	8:G>A,16:A>C	GGG	AGCATCATGCACCTGAACTGGGG	2	9	17	NA	GeneID:6196	RPS6KA2	FALSE	ADAMTS6
1901	TAATAAGAACTGCATTATCG	chr5	65451478	+	none	TGG	TAATAAGAACTGCATTATCGTGG	0	NA	NA	NA	GeneID:11174	ADAMTS6	TRUE	ADAMTS6
1902	TGGCCCCAGAGCATAGATGG	chr5	65262906	-	none	GGG	TGGCCCCAGAGCATAGATGGGGG	0	NA	NA	NA	GeneID:11174	ADAMTS6	TRUE	ADAMTS6
1903	TGGCCCCAGAGCATAGATGG	chr1	154410986	+	8:T>G,9:T>A	TGG	TGGCCCCATTGCATAGATGGTGG	2	9	10	NA	GeneID:3570	IL6R	FALSE	ADAMTS6
1904	TTAGACAACTGTCATTACAC	chr5	65470838	-	none	AGG	TTAGACAACTGTCATTACACAGG	0	NA	NA	NA	GeneID:11174	ADAMTS6	TRUE	ADAMTS6
1905	GAAAAGCATCAACATGAAGG	chr15	78790715	-	none	GGG	GAAAAGCATCAACATGAAGGGGG	0	NA	NA	NA	GeneID:11173	ADAMTS7	TRUE	ADAMTS7
1906	GAAAAGCATCAACATGAAGG	chr8	13825383	+	9:G>C,19:A>G	AGG	GAAAAGCATGAACATGAAGAAGG	2	10	20	NA			FALSE	ADAMTS7
1907	GCCCGTAGGACAGATCCTCG	chr15	78766672	+	none	TGG	GCCCGTAGGACAGATCCTCGTGG	0	NA	NA	NA	GeneID:11173	ADAMTS7	TRUE	ADAMTS7
1908	GCCCGTAGGACAGATCCTCG	chr15	85262798	+	14:G>T	TGG	GCCCGTAGGACAGAGCCTCGTGG	1	15	NA	NA			TRUE	ADAMTS7
1909	GCCCGTAGGACAGATCCTCG	chr15	77985934	-	4:T>C	TGG	GCCCATAGGACAGATCCTCGTGG	1	5	NA	NA	GeneID:23102	TBC1D2B	TRUE	ADAMTS7
1910	GCCCGTAGGACAGATCCTCG	chr22	42792836	+	4:A>G,8:C>G	TGG	GCCCATAGCACAGATCCTCGTGG	2	5	9	NA			TRUE	ADAMTS7
1911	GGACGCCAGGTGGCACCGAG	chr15	78777511	+	none	GGG	GGACGCCAGGTGGCACCGAGGGG	0	NA	NA	NA	GeneID:11173	ADAMTS7	TRUE	ADAMTS7
1912	TTCTACGAGCTACAATACCG	chr15	78800387	-	none	CGG	TTCTACGAGCTACAATACCGCGG	0	NA	NA	NA	GeneID:11173	ADAMTS7	TRUE	ADAMTS7
1913	AAACCGCTTGGTCCTACTCG	chr11	130427644	+	none	TGG	AAACCGCTTGGTCCTACTCGTGG	0	NA	NA	NA	GeneID:11095	ADAMTS8	TRUE	ADAMTS8
1914	AAGGACCCCGAGCCTCAGAA	chr11	130411487	-	none	TGG	AAGGACCCCGAGCCTCAGAATGG	0	NA	NA	NA	GeneID:11095	ADAMTS8	TRUE	ADAMTS8
1915	AAGGACCCCGAGCCTCAGAA	chr11	44602919	-	12:C>G	AGG	AAGGACCCCGAGGCTCAGAAAGG	1	13	NA	NA	GeneID:3732	CD82	FALSE	ADAMTS8
1916	AAGGACCCCGAGCCTCAGAA	chr20	36359600	-	0:C>T,6:T>G	AGG	GAGGACACCGAGCCTCAGAAAGG	2	1	7	NA	GeneID:22839	DLGAP4	FALSE	ADAMTS8
1917	AAGGACCCCGAGCCTCAGAA	chr9	94684963	+	5:G>C,8:T>C	TGG	AAGGAGCCTGAGCCTCAGAATGG	2	6	9	NA			FALSE	ADAMTS8
1918	CCACCCAGAGCACTACGACA	chr11	130419075	-	none	CGG	CCACCCAGAGCACTACGACACGG	0	NA	NA	NA	GeneID:11095	ADAMTS8	TRUE	ADAMTS8
1919	CCACCCAGAGCACTACGACA	chr8	144678369	+	5:T>C,18:G>C	GGG	CCACCTAGAGCACTACGAGAGGG	2	6	19	NA			FALSE	ADAMTS8
1920	TTCAAGATCGAGCGCCTCGG	chr11	130428032	-	none	GGG	TTCAAGATCGAGCGCCTCGGGGG	0	NA	NA	NA	GeneID:11095	ADAMTS8	TRUE	ADAMTS8
1921	ACTGAAAGGTAACTCACACA	chr3	64654335	+	none	TGG	ACTGAAAGGTAACTCACACATGG	0	NA	NA	NA	GeneID:56999	ADAMTS9	TRUE	ADAMTS9
1922	AGCCCGGAGAGATAAATGTG	chr3	64631873	-	none	GGG	AGCCCGGAGAGATAAATGTGGGG	0	NA	NA	NA	GeneID:56999	ADAMTS9	TRUE	ADAMTS9
1923	CTGCGCCTATAAATGATGTG	chr3	64681250	+	none	GGG	CTGCGCCTATAAATGATGTGGGG	0	NA	NA	NA	GeneID:56999	ADAMTS9	TRUE	ADAMTS9
1924	TGAAAGAATAGCGTACATCG	chr3	64622278	+	none	GGG	TGAAAGAATAGCGTACATCGGGG	0	NA	NA	NA	GeneID:56999	ADAMTS9	TRUE	ADAMTS9
1925	AGGTGCTAGTTCAACAACCA	chr9	18574180	-	none	GGG	AGGTGCTAGTTCAACAACCAGGG	0	NA	NA	NA	GeneID:92949	ADAMTSL1	TRUE	ADAMTSL1
1926	AGGTGCTAGTTCAACAACCA	chr6	80499219	+	8:A>G,16:T>A	GGG	AGGTGCTAATTCAACATCCAGGG	2	9	17	NA			TRUE	ADAMTSL1
1927	CAGCTCGACGCACGTCACGG	chr9	18776985	+	none	TGG	CAGCTCGACGCACGTCACGGTGG	0	NA	NA	NA	GeneID:92949	ADAMTSL1	TRUE	ADAMTSL1
1928	TGGAATTGACAACCGTTGAG	chr9	18775813	-	none	AGG	TGGAATTGACAACCGTTGAGAGG	0	NA	NA	NA	GeneID:92949	ADAMTSL1	TRUE	ADAMTSL1
1929	TGTATGACTGGGAGTATGAG	chr9	18706994	+	none	GGG	TGTATGACTGGGAGTATGAGGGG	0	NA	NA	NA	GeneID:92949	ADAMTSL1	TRUE	ADAMTSL1
1930	TGTATGACTGGGAGTATGAG	chr5	68965184	-	10:A>C,15:C>T	AGG	TGTATGACTGTGAGTGTGAGAGG	2	11	16	NA			FALSE	ADAMTSL1
1931	CGTACGCAGACATGACCCCT	chr9	133566933	-	none	GGG	CGTACGCAGACATGACCCCTGGG	0	NA	NA	NA	GeneID:9719	ADAMTSL2	TRUE	ADAMTSL2
1932	CGTCCGCCCGTTGTACACGT	chr9	133539828	-	none	GGG	CGTCCGCCCGTTGTACACGTGGG	0	NA	NA	NA	GeneID:9719	ADAMTSL2	TRUE	ADAMTSL2
1933	GACCGGAATCGAGTACATCG	chr9	133547155	+	none	TGG	GACCGGAATCGAGTACATCGTGG	0	NA	NA	NA	GeneID:9719	ADAMTSL2	TRUE	ADAMTSL2
1934	TGACGGGCAACTATCGCAAG	chr9	133540965	+	none	GGG	TGACGGGCAACTATCGCAAGGGG	0	NA	NA	NA	GeneID:9719	ADAMTSL2	TRUE	ADAMTSL2
1935	ATTTCTGGAATCGTCGCACG	chr15	83982432	-	none	GGG	ATTTCTGGAATCGTCGCACGGGG	0	NA	NA	NA	GeneID:57188	ADAMTSL3	TRUE	ADAMTSL3
1936	CCAAACTATTGGCTTCGCTG	chr15	83982687	-	none	TGG	CCAAACTATTGGCTTCGCTGTGG	0	NA	NA	NA	GeneID:57188	ADAMTSL3	TRUE	ADAMTSL3
1937	CCTTGCACAGCAACATGCGT	chr15	83913353	+	none	GGG	CCTTGCACAGCAACATGCGTGGG	0	NA	NA	NA	GeneID:57188	ADAMTSL3	TRUE	ADAMTSL3
1938	GCAGCAGGATCATTATATCG	chr15	83819903	-	none	TGG	GCAGCAGGATCATTATATCGTGG	0	NA	NA	NA	GeneID:57188	ADAMTSL3	TRUE	ADAMTSL3
1939	AGGACGGTTATATCGAAAGA	chr1	150556704	-	none	CGG	AGGACGGTTATATCGAAAGACGG	0	NA	NA	NA	GeneID:54507	ADAMTSL4	TRUE	ADAMTSL4
1940	CCTTCTCCTAAGGAGTGCGT	chr1	150553786	-	none	GGG	CCTTCTCCTAAGGAGTGCGTGGG	0	NA	NA	NA	GeneID:54507	ADAMTSL4	TRUE	ADAMTSL4
1941	GCTGCGTACTGGAAACGAGT	chr1	150557280	+	none	GGG	GCTGCGTACTGGAAACGAGTGGG	0	NA	NA	NA	GeneID:54507	ADAMTSL4	TRUE	ADAMTSL4
1942	GGGGGCCCCCTCGGTCAGTG	chr1	150556262	-	none	AGG	GGGGGCCCCCTCGGTCAGTGAGG	0	NA	NA	NA	GeneID:54507	ADAMTSL4	TRUE	ADAMTSL4
1943	GGGGGCCCCCTCGGTCAGTG	chr12	39742149	+	5:T>C,8:A>C	GGG	GGGGGTCCACTCGGTCAGTGGGG	2	6	9	NA	GeneID:283461	C12orf40	FALSE	ADAMTSL4
1944	AGAACTCAAACTCGATGCCA	chr19	1506885	+	none	GGG	AGAACTCAAACTCGATGCCAGGG	0	NA	NA	NA	GeneID:339366	ADAMTSL5	TRUE	ADAMTSL5
1945	GCACACTGTAGGTCTCGGAA	chr19	1510214	+	none	GGG	GCACACTGTAGGTCTCGGAAGGG	0	NA	NA	NA	GeneID:339366	ADAMTSL5	TRUE	ADAMTSL5
1946	GGATGTGTCTGGCGCCCTCG	chr19	1507586	+	none	GGG	GGATGTGTCTGGCGCCCTCGGGG	0	NA	NA	NA	GeneID:339366	ADAMTSL5	TRUE	ADAMTSL5
1947	GGATGTGTCTGGCGCCCTCG	chr2	173774713	-	13:T>C,17:T>A	TGG	GGATGTGTCTGGCACCCACGTGG	2	14	18	NA			FALSE	ADAMTSL5
1948	TGGTCTACACCCGAGACACA	chr19	1507298	-	none	GGG	TGGTCTACACCCGAGACACAGGG	0	NA	NA	NA	GeneID:339366	ADAMTSL5	TRUE	ADAMTSL5
1949	TGGTCTACACCCGAGACACA	chr8	1317554	+	10:T>C,19:T>A	CGG	TGGTCTACACTCGAGACACTCGG	2	11	20	NA	GeneID:9228	DLGAP2	FALSE	ADAMTSL5
1950	TGGTCTACACCCGAGACACA	chr8	1316086	+	10:T>C,19:T>A	CGG	TGGTCTACACTCGAGACACTCGG	2	11	20	NA	GeneID:9228	DLGAP2	FALSE	ADAMTSL5
1951	TGGTCTACACCCGAGACACA	chr8	1317624	+	10:T>C,19:T>A	CGG	TGGTCTACACTCGAGACACTCGG	2	11	20	NA	GeneID:9228	DLGAP2	FALSE	ADAMTSL5
1952	TGGTCTACACCCGAGACACA	chr8	1316576	+	10:T>C,19:T>A	CGG	TGGTCTACACTCGAGACACTCGG	2	11	20	NA	GeneID:9228	DLGAP2	FALSE	ADAMTSL5
1953	TGGTCTACACCCGAGACACA	chr8	1316016	+	10:T>C,19:T>A	TGG	TGGTCTACACTCGAGACACTTGG	2	11	20	NA	GeneID:9228	DLGAP2	FALSE	ADAMTSL5
1954	TGGTCTACACCCGAGACACA	chr8	1317484	+	10:T>C,19:T>A	TGG	TGGTCTACACTCGAGACACTTGG	2	11	20	NA	GeneID:9228	DLGAP2	FALSE	ADAMTSL5
1955	TGGTCTACACCCGAGACACA	chr8	1316646	+	10:T>C,19:T>A	TGG	TGGTCTACACTCGAGACACTTGG	2	11	20	NA	GeneID:9228	DLGAP2	FALSE	ADAMTSL5
1956	TGGTCTACACCCGAGACACA	chr8	1317065	+	10:T>C,19:T>A	CGG	TGGTCTACACTCGAGACACTCGG	2	11	20	NA	GeneID:9228	DLGAP2	FALSE	ADAMTSL5
1957	TGGTCTACACCCGAGACACA	chr8	1316506	+	10:T>C,19:T>A	CGG	TGGTCTACACTCGAGACACTCGG	2	11	20	NA	GeneID:9228	DLGAP2	FALSE	ADAMTSL5
1958	TGGTCTACACCCGAGACACA	chr8	1316925	+	10:T>C,19:T>A	CGG	TGGTCTACACTCGAGACACTCGG	2	11	20	NA	GeneID:9228	DLGAP2	FALSE	ADAMTSL5
1959	TGGTCTACACCCGAGACACA	chr8	1317204	+	10:T>C,19:T>A	CGG	TGGTCTACACTCGAGACACTCGG	2	11	20	NA	GeneID:9228	DLGAP2	FALSE	ADAMTSL5
1960	TGGTCTACACCCGAGACACA	chr4	78572295	-	8:G>T,12:G>C	GGG	TGGTCTACCCCCCAGACACAGGG	2	9	13	NA	GeneID:306	ANXA3	FALSE	ADAMTSL5
1961	CAGGTGCTCGATCTTCATCA	chr7	904233	+	none	CGG	CAGGTGCTCGATCTTCATCACGG	0	NA	NA	NA	GeneID:11033;GeneID:90639	ADAP1;COX19	TRUE	ADAP1
1962	GCTTCCAGAGAAAACCCTCA	chr7	905145	+	none	CGG	GCTTCCAGAGAAAACCCTCACGG	0	NA	NA	NA	GeneID:11033;GeneID:90639	ADAP1;COX19	TRUE	ADAP1
1963	GCTTCCAGAGAAAACCCTCA	chr10	34354937	+	1:A>C,4:G>C	GGG	GATTGCAGAGAAAACCCTCAGGG	2	2	5	NA	GeneID:56288	PARD3	FALSE	ADAP1
1964	GCTTCCAGAGAAAACCCTCA	chr1	155973368	-	0:T>C,10:C>T	GGG	ACTTCCAGAGGAAACCCTCAGGG	2	1	11	NA	GeneID:9181	ARHGEF2	FALSE	ADAP1
1965	GTGGGCCGGTAGTAGAAGGA	chr7	926567	+	none	GGG	GTGGGCCGGTAGTAGAAGGAGGG	0	NA	NA	NA	GeneID:11033;GeneID:90639	ADAP1;COX19	TRUE	ADAP1
1966	GTTTGTGCTGACAGAACGAG	chr7	905091	-	none	AGG	GTTTGTGCTGACAGAACGAGAGG	0	NA	NA	NA	GeneID:11033;GeneID:90639	ADAP1;COX19	TRUE	ADAP1
1967	CCTCCTGAAGTACTTCACAA	chr17	30934269	+	none	AGG	CCTCCTGAAGTACTTCACAAAGG	0	NA	NA	NA	GeneID:55803	ADAP2	TRUE	ADAP2
1968	CTGGGACGACAGTATTGTGG	chr17	30923048	+	none	AGG	CTGGGACGACAGTATTGTGGAGG	0	NA	NA	NA	GeneID:55803	ADAP2	TRUE	ADAP2
1969	TGATGTCAGGGAAGTTACGG	chr17	30923000	-	none	TGG	TGATGTCAGGGAAGTTACGGTGG	0	NA	NA	NA	GeneID:55803	ADAP2	TRUE	ADAP2
1970	TGTTTGTGTATCATGAAAGT	chr17	30945027	+	none	GGG	TGTTTGTGTATCATGAAAGTGGG	0	NA	NA	NA	GeneID:55803	ADAP2	TRUE	ADAP2
1971	AGGCAATCAACACCTCTCTG	chr1	154602264	+	none	TGG	AGGCAATCAACACCTCTCTGTGG	0	NA	NA	NA	GeneID:103	ADAR	TRUE	ADAR
1972	CGTTCTCCCCAATCAAGACA	chr1	154590290	+	none	CGG	CGTTCTCCCCAATCAAGACACGG	0	NA	NA	NA	GeneID:103	ADAR	TRUE	ADAR
1973	GTGCATACACTCAAGCAGTG	chr1	154597889	+	none	TGG	GTGCATACACTCAAGCAGTGTGG	0	NA	NA	NA	GeneID:103	ADAR	TRUE	ADAR
1974	TTCTTGTAGGGTGAACACCG	chr1	154601157	+	none	TGG	TTCTTGTAGGGTGAACACCGTGG	0	NA	NA	NA	GeneID:103	ADAR	TRUE	ADAR
1975	GGTGAATACATGAGTGATCG	chr21	45182643	+	none	TGG	GGTGAATACATGAGTGATCGTGG	0	NA	NA	NA	GeneID:104	ADARB1	TRUE	ADARB1
1976	GGTGAATACATGAGTGATCG	chr7	19019860	+	7:C>A,18:G>C	TGG	GGTGAATCCATGAGTGATGGTGG	2	8	19	NA			FALSE	ADARB1
1977	GGTGAATACATGAGTGATCG	chr4	102947953	+	7:C>A,18:G>C	TGG	GGTGAATCCATGAGTGATGGTGG	2	8	19	NA	GeneID:150159	SLC9B1	FALSE	ADARB1
1978	TCAGGTCACCAAACTTACCC	chr21	45180361	-	none	AGG	TCAGGTCACCAAACTTACCCAGG	0	NA	NA	NA	GeneID:104	ADARB1	TRUE	ADARB1
1979	TTCAGAAATCAGAGCGAGGG	chr21	45183390	+	none	GGG	TTCAGAAATCAGAGCGAGGGGGG	0	NA	NA	NA	GeneID:104	ADARB1	TRUE	ADARB1
1980	TTCAGAAATCAGAGCGAGGG	chr5	34512099	+	0:C>T,14:A>C	AGG	CTCAGAAATCAGAGAGAGGGAGG	2	1	15	NA			FALSE	ADARB1
1981	TTGGAGCCCACGTAAAAGGG	chr21	45176265	-	none	AGG	TTGGAGCCCACGTAAAAGGGAGG	0	NA	NA	NA	GeneID:104	ADARB1	TRUE	ADARB1
1982	CAGAGCGATCGATATTCGTG	chr10	1233808	-	none	CGG	CAGAGCGATCGATATTCGTGCGG	0	NA	NA	NA	GeneID:105	ADARB2	TRUE	ADARB2
1983	GGCGTTGGGGAACTGCACGA	chr10	1363519	+	none	AGG	GGCGTTGGGGAACTGCACGAAGG	0	NA	NA	NA	GeneID:105	ADARB2	TRUE	ADARB2
1984	GTGGACGGCAGGACGTTCGA	chr10	1363151	-	none	GGG	GTGGACGGCAGGACGTTCGAGGG	0	NA	NA	NA	GeneID:105	ADARB2	TRUE	ADARB2
1985	TCCTGGCATCACAAACACGG	chr10	1379091	-	none	AGG	TCCTGGCATCACAAACACGGAGG	0	NA	NA	NA	GeneID:105	ADARB2	TRUE	ADARB2
1986	ATGCTGAGGTCATAGCCAGA	chr16	75618599	-	none	AGG	ATGCTGAGGTCATAGCCAGAAGG	0	NA	NA	NA	GeneID:23536	ADAT1	TRUE	ADAT1
1987	ATGCTGAGGTCATAGCCAGA	chr16	48634488	+	7:T>G,16:T>C	GGG	ATGCTGATGTCATAGCTAGAGGG	2	8	17	NA			FALSE	ADAT1
1988	ATGCTGAGGTCATAGCCAGA	chr12	92190495	+	9:A>T,16:T>C	TGG	ATGCTGAGGACATAGCTAGATGG	2	10	17	NA			FALSE	ADAT1
1989	CTATCACTTTGGCACTACCA	chr16	75612522	+	none	GGG	CTATCACTTTGGCACTACCAGGG	0	NA	NA	NA	GeneID:23536	ADAT1	TRUE	ADAT1
1990	GCATCCGAGGACGTTCCATC	chr16	75612352	+	none	GGG	GCATCCGAGGACGTTCCATCGGG	0	NA	NA	NA	GeneID:23536	ADAT1	TRUE	ADAT1
1991	GTGGACATTATTGGCAGCGG	chr16	75620690	-	none	TGG	GTGGACATTATTGGCAGCGGTGG	0	NA	NA	NA	GeneID:23536	ADAT1	TRUE	ADAT1
1992	CACTTTGACGACACCAATCG	chr6	143433920	+	none	AGG	CACTTTGACGACACCAATCGAGG	0	NA	NA	NA	GeneID:134637	ADAT2	TRUE	ADAT2
1993	GCAGCTGCACACATAATGCA	chr6	143433844	+	none	CGG	GCAGCTGCACACATAATGCACGG	0	NA	NA	NA	GeneID:134637	ADAT2	TRUE	ADAT2
1994	GGAGACCGAAAAGTGGATGG	chr6	143450579	-	none	AGG	GGAGACCGAAAAGTGGATGGAGG	0	NA	NA	NA	GeneID:134637	ADAT2	TRUE	ADAT2
1995	TGACAGCCATATACAACCAG	chr6	143432583	+	none	CGG	TGACAGCCATATACAACCAGCGG	0	NA	NA	NA	GeneID:134637	ADAT2	TRUE	ADAT2
1996	TGACAGCCATATACAACCAG	chr5	128323885	-	12:A>T,15:A>T	AGG	TGACAGCCATATTCATCCAGAGG	2	13	16	NA	GeneID:2201	FBN2	FALSE	ADAT2
1997	TGACAGCCATATACAACCAG	chr5	68516749	+	0:A>T,12:G>A	TGG	AGACAGCCATATGCAACCAGTGG	2	1	13	NA			FALSE	ADAT2
1998	CCCACACCGCCCGCTCCATG	chr19	1912622	-	none	TGG	CCCACACCGCCCGCTCCATGTGG	0	NA	NA	NA	GeneID:113178;GeneID:113179	SCAMP4;ADAT3	TRUE	ADAT3
1999	CGAGGCCGGGTCCACTACCA	chr19	1912687	-	none	CGG	CGAGGCCGGGTCCACTACCACGG	0	NA	NA	NA	GeneID:113178;GeneID:113179	SCAMP4;ADAT3	TRUE	ADAT3
[truncated: 233,378 more rows]
