# Supplementary material for: Multiple-gene targeting and mismatch tolerance can confound analysis of genome-wide pooled CRISPR screens
Source: Genome Biol. 2019 Jan 25;20:21. doi: 10.1186/s13059-019-1621-7 (PMC6346559; doi:10.1186/s13059-019-1621-7)
Supplement: Supplementary file 3 — Genomic alignments to GRCh38 for the Avana guide sequences. (CSV 33.4 mb) [file 13059_2019_1621_MOESM3_ESM.csv]

	sgrna	chr	start	strand	mismatches	pam	ref	n.mismatches	pos1	pos2	pos3	gene_id	gene_symbol	isExonic	targetedGene
1	ACTGGCGCCATCGAGAGCCA	chr19	58352518	+	none	GGG	ACTGGCGCCATCGAGAGCCAGGG	0	NA	NA	NA	GeneID:1;GeneID:503538	A1BG;A1BG-AS1	TRUE	A1BG
2	CAAGAGAAAGACCACGAGCA	chr19	58353410	+	none	TGG	CAAGAGAAAGACCACGAGCATGG	0	NA	NA	NA	GeneID:1;GeneID:503538	A1BG;A1BG-AS1	TRUE	A1BG
3	GCTCAGCTGGGTCCATCCTG	chr19	58352952	+	none	TGG	GCTCAGCTGGGTCCATCCTGTGG	0	NA	NA	NA	GeneID:1;GeneID:503538	A1BG;A1BG-AS1	TRUE	A1BG
4	GCTCAGCTGGGTCCATCCTG	chr2	28488289	-	0:A>C,10:G>C	AGG	TCTCAGCTGGCTCCATCCTGAGG	2	1	11	NA	GeneID:151056	PLB1	FALSE	A1BG
5	GTCGAGCTGATTCTGAGCGA	chr19	58351392	-	none	TGG	GTCGAGCTGATTCTGAGCGATGG	0	NA	NA	NA	GeneID:1;GeneID:503538	A1BG;A1BG-AS1	TRUE	A1BG
6	GTCGAGCTGATTCTGAGCGA	chr6	36841211	-	3:G>C,18:G>C	TGG	GTCCAGCTGATTCTGAGCCATGG	2	4	19	NA			FALSE	A1BG
7	AGTTATGTTAGGTATACCCG	chr10	50816205	-	none	AGG	AGTTATGTTAGGTATACCCGAGG	0	NA	NA	NA	GeneID:653308;GeneID:29974	ASAH2B;A1CF	TRUE	A1CF
8	ATGACTCTCATACTCCACGA	chr10	50836110	+	none	AGG	ATGACTCTCATACTCCACGAAGG	0	NA	NA	NA	GeneID:29974	A1CF	TRUE	A1CF
9	ATGACTCTCATACTCCACGA	chr1	35360561	-	13:G>A,17:T>G	AGG	ATGACTCTCATACCCCAAGAAGG	2	14	18	NA	GeneID:9202	ZMYM4	FALSE	A1CF
10	GGTGCAGCATCCCAACCAGG	chr10	50844069	+	none	TGG	GGTGCAGCATCCCAACCAGGTGG	0	NA	NA	NA	GeneID:29974	A1CF	TRUE	A1CF
11	TGCGCTGGACCAGTGCGCGG	chr10	50859861	+	none	AGG	TGCGCTGGACCAGTGCGCGGAGG	0	NA	NA	NA	GeneID:29974	A1CF	TRUE	A1CF
12	AACAGCCACACTCACAGCGA	chr12	9113344	+	none	AGG	AACAGCCACACTCACAGCGAAGG	0	NA	NA	NA	GeneID:2	A2M	TRUE	A2M
13	AACAGCCACACTCACAGCGA	chr4	38030451	-	17:A>G	TGG	AACAGCCACACTCACAGTGATGG	1	18	NA	NA	GeneID:23216	TBC1D1	TRUE	A2M
14	AACAGCCACACTCACAGCGA	chr8	126135997	+	13:C>A,18:T>G	AGG	AACAGCCACACTCCCAGCTAAGG	2	14	19	NA			FALSE	A2M
15	AACTCACCAACTCATTCAGG	chr12	9112151	+	none	GGG	AACTCACCAACTCATTCAGGGGG	0	NA	NA	NA	GeneID:2	A2M	TRUE	A2M
16	AACTCACCAACTCATTCAGG	chr8	36247110	-	10:T>G,11:G>A	AGG	AACTCACCAAACCATTCAGGAGG	2	11	12	NA			FALSE	A2M
17	GAAGAACCAGACTTGGATGA	chr12	9115809	+	none	AGG	GAAGAACCAGACTTGGATGAAGG	0	NA	NA	NA	GeneID:2	A2M	TRUE	A2M
18	GAAGAACCAGACTTGGATGA	chrY	9297401	+	13:A>T,18:T>G	GGG	GAAGAACCAGACTAGGATTAGGG	2	14	19	NA			FALSE	A2M
19	TAAGAAGCGGACCACAGTGA	chr12	9112445	-	none	TGG	TAAGAAGCGGACCACAGTGATGG	0	NA	NA	NA	GeneID:2	A2M	TRUE	A2M
20	AAGGTTCTAATTCAGAGGCA	chr12	8823806	+	none	GGG	AAGGTTCTAATTCAGAGGCAGGG	0	NA	NA	NA	GeneID:144568	A2ML1	TRUE	A2ML1
21	ATAGGGCCAACATTCCTAGA	chr12	8822668	-	none	AGG	ATAGGGCCAACATTCCTAGAAGG	0	NA	NA	NA	GeneID:144568	A2ML1	TRUE	A2ML1
22	CAAACAAACCTTCTGAACGG	chr12	8823222	-	none	AGG	CAAACAAACCTTCTGAACGGAGG	0	NA	NA	NA	GeneID:144568	A2ML1	TRUE	A2ML1
23	TGGAACGAAGTTGCTATCCA	chr12	8829747	-	none	TGG	TGGAACGAAGTTGCTATCCATGG	0	NA	NA	NA	GeneID:144568	A2ML1	TRUE	A2ML1
24	TGGAACGAAGTTGCTATCCA	chr8	8919145	+	5:G>C,17:G>C	TGG	TGGAAGGAAGTTGCTATGCATGG	2	6	18	NA			FALSE	A2ML1
25	AGACAGCAGAACCTCACCAT	chr1	33312078	-	none	TGG	AGACAGCAGAACCTCACCATTGG	0	NA	NA	NA	GeneID:127550	A3GALT2	TRUE	A3GALT2
26	AGCTGGGACATTGTGGCCGA	chr1	33312533	+	none	AGG	AGCTGGGACATTGTGGCCGAAGG	0	NA	NA	NA	GeneID:127550	A3GALT2	TRUE	A3GALT2
27	CCTGGAAGAGAATCTTCTGG	chr1	33312868	-	none	CGG	CCTGGAAGAGAATCTTCTGGCGG	0	NA	NA	NA	GeneID:127550	A3GALT2	TRUE	A3GALT2
28	CCTGGAAGAGAATCTTCTGG	chr5	170632359	-	0:C>G,6:C>T	GGG	GCTGGAGGAGAATCTTCTGGGGG	2	1	7	NA	GeneID:30820	KCNIP1	FALSE	A3GALT2
29	CCTGGAAGAGAATCTTCTGG	chrX	146365978	+	4:A>G,15:G>T	TGG	CCTGAAAGAGAATCTGCTGGTGG	2	5	16	NA			FALSE	A3GALT2
30	GCTGACGGCGCACTGTGCGG	chr1	33306968	-	none	GGG	GCTGACGGCGCACTGTGCGGGGG	0	NA	NA	NA	GeneID:127550	A3GALT2	TRUE	A3GALT2
31	CTGATGAAAGGGCTTCCGGG	chr22	42693595	-	none	TGG	CTGATGAAAGGGCTTCCGGGTGG	0	NA	NA	NA	GeneID:53947	A4GALT	TRUE	A4GALT
32	GAATGTCCAGATGCTCCCGC	chr22	42693521	-	none	TGG	GAATGTCCAGATGCTCCCGCTGG	0	NA	NA	NA	GeneID:53947	A4GALT	TRUE	A4GALT
33	GAATGTCCAGATGCTCCCGC	chr14	65932207	-	3:T>A,18:T>C	AGG	GAAAGTCCAGATGCTCCCACAGG	2	4	19	NA			FALSE	A4GALT
34	GTGGCAACGCCTCTCTGCCC	chr22	42693576	-	none	CGG	GTGGCAACGCCTCTCTGCCCCGG	0	NA	NA	NA	GeneID:53947	A4GALT	TRUE	A4GALT
35	GTGGCAACGCCTCTCTGCCC	chr1	18689645	-	0:A>C,7:A>G	TGG	TTGGCAATGCCTCTCTGCCCTGG	2	1	8	NA	GeneID:5081	PAX7	FALSE	A4GALT
36	TGTCCCGGAACAGCTCCCGC	chr22	42693494	+	none	AGG	TGTCCCGGAACAGCTCCCGCAGG	0	NA	NA	NA	GeneID:53947	A4GALT	TRUE	A4GALT
37	TGTCCCGGAACAGCTCCCGC	chr10	71865875	-	0:T>A,5:T>G	TGG	AGTCCAGGAACAGCTCCCGCTGG	2	1	6	NA			FALSE	A4GALT
38	CAGAGAAGAGGACATGCGGA	chr3	138131249	-	none	AGG	CAGAGAAGAGGACATGCGGAAGG	0	NA	NA	NA	GeneID:51146	A4GNT	TRUE	A4GNT
39	CAGAGAAGAGGACATGCGGA	chr5	33838757	+	13:C>A,16:G>C	GGG	CAGAGAAGAGGACCTGGGGAGGG	2	14	17	NA	GeneID:81792	ADAMTS12	FALSE	A4GNT
40	CAGAGAAGAGGACATGCGGA	chr12	116825202	-	3:A>T,16:A>G	AGG	CAGTGAAGAGGACATGTGGAAGG	2	4	17	NA	GeneID:84900	RNFT2	FALSE	A4GNT
41	GAAACACAATGCCACGTCTG	chr3	138131093	+	none	TGG	GAAACACAATGCCACGTCTGTGG	0	NA	NA	NA	GeneID:51146	A4GNT	TRUE	A4GNT
42	TAAACTTGAAGACTTCCAGG	chr3	138124559	-	none	AGG	TAAACTTGAAGACTTCCAGGAGG	0	NA	NA	NA	GeneID:51146	A4GNT	TRUE	A4GNT
43	TAAACTTGAAGACTTCCAGG	chr4	170611550	-	3:C>T,13:T>A	TGG	TAAGCTTGAAGACATCCAGGTGG	2	4	14	NA			FALSE	A4GNT
44	TAGAGGAAGCAACACACTGG	chr3	138125714	-	none	TGG	TAGAGGAAGCAACACACTGGTGG	0	NA	NA	NA	GeneID:51146	A4GNT	FALSE	A4GNT
45	TAGAGGAAGCAACACACTGG	chr3	138124364	-	none	TGG	TAGAGGAAGCAACACACTGGTGG	0	NA	NA	NA	GeneID:51146	A4GNT	TRUE	A4GNT
46	TAGAGGAAGCAACACACTGG	chr1	192054517	+	2:T>G,8:A>G	TGG	TATAGGAAACAACACACTGGTGG	2	3	9	NA			FALSE	A4GNT
47	ATATGAGCACAATAACGAGC	chr12	53321392	-	none	TGG	ATATGAGCACAATAACGAGCTGG	0	NA	NA	NA	GeneID:8086	AAAS	TRUE	AAAS
48	CCACACCAACAAGTTTGCAG	chr12	53314793	-	none	TGG	CCACACCAACAAGTTTGCAGTGG	0	NA	NA	NA	GeneID:8086	AAAS	TRUE	AAAS
49	GGGTGAAGACGGCATCCGGC	chr12	53315397	-	none	TGG	GGGTGAAGACGGCATCCGGCTGG	0	NA	NA	NA	GeneID:8086	AAAS	TRUE	AAAS
50	TGAAGGCAGTTCTTGTGCCA	chr12	53320607	+	none	TGG	TGAAGGCAGTTCTTGTGCCATGG	0	NA	NA	NA	GeneID:8086	AAAS	TRUE	AAAS
51	AAGGTCTATGTTCTCTCTGG	chr12	125103044	-	none	AGG	AAGGTCTATGTTCTCTCTGGAGG	0	NA	NA	NA	GeneID:65985	AACS	TRUE	AACS
52	AAGGTCTATGTTCTCTCTGG	chr4	42363463	+	4:G>T,7:G>A	AGG	AAGGGCTGTGTTCTCTCTGGAGG	2	5	8	NA			FALSE	AACS
53	AATATGACTCAACGGACCAA	chr12	125073897	-	none	TGG	AATATGACTCAACGGACCAATGG	0	NA	NA	NA	GeneID:65985	AACS	TRUE	AACS
54	AATATGACTCAACGGACCAA	chr17	49780114	-	7:T>G,13:A>C	TGG	AATATGAATCAACTGACCAATGG	2	8	14	NA	GeneID:81558	FAM117A	FALSE	AACS
55	GCAGATGGACCGCTTCCGGG	chr12	125065664	+	none	CGG	GCAGATGGACCGCTTCCGGGCGG	0	NA	NA	NA	GeneID:65985	AACS	TRUE	AACS
56	TGGCAAAGAGCACAACCACA	chr12	125102746	+	none	TGG	TGGCAAAGAGCACAACCACATGG	0	NA	NA	NA	GeneID:65985	AACS	TRUE	AACS
57	AAGTCTGAAGCACTAAGAAG	chr3	151817521	+	none	GGG	AAGTCTGAAGCACTAAGAAGGGG	0	NA	NA	NA	GeneID:13	AADAC	TRUE	AADAC
58	GTTGTCATCAGCCAACAAAG	chr3	151827933	-	none	GGG	GTTGTCATCAGCCAACAAAGGGG	0	NA	NA	NA	GeneID:13	AADAC	TRUE	AADAC
59	GTTGTCATCAGCCAACAAAG	chr1	235901435	-	14:C>T,19:T>C	GGG	GTTGTCATCAGCCAGCAAAAGGG	2	15	20	NA			FALSE	AADAC
60	TTCCAGACAACATGTACCTG	chr3	151827766	+	none	TGG	TTCCAGACAACATGTACCTGTGG	0	NA	NA	NA	GeneID:13	AADAC	TRUE	AADAC
61	TTTCTGGAGATAGTGCAGGA	chr3	151824784	+	none	GGG	TTTCTGGAGATAGTGCAGGAGGG	0	NA	NA	NA	GeneID:13	AADAC	TRUE	AADAC
62	TTTCTGGAGATAGTGCAGGA	chrX	57539914	-	6:A>C,12:G>C	GGG	TTTCTGTAGATACTGCAGGAGGG	2	7	13	NA			FALSE	AADAC
63	AAAGAAAGTCAGAAACCCGA	chr3	151740796	+	none	AGG	AAAGAAAGTCAGAAACCCGAAGG	0	NA	NA	NA	GeneID:344752	AADACL2	TRUE	AADACL2
64	ATGCAAGTCTTACTTTACCC	chr3	151757027	+	none	TGG	ATGCAAGTCTTACTTTACCCTGG	0	NA	NA	NA	GeneID:344752	AADACL2	TRUE	AADACL2
65	CAAGGATGAAGCACTTCCCT	chr3	151757152	+	none	GGG	CAAGGATGAAGCACTTCCCTGGG	0	NA	NA	NA	GeneID:344752	AADACL2	TRUE	AADACL2
66	CGTGAGCTTATATTTCACCA	chr3	151757134	+	none	AGG	CGTGAGCTTATATTTCACCAAGG	0	NA	NA	NA	GeneID:344752	AADACL2	TRUE	AADACL2
67	CGTGAGCTTATATTTCACCA	chr7	37932586	+	6:T>C,17:A>C	TGG	CGTGAGTTTATATTTCAACATGG	2	7	18	NA	GeneID:54749;GeneID:6424	EPDR1;SFRP4	FALSE	AADACL2
68	ACAAACGAGAGCATATGCCA	chr1	12720892	-	none	TGG	ACAAACGAGAGCATATGCCATGG	0	NA	NA	NA	GeneID:126767	AADACL3	TRUE	AADACL3
69	ACAAACGAGAGCATATGCCA	chr2	181676319	+	3:G>A,6:A>G	AGG	ACAGACAAGAGCATATGCCAAGG	2	4	7	NA	GeneID:375298;GeneID:4760	CERKL;NEUROD1	FALSE	AADACL3
70	GGCATCGTGTACTACCACGG	chr1	12719645	+	none	TGG	GGCATCGTGTACTACCACGGTGG	0	NA	NA	NA	GeneID:126767	AADACL3	TRUE	AADACL3
71	TCACCCAACTGCCAGAACCA	chr1	12720930	-	none	CGG	TCACCCAACTGCCAGAACCACGG	0	NA	NA	NA	GeneID:126767	AADACL3	TRUE	AADACL3
72	TCTGCGGTGACAGTTTCGGA	chr1	12725337	+	none	GGG	TCTGCGGTGACAGTTTCGGAGGG	0	NA	NA	NA	GeneID:126767	AADACL3	TRUE	AADACL3
73	AAGCGTCGGAGGTGCAGCGG	chr1	12666086	+	none	TGG	AAGCGTCGGAGGTGCAGCGGTGG	0	NA	NA	NA	GeneID:343066	AADACL4	TRUE	AADACL4
74	CCAAGAGTAGCACTAGCCAG	chr1	12644557	-	none	GGG	CCAAGAGTAGCACTAGCCAGGGG	0	NA	NA	NA	GeneID:343066	AADACL4	TRUE	AADACL4
75	GCCAAGAGTAGCACTAGCCA	chr1	12644558	-	none	GGG	GCCAAGAGTAGCACTAGCCAGGG	0	NA	NA	NA	GeneID:343066	AADACL4	TRUE	AADACL4
76	TAGAAGATGATGCCTCGCCG	chr1	12651287	-	none	GGG	TAGAAGATGATGCCTCGCCGGGG	0	NA	NA	NA	GeneID:343066	AADACL4	TRUE	AADACL4
77	AGACACAGGGCCTTACCCAG	chr4	170069131	+	none	AGG	AGACACAGGGCCTTACCCAGAGG	0	NA	NA	NA	GeneID:51166	AADAT	TRUE	AADAT
78	AGACACAGGGCCTTACCCAG	chr15	65817153	-	13:C>A,14:C>T	TGG	AGACACAGGGCCTGGCCCAGTGG	2	14	15	NA	GeneID:8766	RAB11A	TRUE	AADAT
79	CAGAAGACATGAATTACGCA	chr4	170089678	-	none	CGG	CAGAAGACATGAATTACGCACGG	0	NA	NA	NA	GeneID:51166	AADAT	TRUE	AADAT
80	GTAGCTGACATATTGAGCAG	chr4	170088548	-	none	AGG	GTAGCTGACATATTGAGCAGAGG	0	NA	NA	NA	GeneID:51166	AADAT	TRUE	AADAT
81	TTAATAATGTTGCAGCCCAG	chr4	170073316	+	none	TGG	TTAATAATGTTGCAGCCCAGTGG	0	NA	NA	NA	GeneID:51166	AADAT	TRUE	AADAT
82	CACCCGCACGAACACCACCA	chr9	96655086	+	none	CGG	CACCCGCACGAACACCACCACGG	0	NA	NA	NA	GeneID:195827	AAED1	TRUE	AAED1
83	GACATGTTATGTCTTACCTG	chr9	96651372	+	none	AGG	GACATGTTATGTCTTACCTGAGG	0	NA	NA	NA	GeneID:195827	AAED1	TRUE	AAED1
84	GCACGAACACCACCACGGCG	chr9	96655091	+	none	CGG	GCACGAACACCACCACGGCGCGG	0	NA	NA	NA	GeneID:195827	AAED1	TRUE	AAED1
85	GGTGAAGAAATTGCTTCCTC	chr9	96651391	-	none	AGG	GGTGAAGAAATTGCTTCCTCAGG	0	NA	NA	NA	GeneID:195827	AAED1	TRUE	AAED1
86	GGTGAAGAAATTGCTTCCTC	chrX	65357147	-	11:C>A,14:G>A	AGG	GGTGAAGAAATGGCCTCCTCAGG	2	12	15	NA			TRUE	AAED1
87	ACTGGAACAAACCATAGCAT	chr15	67209489	-	none	TGG	ACTGGAACAAACCATAGCATTGG	0	NA	NA	NA	GeneID:79719	AAGAB	TRUE	AAGAB
88	ACTGGAACAAACCATAGCAT	chr3	178430224	-	4:T>C,12:T>G	GGG	ACTGAAACAAACAATAGCATGGG	2	5	13	NA	GeneID:10242;GeneID:100874330	KCNMB2;LINC01014	FALSE	AAGAB
89	GAATTAGCCAGTCTTACCAC	chr15	67204102	-	none	TGG	GAATTAGCCAGTCTTACCACTGG	0	NA	NA	NA	GeneID:79719	AAGAB	TRUE	AAGAB
90	GCAGCTGGTGACTAACGCAC	chr15	67254592	+	none	AGG	GCAGCTGGTGACTAACGCACAGG	0	NA	NA	NA	GeneID:79719	AAGAB	TRUE	AAGAB
91	TAGTCCAGAGGAGTTGCCTG	chr15	67235987	-	none	AGG	TAGTCCAGAGGAGTTGCCTGAGG	0	NA	NA	NA	GeneID:79719	AAGAB	TRUE	AAGAB
92	TAGTCCAGAGGAGTTGCCTG	chr16	5712645	+	0:A>T,10:A>G	TGG	AAGTCCAGAGAAGTTGCCTGTGG	2	1	11	NA	GeneID:54715	RBFOX1	FALSE	AAGAB
93	AGCACCTCGGGCCTGGGCAG	chr2	69642945	-	none	TGG	AGCACCTCGGGCCTGGGCAGTGG	0	NA	NA	NA	GeneID:22848	AAK1	TRUE	AAK1
94	AGTGGCCTCGGTCATGCAAG	chr2	69532128	+	none	AGG	AGTGGCCTCGGTCATGCAAGAGG	0	NA	NA	NA	GeneID:22848	AAK1	TRUE	AAK1
95	ATGGGAAGTGCTCATTCTGA	chr2	69544450	-	none	TGG	ATGGGAAGTGCTCATTCTGATGG	0	NA	NA	NA	GeneID:22848	AAK1	TRUE	AAK1
96	ATGGGAAGTGCTCATTCTGA	chr10	112690927	-	0:G>T,9:A>C	AGG	CTGGGAAGTTCTCATTCTGAAGG	2	1	10	NA	GeneID:143187	VTI1A	FALSE	AAK1
97	TCTGTACCTTCAGGTCCCGG	chr2	69542515	+	none	TGG	TCTGTACCTTCAGGTCCCGGTGG	0	NA	NA	NA	GeneID:22848	AAK1	TRUE	AAK1
98	AGGACTGCAAAGTATGGCCA	chr11	77842566	+	none	GGG	AGGACTGCAAAGTATGGCCAGGG	0	NA	NA	NA	GeneID:28971	AAMDC	TRUE	AAMDC
99	AGGACTGCAAAGTATGGCCA	chr7	83187286	+	18:A>C	AGG	AGGACTGCAAAGTATGGCAAAGG	1	19	NA	NA			FALSE	AAMDC
100	AGTGAAGGAGTATAATGCCT	chr11	77872245	+	none	TGG	AGTGAAGGAGTATAATGCCTTGG	0	NA	NA	NA	GeneID:28971	AAMDC	TRUE	AAMDC
101	AGTGAAGGAGTATAATGCCT	chr18	31939613	-	17:T>G,18:C>G	TGG	AGTGAAGGAGTATAATGAGTTGG	2	18	19	NA	GeneID:22878	TRAPPC8	TRUE	AAMDC
102	AGTGAAGGAGTATAATGCCT	chr18	6155117	+	3:C>G,10:A>T	TGG	AGTCAAGGAGAATAATGCCTTGG	2	4	11	NA	GeneID:91133	L3MBTL4	FALSE	AAMDC
103	GGACTGCAAAGTATGGCCAG	chr11	77842567	+	none	GGG	GGACTGCAAAGTATGGCCAGGGG	0	NA	NA	NA	GeneID:28971	AAMDC	TRUE	AAMDC
104	TGTGAAGGAAGTTGTTGAGA	chr11	77869747	+	none	AGG	TGTGAAGGAAGTTGTTGAGAAGG	0	NA	NA	NA	GeneID:28971	AAMDC	TRUE	AAMDC
105	AAGAGGGCAACGAAGAGGGC	chr2	218269463	-	none	TGG	AAGAGGGCAACGAAGAGGGCTGG	0	NA	NA	NA	GeneID:14	AAMP	TRUE	AAMP
106	AATACCTTGGCAGTGACCGG	chr2	218267558	-	none	GGG	AATACCTTGGCAGTGACCGGGGG	0	NA	NA	NA	GeneID:14	AAMP	TRUE	AAMP
107	GGAGGTCTGGTCCTTTGAAG	chr2	218266860	-	none	CGG	GGAGGTCTGGTCCTTTGAAGCGG	0	NA	NA	NA	GeneID:14	AAMP	TRUE	AAMP
108	TGGAAGCTTAGGGTCTCCAG	chr2	218270021	+	none	TGG	TGGAAGCTTAGGGTCTCCAGTGG	0	NA	NA	NA	GeneID:14	AAMP	TRUE	AAMP
109	AAGGCGCTGACAGCGTCCTC	chr17	76468872	-	none	CGG	AAGGCGCTGACAGCGTCCTCCGG	0	NA	NA	NA	GeneID:15	AANAT	TRUE	AANAT
110	GAGGTTCAGCTTCCACGCCG	chr17	76469852	+	none	TGG	GAGGTTCAGCTTCCACGCCGTGG	0	NA	NA	NA	GeneID:15	AANAT	TRUE	AANAT
111	GCACGGCCAGCACATGCAGG	chr17	76469705	-	none	TGG	GCACGGCCAGCACATGCAGGTGG	0	NA	NA	NA	GeneID:15	AANAT	TRUE	AANAT
112	GGCGCTGACAGCGTCCTCCG	chr17	76468870	-	none	GGG	GGCGCTGACAGCGTCCTCCGGGG	0	NA	NA	NA	GeneID:15	AANAT	TRUE	AANAT
113	GGCGCTGACAGCGTCCTCCG	chr16	4307561	-	5:G>A,12:T>C	GGG	GGCGCCGACAGCATCCTCCGGGG	2	6	13	NA			FALSE	AANAT
114	GTTCCGGTGGGACTTTGCTG	chr20	36255663	+	none	CGG	GTTCCGGTGGGACTTTGCTGCGG	0	NA	NA	NA	GeneID:25980	AAR2	TRUE	AAR2
115	TAAGGAAGAAACCCATACGA	chr20	36240086	-	none	GGG	TAAGGAAGAAACCCATACGAGGG	0	NA	NA	NA	GeneID:25980	AAR2	TRUE	AAR2
116	TGTCTACGAAGAAGTCAGCG	chr20	36244868	-	none	GGG	TGTCTACGAAGAAGTCAGCGGGG	0	NA	NA	NA	GeneID:25980	AAR2	TRUE	AAR2
117	TGTCTACGAAGAAGTCAGCG	chrX	67553576	+	1:T>G,19:T>G	AGG	TTTCTACGAAGAAGTCAGCTAGG	2	2	20	NA	GeneID:367	AR	FALSE	AAR2
118	TGTGGACAAGGCTAATCCGA	chr20	36240053	+	none	AGG	TGTGGACAAGGCTAATCCGAAGG	0	NA	NA	NA	GeneID:25980	AAR2	TRUE	AAR2
119	CAGGAGCACGGACATCCAGG	chr8	116938362	+	none	AGG	CAGGAGCACGGACATCCAGGAGG	0	NA	NA	NA	GeneID:441376	AARD	TRUE	AARD
120	CAGGAGCACGGACATCCAGG	chr22	42190606	+	3:C>G,9:A>G	AGG	CAGCAGCACAGACATCCAGGAGG	2	4	10	NA	GeneID:6942	TCF20	FALSE	AARD
121	CAGGAGCACGGACATCCAGG	chr8	70167378	-	8:T>G,18:A>C	CGG	CAGGAGCAAGGACATCCATGCGG	2	9	19	NA	GeneID:10499	NCOA2	FALSE	AARD
122	GAGCACGGACATCCAGGAGG	chr8	116938365	+	none	AGG	GAGCACGGACATCCAGGAGGAGG	0	NA	NA	NA	GeneID:441376	AARD	TRUE	AARD
123	GCAGAGAGAGAATTTCCCAG	chr8	116938268	+	none	GGG	GCAGAGAGAGAATTTCCCAGGGG	0	NA	NA	NA	GeneID:441376	AARD	TRUE	AARD
124	GCTGACGCGCGCCTTCCAGT	chr8	116938428	+	none	GGG	GCTGACGCGCGCCTTCCAGTGGG	0	NA	NA	NA	GeneID:441376	AARD	TRUE	AARD
125	AGAGCCCAGCATCTCGAAGA	chr16	70276989	+	none	AGG	AGAGCCCAGCATCTCGAAGAAGG	0	NA	NA	NA	GeneID:16	AARS	TRUE	AARS
126	GAAGGATAACTTCTGGGAGA	chr16	70271919	-	none	TGG	GAAGGATAACTTCTGGGAGATGG	0	NA	NA	NA	GeneID:16	AARS	TRUE	AARS
127	GGCCTGACAACACAGGGCGT	chr16	70269619	-	none	GGG	GGCCTGACAACACAGGGCGTGGG	0	NA	NA	NA	GeneID:16	AARS	TRUE	AARS
128	GTAGGAATTGGCATGTAAGA	chr16	70276615	-	none	TGG	GTAGGAATTGGCATGTAAGATGG	0	NA	NA	NA	GeneID:16	AARS	TRUE	AARS
129	AAAGGCGGCCCTCACGGCCG	chr6	44313185	+	none	AGG	AAAGGCGGCCCTCACGGCCGAGG	0	NA	NA	NA	GeneID:57505	AARS2	TRUE	AARS2
130	GAGATCCAGAGCCTTTCCTC	chr6	44311461	+	none	AGG	GAGATCCAGAGCCTTTCCTCAGG	0	NA	NA	NA	GeneID:57505	AARS2	TRUE	AARS2
131	GAGATCCAGAGCCTTTCCTC	chr1	155763187	+	11:G>C,12:G>C	TGG	GAGATCCAGAGGGTTTCCTCTGG	2	12	13	NA	GeneID:54856	GON4L	FALSE	AARS2
132	GCTGCTCAACGCCATACAGC	chr6	44310300	-	none	AGG	GCTGCTCAACGCCATACAGCAGG	0	NA	NA	NA	GeneID:57505	AARS2	TRUE	AARS2
133	GGTTCCAAAGCTCTACCAGC	chr6	44311015	+	none	TGG	GGTTCCAAAGCTCTACCAGCTGG	0	NA	NA	NA	GeneID:57505	AARS2	TRUE	AARS2
134	GCGTGACAGTTATGCCCGAG	chr17	42964403	-	none	AGG	GCGTGACAGTTATGCCCGAGAGG	0	NA	NA	NA	GeneID:100885850;GeneID:80755	PTGES3L-AARSD1;AARSD1	TRUE	AARSD1
135	AAGTCTGAGAATAAGCTCAG	chr4	56351384	-	none	TGG	AAGTCTGAGAATAAGCTCAGTGG	0	NA	NA	NA	GeneID:132949	AASDH	TRUE	AASDH
136	AAGTCTGAGAATAAGCTCAG	chr5	44246234	+	14:C>G,18:T>A	TGG	AAGTCTGAGAATAACCTCTGTGG	2	15	19	NA			FALSE	AASDH
137	AATGGCTTCACAATTCAGGA	chr4	56354727	-	none	AGG	AATGGCTTCACAATTCAGGAAGG	0	NA	NA	NA	GeneID:132949	AASDH	TRUE	AASDH
138	ATGGAAACGCTTCACCACCA	chr4	56355314	+	none	AGG	ATGGAAACGCTTCACCACCAAGG	0	NA	NA	NA	GeneID:132949	AASDH	TRUE	AASDH
139	GATGAAGTGACAGTACCACT	chr4	56354162	-	none	TGG	GATGAAGTGACAGTACCACTTGG	0	NA	NA	NA	GeneID:132949	AASDH	TRUE	AASDH
140	AGTGCGATCGATTCAGCCCG	chr11	106077817	+	none	AGG	AGTGCGATCGATTCAGCCCGAGG	0	NA	NA	NA	GeneID:60496	AASDHPPT	TRUE	AASDHPPT
141	ATGATTCCAAACCAACCCAG	chr11	106096755	+	none	AGG	ATGATTCCAAACCAACCCAGAGG	0	NA	NA	NA	GeneID:60496	AASDHPPT	TRUE	AASDHPPT
142	ATGATTCCAAACCAACCCAG	chr15	79047347	-	3:G>T,11:C>G	GGG	ATGCTTCCAAAGCAACCCAGGGG	2	4	12	NA	GeneID:5923	RASGRF1	FALSE	AASDHPPT
143	GTTGCTCTTAGGAAACCCGA	chr11	106094615	+	none	TGG	GTTGCTCTTAGGAAACCCGATGG	0	NA	NA	NA	GeneID:60496	AASDHPPT	TRUE	AASDHPPT
144	TGGCCAGTTCGTCTTTGCCC	chr11	106077853	+	none	GGG	TGGCCAGTTCGTCTTTGCCCGGG	0	NA	NA	NA	GeneID:60496	AASDHPPT	TRUE	AASDHPPT
145	GAGGGAGGATGTGAACGCCT	chr7	122133620	-	none	GGG	GAGGGAGGATGTGAACGCCTGGG	0	NA	NA	NA	GeneID:10157	AASS	TRUE	AASS
146	TAGGCAGTGATTACATCCAA	chr7	122101421	-	none	CGG	TAGGCAGTGATTACATCCAACGG	0	NA	NA	NA	GeneID:10157	AASS	TRUE	AASS
147	TCTGCCACCTATCTGCTCGA	chr7	122091709	-	none	TGG	TCTGCCACCTATCTGCTCGATGG	0	NA	NA	NA	GeneID:10157	AASS	TRUE	AASS
148	TCTGGATCACATGTTAGCAA	chr7	122092880	-	none	TGG	TCTGGATCACATGTTAGCAATGG	0	NA	NA	NA	GeneID:10157	AASS	TRUE	AASS
149	GAACCCGCGACCAAGCGAGG	chr17	36949169	+	none	CGG	GAACCCGCGACCAAGCGAGGCGG	0	NA	NA	NA	GeneID:26574	AATF	TRUE	AATF
150	GATGACGCGGAAGACTCCCA	chr17	36953151	+	none	AGG	GATGACGCGGAAGACTCCCAAGG	0	NA	NA	NA	GeneID:26574	AATF	TRUE	AATF
151	GATGGGACAAAGCCCAATGC	chr17	36986705	+	none	GGG	GATGGGACAAAGCCCAATGCGGG	0	NA	NA	NA	GeneID:26574	AATF	TRUE	AATF
152	GATGGGACAAAGCCCAATGC	chr3	128456620	+	2:G>T,3:T>G	AGG	GAGTGGACAAAGCCCAATGCAGG	2	3	4	NA			FALSE	AATF
153	TTTGTCCGTGTCCAAGAGGG	chr17	36950309	-	none	AGG	TTTGTCCGTGTCCAAGAGGGAGG	0	NA	NA	NA	GeneID:26574	AATF	TRUE	AATF
154	TTTGTCCGTGTCCAAGAGGG	chrX	8658266	-	4:C>A,15:G>C	AGG	TTTGGCCGTGTCCAACAGGGAGG	2	5	16	NA	GeneID:3730	KAL1	FALSE	AATF
155	AGACACAGCCACCACGGCGA	chr17	81134442	+	none	GGG	AGACACAGCCACCACGGCGAGGG	0	NA	NA	NA	GeneID:9625	AATK	TRUE	AATK
156	GAGTGGCAGGACGTACACGT	chr17	81131103	+	none	CGG	GAGTGGCAGGACGTACACGTCGG	0	NA	NA	NA	GeneID:9625	AATK	TRUE	AATK
157	GTTGAAGAAGGACGACGACA	chr17	81165971	+	none	TGG	GTTGAAGAAGGACGACGACATGG	0	NA	NA	NA	GeneID:9625;GeneID:388428	AATK;AATK-AS1	TRUE	AATK
158	TACCTGAAGGAAATCGGCCG	chr17	81128485	-	none	TGG	TACCTGAAGGAAATCGGCCGTGG	0	NA	NA	NA	GeneID:9625	AATK	TRUE	AATK
159	GCGCTGGGCGAGCAACATGG	chr16	8735746	-	none	AGG	GCGCTGGGCGAGCAACATGGAGG	0	NA	NA	NA	GeneID:18	ABAT	TRUE	ABAT
160	TGATGAAGACGGAAGTCCCA	chr16	8746063	+	none	GGG	TGATGAAGACGGAAGTCCCAGGG	0	NA	NA	NA	GeneID:18	ABAT	TRUE	ABAT
161	TGCAATTACGAAGAGAGCCG	chr16	8750445	+	none	AGG	TGCAATTACGAAGAGAGCCGAGG	0	NA	NA	NA	GeneID:18	ABAT	TRUE	ABAT
162	TTGGATGAGTTTCAGCAGGG	chr16	8757771	-	none	CGG	TTGGATGAGTTTCAGCAGGGCGG	0	NA	NA	NA	GeneID:18	ABAT	TRUE	ABAT
163	CCAGAAAGACACCAGCATGA	chr9	104883092	-	none	AGG	CCAGAAAGACACCAGCATGAAGG	0	NA	NA	NA	GeneID:19	ABCA1	TRUE	ABCA1
164	GAAGCTTCAAGATTTCCTGG	chr9	104861776	-	none	TGG	GAAGCTTCAAGATTTCCTGGTGG	0	NA	NA	NA	GeneID:19	ABCA1	TRUE	ABCA1
165	GAAGCTTCAAGATTTCCTGG	chr2	149778518	+	5:A>T	TGG	GAAGCATCAAGATTTCCTGGTGG	1	6	NA	NA	GeneID:101929231	LOC101929231	FALSE	ABCA1
166	GAAGCTTCAAGATTTCCTGG	chr4	179618294	+	3:T>G,6:C>T	AGG	GAATCTCCAAGATTTCCTGGAGG	2	4	7	NA			FALSE	ABCA1
167	GAGTCGGGTAACGGAAACAG	chr9	104884469	+	none	GGG	GAGTCGGGTAACGGAAACAGGGG	0	NA	NA	NA	GeneID:19	ABCA1	TRUE	ABCA1
168	TGGCTTGTTGGCCTCAGCTG	chr9	104903658	-	none	AGG	TGGCTTGTTGGCCTCAGCTGAGG	0	NA	NA	NA	GeneID:19	ABCA1	TRUE	ABCA1
169	TGGCTTGTTGGCCTCAGCTG	chr20	40514661	+	6:C>G,11:G>C	TGG	TGGCTTCTTGGGCTCAGCTGTGG	2	7	12	NA			FALSE	ABCA1
170	ATAAGGAAACCTATGCTCGC	chr17	69215950	-	none	TGG	ATAAGGAAACCTATGCTCGCTGG	0	NA	NA	NA	GeneID:10349	ABCA10	TRUE	ABCA10
171	GGATGAGTTTCTCTACTCCG	chr17	69155895	+	none	TGG	GGATGAGTTTCTCTACTCCGTGG	0	NA	NA	NA	GeneID:10349	ABCA10	TRUE	ABCA10
172	TCTCCCTTAGAAATGAAAGG	chr17	69219685	+	none	TGG	TCTCCCTTAGAAATGAAAGGTGG	0	NA	NA	NA	GeneID:10349	ABCA10	TRUE	ABCA10
173	TGTGTGGAGAGCTTCCACCT	chr17	69152083	+	none	GGG	TGTGTGGAGAGCTTCCACCTGGG	0	NA	NA	NA	GeneID:10349	ABCA10	TRUE	ABCA10
174	TGTGTGGAGAGCTTCCACCT	chr7	2450338	-	0:C>A,13:C>A	CGG	GGTGTGGAGAGCTGCCACCTCGG	2	1	14	NA			FALSE	ABCA10
175	AAATGCAAAGACACACCCTA	chr2	215064122	-	none	TGG	AAATGCAAAGACACACCCTATGG	0	NA	NA	NA	GeneID:26154	ABCA12	TRUE	ABCA12
176	AAATGCAAAGACACACCCTA	chr15	65263886	+	10:T>A,19:T>A	AGG	AAATGCAAAGTCACACCCTTAGG	2	11	20	NA	GeneID:54956	PARP16	FALSE	ABCA12
177	AAATGCAAAGACACACCCTA	chr2	151956489	+	7:C>A,9:A>G	GGG	AAATGCACAAACACACCCTAGGG	2	8	10	NA	GeneID:785	CACNB4	FALSE	ABCA12
178	ACTAAACAAACAGTTCTCCC	chr2	215049627	-	none	AGG	ACTAAACAAACAGTTCTCCCAGG	0	NA	NA	NA	GeneID:26154	ABCA12	TRUE	ABCA12
179	ACTAAACAAACAGTTCTCCC	chr4	42956741	-	0:A>T,16:G>A	AGG	TCTAAACAAACAGTTCCCCCAGG	2	1	17	NA	GeneID:389207	GRXCR1	FALSE	ABCA12
180	ATGGTGCTAAATGATCCTTG	chr2	215011596	+	none	TGG	ATGGTGCTAAATGATCCTTGTGG	0	NA	NA	NA	GeneID:26154	ABCA12	TRUE	ABCA12
181	GTGACTGACAGTTTGGCCAG	chr2	215026830	-	none	AGG	GTGACTGACAGTTTGGCCAGAGG	0	NA	NA	NA	GeneID:26154	ABCA12	TRUE	ABCA12
182	GTGACTGACAGTTTGGCCAG	chr8	581134	-	1:T>A,4:T>G	CGG	GAGAATGACAGTTTGGCCAGCGG	2	2	5	NA			FALSE	ABCA12
183	AGAGATACAAGACCTGGCAG	chr7	48219413	+	none	AGG	AGAGATACAAGACCTGGCAGAGG	0	NA	NA	NA	GeneID:154664	ABCA13	TRUE	ABCA13
184	GAGCCAATTCTTCCACAGCA	chr7	48171514	-	none	GGG	GAGCCAATTCTTCCACAGCAGGG	0	NA	NA	NA	GeneID:154664	ABCA13	TRUE	ABCA13
185	TCAGAAGACACTCACAGGCA	chr7	48240898	+	none	TGG	TCAGAAGACACTCACAGGCATGG	0	NA	NA	NA	GeneID:154664	ABCA13	TRUE	ABCA13
186	TGAACACACCATCTTCTCCA	chr7	48239259	-	none	AGG	TGAACACACCATCTTCTCCAAGG	0	NA	NA	NA	GeneID:154664	ABCA13	TRUE	ABCA13
187	TGAACACACCATCTTCTCCA	chr10	38453180	+	2:C>A,8:T>C	AGG	TGCACACATCATCTTCTCCAAGG	2	3	9	NA			TRUE	ABCA13
188	TGAACACACCATCTTCTCCA	chr20	62962506	+	4:A>C,10:C>A	GGG	TGAAAACACCCTCTTCTCCAGGG	2	5	11	NA	GeneID:63910	SLC17A9	FALSE	ABCA13
189	AGAACGTGACGCTCAAACGC	chr9	137028083	-	none	CGG	AGAACGTGACGCTCAAACGCCGG	0	NA	NA	NA	GeneID:20	ABCA2	TRUE	ABCA2
190	CAGGATAAAGAACAGCACCA	chr9	137024185	+	none	GGG	CAGGATAAAGAACAGCACCAGGG	0	NA	NA	NA	GeneID:20	ABCA2	TRUE	ABCA2
191	TCACAGTCTGGCCTCCACAA	chr9	137021942	-	none	GGG	TCACAGTCTGGCCTCCACAAGGG	0	NA	NA	NA	GeneID:20	ABCA2	TRUE	ABCA2
192	TCACAGTCTGGCCTCCACAA	chr11	132059327	+	1:G>C,3:G>C	AGG	TGAGAGTCTGGCCTCCACAAAGG	2	2	4	NA	GeneID:50863	NTM	FALSE	ABCA2
193	TGAGCGCCTGGACCGCGTGG	chr9	137022830	-	none	TGG	TGAGCGCCTGGACCGCGTGGTGG	0	NA	NA	NA	GeneID:20	ABCA2	TRUE	ABCA2
194	ACACACGGAGAAATTACATG	chr16	2323643	-	none	TGG	ACACACGGAGAAATTACATGTGG	0	NA	NA	NA	GeneID:21	ABCA3	TRUE	ABCA3
195	ACACACGGAGAAATTACATG	chr1	69050060	+	6:T>G,19:C>G	AGG	ACACACTGAGAAATTACATCAGG	2	7	20	NA			FALSE	ABCA3
196	ACACACGGAGAAATTACATG	chr15	46615602	-	6:T>C,18:T>A	AGG	ACACACAGAGAAATTACAAGAGG	2	7	19	NA			FALSE	ABCA3
197	GCAGGGTGTAGTTCTTCCAG	chr16	2326414	+	none	AGG	GCAGGGTGTAGTTCTTCCAGAGG	0	NA	NA	NA	GeneID:21	ABCA3	TRUE	ABCA3
198	GTCCTCAAAGTCCTTCTCGG	chr16	2324496	+	none	AGG	GTCCTCAAAGTCCTTCTCGGAGG	0	NA	NA	NA	GeneID:21	ABCA3	TRUE	ABCA3
199	TCCCAGGTGTCTCCTGGCGG	chr16	2326092	+	none	AGG	TCCCAGGTGTCTCCTGGCGGAGG	0	NA	NA	NA	GeneID:21	ABCA3	TRUE	ABCA3
200	TCCCAGGTGTCTCCTGGCGG	chr17	81453617	+	0:G>T,17:G>C	GGG	GCCCAGGTGTCTCCTGGGGGGGG	2	1	18	NA	GeneID:57597	BAHCC1	FALSE	ABCA3
201	TCCCAGGTGTCTCCTGGCGG	chr10	16361412	-	4:A>T,18:A>C	TGG	TCCCTGGTGTCTCCTGGCTGTGG	2	5	19	NA			FALSE	ABCA3
202	AATTCCAGGAGATTCTCCTG	chr1	94111460	+	none	GGG	AATTCCAGGAGATTCTCCTGGGG	0	NA	NA	NA	GeneID:24	ABCA4	TRUE	ABCA4
203	ATAGATAGGATCCTTCCTTG	chr1	94080496	+	none	TGG	ATAGATAGGATCCTTCCTTGTGG	0	NA	NA	NA	GeneID:24	ABCA4	TRUE	ABCA4
204	GAAGGACATCGCCTGCAGCG	chr1	94098942	-	none	AGG	GAAGGACATCGCCTGCAGCGAGG	0	NA	NA	NA	GeneID:24	ABCA4	TRUE	ABCA4
205	TTCTCTCCGGGTGAGTCCGG	chr1	94108582	+	none	AGG	TTCTCTCCGGGTGAGTCCGGAGG	0	NA	NA	NA	GeneID:24	ABCA4	TRUE	ABCA4
206	ACTGCCTTACTTGGCCACAG	chr17	69291274	-	none	TGG	ACTGCCTTACTTGGCCACAGTGG	0	NA	NA	NA	GeneID:23461	ABCA5	TRUE	ABCA5
207	GAAGCAGAAATTGACCAAGC	chr17	69283954	-	none	AGG	GAAGCAGAAATTGACCAAGCAGG	0	NA	NA	NA	GeneID:23461	ABCA5	TRUE	ABCA5
208	GAAGCAGAAATTGACCAAGC	chr11	35680205	-	9:C>T,19:T>G	GGG	GAAGCAGAAGTTGACCAAGAGGG	2	10	20	NA	GeneID:54765	TRIM44	FALSE	ABCA5
209	GATCAAGATAGACAGCCAAG	chr17	69301150	+	none	AGG	GATCAAGATAGACAGCCAAGAGG	0	NA	NA	NA	GeneID:23461	ABCA5	TRUE	ABCA5
210	GATCAAGATAGACAGCCAAG	chr6	148330408	+	2:G>T,8:G>T	TGG	GAGCAAGAGAGACAGCCAAGTGG	2	3	9	NA	GeneID:23328	SASH1	FALSE	ABCA5
211	TCTACTGATCATCTACCTGA	chr17	69313093	-	none	TGG	TCTACTGATCATCTACCTGATGG	0	NA	NA	NA	GeneID:23461	ABCA5	TRUE	ABCA5
212	ACACCAAAGGACTAATGCTA	chr17	69123329	-	none	AGG	ACACCAAAGGACTAATGCTAAGG	0	NA	NA	NA	GeneID:23460	ABCA6	TRUE	ABCA6
213	ACACCAAAGGACTAATGCTA	chr15	80971971	+	16:C>G,17:T>C	AGG	ACACCAAAGGACTAATCTTAAGG	2	17	18	NA	GeneID:23184	MESDC2	FALSE	ABCA6
214	ACAGTCCTAGAAGTATTGAG	chr17	69137469	+	none	AGG	ACAGTCCTAGAAGTATTGAGAGG	0	NA	NA	NA	GeneID:23460	ABCA6	TRUE	ABCA6
215	AGGGATATAACAGTCCACTT	chr17	69136110	-	none	TGG	AGGGATATAACAGTCCACTTTGG	0	NA	NA	NA	GeneID:23460	ABCA6	TRUE	ABCA6
216	AGGGATATAACAGTCCACTT	chr12	125180262	+	1:T>G,3:C>G	GGG	ATGCATATAACAGTCCACTTGGG	2	2	4	NA			FALSE	ABCA6
217	GAAACACAACCAAATTGGTG	chr17	69128737	+	none	AGG	GAAACACAACCAAATTGGTGAGG	0	NA	NA	NA	GeneID:23460	ABCA6	TRUE	ABCA6
218	ATTGGAACTGTCGTTCATGA	chr19	1043806	-	none	AGG	ATTGGAACTGTCGTTCATGAAGG	0	NA	NA	NA	GeneID:10347	ABCA7	TRUE	ABCA7
219	CTGGGAACTGGCCAGAGCGC	chr19	1042670	+	none	TGG	CTGGGAACTGGCCAGAGCGCTGG	0	NA	NA	NA	GeneID:10347	ABCA7	TRUE	ABCA7
220	CTGGGAACTGGCCAGAGCGC	chr13	25404973	+	3:A>G,7:G>C	TGG	CTGAGAAGTGGCCAGAGCGCTGG	2	4	8	NA	GeneID:51761	ATP8A2	FALSE	ABCA7
221	CTGGGAACTGGCCAGAGCGC	chr22	47275837	-	3:T>C,17:C>G	TGG	CTGAGAACTGGCCAGAGGGCTGG	2	4	18	NA			FALSE	ABCA7
222	GTGCAAAGAGTAGCTTCCCG	chr19	1043418	-	none	AGG	GTGCAAAGAGTAGCTTCCCGAGG	0	NA	NA	NA	GeneID:10347	ABCA7	TRUE	ABCA7
223	TGGAGGCCGGGACCACATGG	chr19	1044620	+	none	AGG	TGGAGGCCGGGACCACATGGAGG	0	NA	NA	NA	GeneID:10347	ABCA7	TRUE	ABCA7
224	TGGAGGCCGGGACCACATGG	chr20	43829475	+	6:T>C,7:G>C	TGG	TGGAGGTGGGGACCACATGGTGG	2	7	8	NA			FALSE	ABCA7
225	TGGAGGCCGGGACCACATGG	chr16	55839648	+	8:A>G,18:C>G	GGG	TGGAGGCCAGGACCACATCGGGG	2	9	19	NA			FALSE	ABCA7
226	AAGCGCCTCCAGAATTCCAA	chr17	68924717	-	none	GGG	AAGCGCCTCCAGAATTCCAAGGG	0	NA	NA	NA	GeneID:10351	ABCA8	TRUE	ABCA8
227	ACTGCAATACTTGGTCACAG	chr17	68921440	-	none	TGG	ACTGCAATACTTGGTCACAGTGG	0	NA	NA	NA	GeneID:10351	ABCA8	TRUE	ABCA8
228	ACTGCAATACTTGGTCACAG	chr9	72010815	+	1:A>C,9:T>C	AGG	AATGCAATATTTGGTCACAGAGG	2	2	10	NA			FALSE	ABCA8
229	ATGAGATTTGAGCCGTCCGA	chr17	68927995	+	none	TGG	ATGAGATTTGAGCCGTCCGATGG	0	NA	NA	NA	GeneID:10351	ABCA8	TRUE	ABCA8
230	GAGGAGGAACACGACCAGGC	chr17	68929162	+	none	CGG	GAGGAGGAACACGACCAGGCCGG	0	NA	NA	NA	GeneID:10351	ABCA8	TRUE	ABCA8
231	AATCAGTTGCAACTCCTCCT	chr17	69043615	+	none	TGG	AATCAGTTGCAACTCCTCCTTGG	0	NA	NA	NA	GeneID:10350	ABCA9	TRUE	ABCA9
232	AATCAGTTGCAACTCCTCCT	chrX	74461827	+	5:C>G,8:A>G	AGG	AATCACTTACAACTCCTCCTAGG	2	6	9	NA	GeneID:6567	SLC16A2	FALSE	ABCA9
233	ACTGCCCTCCTTGGTCACAG	chr17	69028593	-	none	TGG	ACTGCCCTCCTTGGTCACAGTGG	0	NA	NA	NA	GeneID:10350	ABCA9	TRUE	ABCA9
234	AGATGAGGCTGACATTCTGG	chr17	69026978	-	none	CGG	AGATGAGGCTGACATTCTGGCGG	0	NA	NA	NA	GeneID:10350	ABCA9	TRUE	ABCA9
235	AGATGAGGCTGACATTCTGG	chr11	66555033	+	11:T>A,13:C>A	GGG	AGATGAGGCTGTCCTTCTGGGGG	2	12	14	NA	GeneID:89	ACTN3	FALSE	ABCA9
236	AGATGAGGCTGACATTCTGG	chr5	40530443	+	5:T>A,11:C>A	AGG	AGATGTGGCTGCCATTCTGGAGG	2	6	12	NA	GeneID:23548	TTC33	FALSE	ABCA9
237	TGGCAGGAAGAACAATCATG	chr17	69045322	-	none	GGG	TGGCAGGAAGAACAATCATGGGG	0	NA	NA	NA	GeneID:10350	ABCA9	TRUE	ABCA9
238	AAGCGAAGCAGTGGTTCAGG	chr7	87549361	-	none	TGG	AAGCGAAGCAGTGGTTCAGGTGG	0	NA	NA	NA	GeneID:5243	ABCB1	TRUE	ABCB1
239	AAGCGAAGCAGTGGTTCAGG	chr9	83282755	-	4:T>C,5:A>T	TGG	AAGCATAGCAGTGGTTCAGGTGG	2	5	6	NA	GeneID:257019	FRMD3	FALSE	ABCB1
240	CAAACGATGAGCTATCACAA	chr7	87545982	+	none	TGG	CAAACGATGAGCTATCACAATGG	0	NA	NA	NA	GeneID:5243	ABCB1	TRUE	ABCB1
241	GACCACCTTGGTCCTCTCAG	chr7	87553789	-	none	GGG	GACCACCTTGGTCCTCTCAGGGG	0	NA	NA	NA	GeneID:5243	ABCB1	TRUE	ABCB1
242	GACCACCTTGGTCCTCTCAG	chr22	39945496	-	6:T>G,9:A>C	TGG	GACCACATTTGTCCTCTCAGTGG	2	7	10	NA	GeneID:9402	GRAP2	FALSE	ABCB1
243	GGGCAAGGACAACTTACATG	chr7	87549833	+	none	AGG	GGGCAAGGACAACTTACATGAGG	0	NA	NA	NA	GeneID:5243	ABCB1	TRUE	ABCB1
244	ACAGCAATGATTGACACTGG	chr1	229542303	+	none	AGG	ACAGCAATGATTGACACTGGAGG	0	NA	NA	NA	GeneID:23456	ABCB10	TRUE	ABCB10
245	ACAGCAATGATTGACACTGG	chr15	23180806	-	3:A>C,18:T>C	AGG	ACATCAATGATTGACACTAGAGG	2	4	19	NA			TRUE	ABCB10
246	ACAGCAATGATTGACACTGG	chr19	30331780	-	3:G>C,16:C>G	AGG	ACACCAATGATTGACAGTGGAGG	2	4	17	NA	GeneID:9745	ZNF536	FALSE	ABCB10
247	CCAGAAAGCATACATTAGGA	chr1	229539474	+	none	AGG	CCAGAAAGCATACATTAGGAAGG	0	NA	NA	NA	GeneID:23456	ABCB10	TRUE	ABCB10
248	CGGCACTGAGCCCTAGGCAG	chr1	229549290	+	none	AGG	CGGCACTGAGCCCTAGGCAGAGG	0	NA	NA	NA	GeneID:23456	ABCB10	TRUE	ABCB10
249	CGGCACTGAGCCCTAGGCAG	chr19	55136528	+	0:T>C,14:G>A	GGG	TGGCACTGAGCCCTGGGCAGGGG	2	1	15	NA	GeneID:7138	TNNT1	FALSE	ABCB10
250	GGTGGCTCGAGCAGCCGCAG	chr1	229558608	+	none	CGG	GGTGGCTCGAGCAGCCGCAGCGG	0	NA	NA	NA	GeneID:23456	ABCB10	TRUE	ABCB10
251	GGTGGCTCGAGCAGCCGCAG	chr14	97532548	-	1:A>C,8:G>C	TGG	GTTGGCTCCAGCAGCCGCAGTGG	2	2	9	NA	GeneID:101929241	LOC101929241	FALSE	ABCB10
252	GGTGGCTCGAGCAGCCGCAG	chr5	88141477	+	6:C>T,7:A>C	AGG	GGTGGCCAGAGCAGCCGCAGAGG	2	7	8	NA			FALSE	ABCB10
253	AAAGGTGATGGCGTTAGAGT	chr2	169014318	-	none	TGG	AAAGGTGATGGCGTTAGAGTTGG	0	NA	NA	NA	GeneID:8647	ABCB11	TRUE	ABCB11
254	AAAGGTGATGGCGTTAGAGT	chr4	27090063	-	3:T>C,11:A>G	AGG	AAAAGTGATGGTGTTAGAGTAGG	2	4	12	NA			FALSE	ABCB11
255	GCTGTCGCAGTACTTATCAC	chr2	168996647	-	none	AGG	GCTGTCGCAGTACTTATCACAGG	0	NA	NA	NA	GeneID:8647	ABCB11	TRUE	ABCB11
256	GGAACTGTTAGTCCATACAA	chr2	169013306	+	none	TGG	GGAACTGTTAGTCCATACAATGG	0	NA	NA	NA	GeneID:8647	ABCB11	TRUE	ABCB11
257	GTTTGACTGCAATTCAGTGG	chr2	168995373	-	none	GGG	GTTTGACTGCAATTCAGTGGGGG	0	NA	NA	NA	GeneID:8647	ABCB11	TRUE	ABCB11
258	AGGACTGTGATAGCTTTCGG	chr7	87449991	-	none	GGG	AGGACTGTGATAGCTTTCGGGGG	0	NA	NA	NA	GeneID:5244	ABCB4	TRUE	ABCB4
259	GAGACCTGATCCGTGAGCTA	chr7	87462830	+	none	TGG	GAGACCTGATCCGTGAGCTATGG	0	NA	NA	NA	GeneID:5244	ABCB4	TRUE	ABCB4
260	GCTGATGGCCATTATCACAA	chr7	87451658	+	none	GGG	GCTGATGGCCATTATCACAAGGG	0	NA	NA	NA	GeneID:5244	ABCB4	TRUE	ABCB4
261	GCTGATGGCCATTATCACAA	chr6	86755309	-	0:A>C,15:A>G	TGG	TCTGATGGCCATTATTACAATGG	2	1	16	NA			FALSE	ABCB4
262	TAGCCGCGTATTGAGTTCAG	chr7	87452948	+	none	TGG	TAGCCGCGTATTGAGTTCAGTGG	0	NA	NA	NA	GeneID:5244	ABCB4	TRUE	ABCB4
263	AAACCAGTGGCATTAAAGGA	chr7	20628764	-	none	AGG	AAACCAGTGGCATTAAAGGAAGG	0	NA	NA	NA	GeneID:340273	ABCB5	TRUE	ABCB5
264	AAACTGAGAAAGGAAGCAGT	chr7	20626575	+	none	TGG	AAACTGAGAAAGGAAGCAGTTGG	0	NA	NA	NA	GeneID:340273	ABCB5	TRUE	ABCB5
265	AAACTGAGAAAGGAAGCAGT	chr5	158942059	+	3:A>C,12:A>G	GGG	AAAATGAGAAAGAAAGCAGTGGG	2	4	13	NA	GeneID:1879	EBF1	FALSE	ABCB5
266	AAGTGCCTATTCCAAAGCTG	chr7	20645784	+	none	GGG	AAGTGCCTATTCCAAAGCTGGGG	0	NA	NA	NA	GeneID:340273	ABCB5	TRUE	ABCB5
267	TACAGCAAGAACAGTCCCGA	chr7	20646121	-	none	TGG	TACAGCAAGAACAGTCCCGATGG	0	NA	NA	NA	GeneID:340273	ABCB5	TRUE	ABCB5
268	GCCACAGGTAGCCACTCAGG	chr2	219216756	+	none	AGG	GCCACAGGTAGCCACTCAGGAGG	0	NA	NA	NA	GeneID:10058	ABCB6	TRUE	ABCB6
269	GGCCAGACTCTCCAGCACGG	chr2	219218322	+	none	AGG	GGCCAGACTCTCCAGCACGGAGG	0	NA	NA	NA	GeneID:10058	ABCB6	TRUE	ABCB6
270	TCTAGGTTCAGTTTAGCCTG	chr2	219217792	-	none	TGG	TCTAGGTTCAGTTTAGCCTGTGG	0	NA	NA	NA	GeneID:10058	ABCB6	TRUE	ABCB6
271	TCTTCCTCAAGTTCCTCCAG	chr2	219216385	-	none	GGG	TCTTCCTCAAGTTCCTCCAGGGG	0	NA	NA	NA	GeneID:10058	ABCB6	TRUE	ABCB6
272	TCTTCCTCAAGTTCCTCCAG	chr21	23896865	-	0:T>A,2:T>A	GGG	ACATCCTCAAGTTCCTCCAGGGG	2	1	3	NA			FALSE	ABCB6
273	AATCAGAACTGCTGTTGCCA	chrX	75076525	+	none	TGG	AATCAGAACTGCTGTTGCCATGG	0	NA	NA	NA	GeneID:22	ABCB7	TRUE	ABCB7
274	AATCAGAACTGCTGTTGCCA	chr8	28403822	+	1:C>A,10:C>G	AGG	ACTCAGAACTCCTGTTGCCAAGG	2	2	11	NA	GeneID:157574	FBXO16	FALSE	ABCB7
275	ACAGACGGGAGCTTTATCTA	chrX	75075465	-	none	AGG	ACAGACGGGAGCTTTATCTAAGG	0	NA	NA	NA	GeneID:22	ABCB7	TRUE	ABCB7
276	TGTTGGCATGGTCATGCAGG	chrX	75112916	-	none	AGG	TGTTGGCATGGTCATGCAGGAGG	0	NA	NA	NA	GeneID:22	ABCB7	TRUE	ABCB7
277	TGTTGGCATGGTCATGCAGG	chr9	36776691	-	13:G>T	CGG	TGTTGGCATGGTCCTGCAGGCGG	1	14	NA	NA			FALSE	ABCB7
278	TTAGCGGCTCAGGTCCGCAG	chrX	75156152	-	none	TGG	TTAGCGGCTCAGGTCCGCAGTGG	0	NA	NA	NA	GeneID:22	ABCB7	TRUE	ABCB7
279	AAGTACACAAGGGACCACGT	chr7	151034344	+	none	AGG	AAGTACACAAGGGACCACGTAGG	0	NA	NA	NA	GeneID:11194	ABCB8	TRUE	ABCB8
280	ACAGGGCCACAAGGCAGAGG	chr7	151033775	-	none	TGG	ACAGGGCCACAAGGCAGAGGTGG	0	NA	NA	NA	GeneID:11194	ABCB8	TRUE	ABCB8
281	ACAGGGCCACAAGGCAGAGG	chr2	185485788	-	11:A>T,15:G>T	AGG	ACAGGGCCACATGGCCGAGGAGG	2	12	16	NA			FALSE	ABCB8
282	GCATGGCTGTGGACATGCGG	chr7	151034553	+	none	AGG	GCATGGCTGTGGACATGCGGAGG	0	NA	NA	NA	GeneID:11194	ABCB8	TRUE	ABCB8
283	GCATGGCTGTGGACATGCGG	chr12	132310880	-	1:C>G,15:C>A	AGG	GGATGGCTGTGGACAGGCGGAGG	2	2	16	NA	GeneID:50614	GALNT9	FALSE	ABCB8
284	GGACTCCTTGCAGATCGCCA	chr7	151035868	+	none	GGG	GGACTCCTTGCAGATCGCCAGGG	0	NA	NA	NA	GeneID:11194	ABCB8	TRUE	ABCB8
285	AGCGGAAGAGACAGTTTCGA	chr12	122949832	+	none	AGG	AGCGGAAGAGACAGTTTCGAAGG	0	NA	NA	NA	GeneID:23457	ABCB9	TRUE	ABCB9
286	GAAGCCCATGAAGGTGACCA	chr12	122948668	+	none	AGG	GAAGCCCATGAAGGTGACCAAGG	0	NA	NA	NA	GeneID:23457	ABCB9	TRUE	ABCB9
287	TGACGATGCCATCAATGGCG	chr12	122950514	+	none	CGG	TGACGATGCCATCAATGGCGCGG	0	NA	NA	NA	GeneID:23457	ABCB9	TRUE	ABCB9
288	TGTGGCCAAGAACAGTGCGC	chr12	122960015	-	none	TGG	TGTGGCCAAGAACAGTGCGCTGG	0	NA	NA	NA	GeneID:23457	ABCB9	TRUE	ABCB9
289	AACTCTCTTGGGCATCACCA	chr16	16009879	+	none	TGG	AACTCTCTTGGGCATCACCATGG	0	NA	NA	NA	GeneID:4363	ABCC1	TRUE	ABCC1
290	GACGAGCTGAATGAGTAAGA	chr16	16016547	-	none	GGG	GACGAGCTGAATGAGTAAGAGGG	0	NA	NA	NA	GeneID:4363	ABCC1	TRUE	ABCC1
291	GATGGCTAGGGCACACACTA	chr16	16014575	-	none	GGG	GATGGCTAGGGCACACACTAGGG	0	NA	NA	NA	GeneID:4363	ABCC1	TRUE	ABCC1
292	TATCTCTCCCGACATGACCG	chr16	16007932	+	none	AGG	TATCTCTCCCGACATGACCGAGG	0	NA	NA	NA	GeneID:4363	ABCC1	TRUE	ABCC1
293	AGGAGACCATTGATCACCCA	chr6	43435807	-	none	AGG	AGGAGACCATTGATCACCCAAGG	0	NA	NA	NA	GeneID:89845	ABCC10	TRUE	ABCC10
294	AGGAGACCATTGATCACCCA	chr9	70012795	-	5:A>T,12:C>T	GGG	AGGAGTCCATTGGTCACCCAGGG	2	6	13	NA			FALSE	ABCC10
295	GGGCAGGAGCCACTAAGCCA	chr6	43432925	+	none	CGG	GGGCAGGAGCCACTAAGCCACGG	0	NA	NA	NA	GeneID:89845	ABCC10	TRUE	ABCC10
296	GGGTCATCAAGTTCTGCGGG	chr6	43434648	+	none	TGG	GGGTCATCAAGTTCTGCGGGTGG	0	NA	NA	NA	GeneID:89845	ABCC10	TRUE	ABCC10
297	TGTGCGGCAGCAGCGCAGCG	chr6	43428000	+	none	TGG	TGTGCGGCAGCAGCGCAGCGTGG	0	NA	NA	NA	GeneID:89845	ABCC10	TRUE	ABCC10
298	AACAGGCCAGCATTGTCCAG	chr16	48227925	+	none	GGG	AACAGGCCAGCATTGTCCAGGGG	0	NA	NA	NA	GeneID:85320	ABCC11	TRUE	ABCC11
299	AAGAAGAAGTCTCAAGGCGA	chr16	48224392	-	none	GGG	AAGAAGAAGTCTCAAGGCGAGGG	0	NA	NA	NA	GeneID:85320	ABCC11	TRUE	ABCC11
300	GGAGGGCAGCTGTCCCACCG	chr16	48230492	-	none	TGG	GGAGGGCAGCTGTCCCACCGTGG	0	NA	NA	NA	GeneID:85320	ABCC11	TRUE	ABCC11
301	TGGGTGCCCAACTCTTCTGG	chr16	48231880	-	none	TGG	TGGGTGCCCAACTCTTCTGGTGG	0	NA	NA	NA	GeneID:85320	ABCC11	TRUE	ABCC11
302	AAAGACCATTAGGATCGGGA	chr16	48139243	+	none	TGG	AAAGACCATTAGGATCGGGATGG	0	NA	NA	NA	GeneID:94160	ABCC12	TRUE	ABCC12
303	ACGTGGTGTGGAAATTCCAG	chr16	48141271	-	none	AGG	ACGTGGTGTGGAAATTCCAGAGG	0	NA	NA	NA	GeneID:94160	ABCC12	TRUE	ABCC12
304	CAGGTTAGCACCCAACCCGG	chr16	48144048	-	none	TGG	CAGGTTAGCACCCAACCCGGTGG	0	NA	NA	NA	GeneID:94160	ABCC12	TRUE	ABCC12
305	GCCAACCCAGACTTTCCCAG	chr16	48140857	+	none	AGG	GCCAACCCAGACTTTCCCAGAGG	0	NA	NA	NA	GeneID:94160	ABCC12	TRUE	ABCC12
306	GCCAACCCAGACTTTCCCAG	chr15	39025976	-	10:A>T,14:G>A	TGG	GCCAACCCAGTCTTCCCCAGTGG	2	11	15	NA	GeneID:400359	C15orf53	FALSE	ABCC12
307	GCCAACCCAGACTTTCCCAG	chr15	88157160	+	5:G>C,13:C>T	TGG	GCCAAGCCAGACTCTCCCAGTGG	2	6	14	NA	GeneID:4916	NTRK3	FALSE	ABCC12
308	ACACGTGGAGAAGCTGCCAG	chr10	99784708	-	none	GGG	ACACGTGGAGAAGCTGCCAGGGG	0	NA	NA	NA	GeneID:1244	ABCC2	TRUE	ABCC2
309	GATTGGTATATCGAACAGCA	chr10	99792316	-	none	GGG	GATTGGTATATCGAACAGCAGGG	0	NA	NA	NA	GeneID:1244	ABCC2	TRUE	ABCC2
310	GTAGGAGATGAAGAACAGGC	chr10	99793919	-	none	AGG	GTAGGAGATGAAGAACAGGCAGG	0	NA	NA	NA	GeneID:1244	ABCC2	TRUE	ABCC2
311	GTAGGAGATGAAGAACAGGC	chr1	234296238	-	14:C>T,17:T>C	TGG	GTAGGAGATGAAGAGCAAGCTGG	2	15	18	NA	GeneID:148641	SLC35F3	FALSE	ABCC2
312	TGAGTAGCATTACCTACAGC	chr10	99794437	+	none	TGG	TGAGTAGCATTACCTACAGCTGG	0	NA	NA	NA	GeneID:1244	ABCC2	TRUE	ABCC2
313	GCAGGGCGTACAGTCTTCGG	chr17	50657080	+	none	GGG	GCAGGGCGTACAGTCTTCGGGGG	0	NA	NA	NA	GeneID:8714	ABCC3	TRUE	ABCC3
314	GCGGGAGAGAAAGCCAGCGC	chr17	50658453	-	none	TGG	GCGGGAGAGAAAGCCAGCGCTGG	0	NA	NA	NA	GeneID:8714	ABCC3	TRUE	ABCC3
315	GGATGATGTAGCCACGACAA	chr17	50655962	-	none	TGG	GGATGATGTAGCCACGACAATGG	0	NA	NA	NA	GeneID:8714	ABCC3	TRUE	ABCC3
316	GTAGAAGGTGGTGAAGCGGA	chr17	50658100	-	none	AGG	GTAGAAGGTGGTGAAGCGGAAGG	0	NA	NA	NA	GeneID:8714	ABCC3	TRUE	ABCC3
317	CACAGCGTACGCCTATGCCA	chr13	95234725	-	none	CGG	CACAGCGTACGCCTATGCCACGG	0	NA	NA	NA	GeneID:10257	ABCC4	TRUE	ABCC4
318	GAAGACCGCTCACAGCACCT	chr13	95247660	-	none	TGG	GAAGACCGCTCACAGCACCTTGG	0	NA	NA	NA	GeneID:10257	ABCC4	TRUE	ABCC4
319	GATGCTGCCCGTGTACCAGG	chr13	95301295	-	none	AGG	GATGCTGCCCGTGTACCAGGAGG	0	NA	NA	NA	GeneID:10257	ABCC4	TRUE	ABCC4
320	GGAAGTTGTTCTCATCACTG	chr13	95209435	-	none	AGG	GGAAGTTGTTCTCATCACTGAGG	0	NA	NA	NA	GeneID:10257	ABCC4	TRUE	ABCC4
321	CCTTAGACACCAGCACCCAG	chr3	183988713	-	none	TGG	CCTTAGACACCAGCACCCAGTGG	0	NA	NA	NA	GeneID:10057	ABCC5	TRUE	ABCC5
322	GAAACAGCAGCCCGAGCCGA	chr3	183989342	-	none	GGG	GAAACAGCAGCCCGAGCCGAGGG	0	NA	NA	NA	GeneID:10057	ABCC5	TRUE	ABCC5
323	GAAACAGCAGCCCGAGCCGA	chr1	155227393	+	13:C>G,15:A>G	AGG	GAAACAGCAGCCCCAACCGAAGG	2	14	16	NA	GeneID:2630	GBAP1	TRUE	ABCC5
324	GATCCACACAACCCTTCGCA	chr3	183987841	+	none	GGG	GATCCACACAACCCTTCGCAGGG	0	NA	NA	NA	GeneID:10057	ABCC5	TRUE	ABCC5
325	TAAAGAGAAATCCCTGGGTG	chr3	183982775	-	none	AGG	TAAAGAGAAATCCCTGGGTGAGG	0	NA	NA	NA	GeneID:10057	ABCC5	TRUE	ABCC5
326	TAAAGAGAAATCCCTGGGTG	chr19	35926541	-	4:A>C,11:T>G	TGG	TAAATAGAAATACCTGGGTGTGG	2	5	12	NA			FALSE	ABCC5
327	AAGGACCCAGAGGTACATGG	chr16	14822963	+	none	GGG	AAGGACCCAGAGGTACATGGGGG	0	NA	NA	NA	GeneID:730013	ABCC6P2	TRUE	ABCC6
328	AAGGACCCAGAGGTACATGG	chr16	16221726	+	none	GGG	AAGGACCCAGAGGTACATGGGGG	0	NA	NA	NA	GeneID:368	ABCC6	TRUE	ABCC6
329	AAGGACCCAGAGGTACATGG	chr16	18572961	-	none	GGG	AAGGACCCAGAGGTACATGGGGG	0	NA	NA	NA	GeneID:653190	ABCC6P1	TRUE	ABCC6
330	TACTGTGTGGCTCACCACGA	chr16	18574864	+	none	TGG	TACTGTGTGGCTCACCACGATGG	0	NA	NA	NA	GeneID:653190	ABCC6P1	TRUE	ABCC6
331	TACTGTGTGGCTCACCACGA	chr16	14821061	-	none	TGG	TACTGTGTGGCTCACCACGATGG	0	NA	NA	NA	GeneID:730013	ABCC6P2	TRUE	ABCC6
332	TACTGTGTGGCTCACCACGA	chr16	16219823	-	none	TGG	TACTGTGTGGCTCACCACGATGG	0	NA	NA	NA	GeneID:368	ABCC6	TRUE	ABCC6
333	TGCCAGATGGCCTTCAGCAG	chr16	16203493	+	none	TGG	TGCCAGATGGCCTTCAGCAGTGG	0	NA	NA	NA	GeneID:368	ABCC6	TRUE	ABCC6
334	TGCCAGATGGCCTTCAGCAG	chr16	18591203	-	none	TGG	TGCCAGATGGCCTTCAGCAGTGG	0	NA	NA	NA	GeneID:653190	ABCC6P1	TRUE	ABCC6
335	TGCCAGATGGCCTTCAGCAG	chr12	51218339	+	5:C>G,18:T>A	AGG	TGCCACATGGCCTTCAGCTGAGG	2	6	19	NA			FALSE	ABCC6
336	TGCCCAGCAGGCCTCCGGAG	chr16	18575132	+	none	CGG	TGCCCAGCAGGCCTCCGGAGCGG	0	NA	NA	NA	GeneID:653190	ABCC6P1	TRUE	ABCC6
337	TGCCCAGCAGGCCTCCGGAG	chr16	14820793	-	none	TGG	TGCCCAGCAGGCCTCCGGAGTGG	0	NA	NA	NA	GeneID:730013	ABCC6P2	TRUE	ABCC6
338	TGCCCAGCAGGCCTCCGGAG	chr16	16219555	-	none	CGG	TGCCCAGCAGGCCTCCGGAGCGG	0	NA	NA	NA	GeneID:368	ABCC6	TRUE	ABCC6
339	GAGGGAGGTGAAGCCTCCCG	chr11	17461782	-	none	AGG	GAGGGAGGTGAAGCCTCCCGAGG	0	NA	NA	NA	GeneID:6833	ABCC8	TRUE	ABCC8
340	GAGGGAGGTGAAGCCTCCCG	chr18	25011097	-	6:T>C,19:A>C	GGG	GAGGGAAGTGAAGCCTCCCTGGG	2	7	20	NA			FALSE	ABCC8
341	GCTGCGAGAAGCCGATGGCG	chr11	17463517	+	none	TGG	GCTGCGAGAAGCCGATGGCGTGG	0	NA	NA	NA	GeneID:6833	ABCC8	TRUE	ABCC8
342	GTTGTGATAGTAGACCACGG	chr11	17470134	+	none	AGG	GTTGTGATAGTAGACCACGGAGG	0	NA	NA	NA	GeneID:6833	ABCC8	TRUE	ABCC8
343	TGAAGGTCAGGATCCACCGC	chr11	17474937	+	none	AGG	TGAAGGTCAGGATCCACCGCAGG	0	NA	NA	NA	GeneID:6833	ABCC8	TRUE	ABCC8
344	ATACCAGCAGAGCTCCACGG	chr12	21910821	+	none	AGG	ATACCAGCAGAGCTCCACGGAGG	0	NA	NA	NA	GeneID:10060	ABCC9	TRUE	ABCC9
345	GAATGGGCTCTTGATGGCTG	chr12	21916962	-	none	TGG	GAATGGGCTCTTGATGGCTGTGG	0	NA	NA	NA	GeneID:10060	ABCC9	TRUE	ABCC9
346	GAATGGGCTCTTGATGGCTG	chr13	50898189	+	3:C>T,4:A>G	AGG	GAACAGGCTCTTGATGGCTGAGG	2	4	5	NA			FALSE	ABCC9
347	GTACTGCTCTTTCTAGGCGG	chr12	21926059	-	none	CGG	GTACTGCTCTTTCTAGGCGGCGG	0	NA	NA	NA	GeneID:10060	ABCC9	TRUE	ABCC9
348	TAAAGTACTGAATTGGCGCA	chr12	21908114	+	none	AGG	TAAAGTACTGAATTGGCGCAAGG	0	NA	NA	NA	GeneID:10060	ABCC9	TRUE	ABCC9
349	GAAGGTGCGGCTCACCAAGG	chrX	153725564	-	none	CGG	GAAGGTGCGGCTCACCAAGGCGG	0	NA	NA	NA	GeneID:215	ABCD1	TRUE	ABCD1
350	GAAGGTGCGGCTCACCAAGG	chr19	11171662	-	0:A>C,7:T>G	TGG	TAAGGTGAGGCTCACCAAGGTGG	2	1	8	NA	GeneID:25959	KANK2	FALSE	ABCD1
351	GATCATGTCGTCGTACAAGG	chrX	153736232	+	none	AGG	GATCATGTCGTCGTACAAGGAGG	0	NA	NA	NA	GeneID:215	ABCD1	TRUE	ABCD1
352	GCTCCAGCATAACATACCAC	chrX	153729305	-	none	AGG	GCTCCAGCATAACATACCACAGG	0	NA	NA	NA	GeneID:215	ABCD1	TRUE	ABCD1
353	GCTGGCTGGCTACACAGCCC	chrX	153736352	+	none	GGG	GCTGGCTGGCTACACAGCCCGGG	0	NA	NA	NA	GeneID:215	ABCD1	TRUE	ABCD1
354	ATTTGGCAAACTGGTGGCAG	chr12	39618765	-	none	AGG	ATTTGGCAAACTGGTGGCAGAGG	0	NA	NA	NA	GeneID:225	ABCD2	TRUE	ABCD2
355	ATTTGGCAAACTGGTGGCAG	chr4	82641556	+	7:T>A,14:G>T	GGG	ATTTGGCTAACTGGGGGCAGGGG	2	8	15	NA	GeneID:79966	SCD5	FALSE	ABCD2
356	GCAGAGGAAGCACATAGAAA	chr12	39618749	-	none	AGG	GCAGAGGAAGCACATAGAAAAGG	0	NA	NA	NA	GeneID:225	ABCD2	TRUE	ABCD2
357	GCAGAGGAAGCACATAGAAA	chr1	234861520	+	1:A>C,11:T>A	AGG	GAAGAGGAAGCTCATAGAAAAGG	2	2	12	NA			FALSE	ABCD2
358	TAACACACAGACCTTCTCTT	chr12	39573717	-	none	TGG	TAACACACAGACCTTCTCTTTGG	0	NA	NA	NA	GeneID:225	ABCD2	TRUE	ABCD2
359	TGGAAAGATGTCCTGTCAGG	chr12	39579579	-	none	AGG	TGGAAAGATGTCCTGTCAGGAGG	0	NA	NA	NA	GeneID:225	ABCD2	TRUE	ABCD2
360	TGGAAAGATGTCCTGTCAGG	chr2	91843076	+	15:C>T,17:G>A	TGG	TGGAAAGATGTCCTGCCGGGTGG	2	16	18	NA			TRUE	ABCD2
361	AACTAGGTAACCAACAACAG	chr1	94487702	-	none	TGG	AACTAGGTAACCAACAACAGTGG	0	NA	NA	NA	GeneID:5825	ABCD3	TRUE	ABCD3
362	AACTAGGTAACCAACAACAG	chr3	121247718	-	1:G>T,9:G>T	TGG	ACCTAGGTACCCAACAACAGTGG	2	2	10	NA	GeneID:9515	STXBP5L	FALSE	ABCD3
363	AACTAGGTAACCAACAACAG	chr11	58016254	+	1:C>A,9:C>A	TGG	ACCTAGGTACCCAACAACAGTGG	2	2	10	NA			FALSE	ABCD3
364	ACTGAAGATACTCCTCATAG	chr1	94475222	-	none	AGG	ACTGAAGATACTCCTCATAGAGG	0	NA	NA	NA	GeneID:5825	ABCD3	TRUE	ABCD3
365	ATAGGGCCCAGCGAGCATGA	chr1	94480459	+	none	TGG	ATAGGGCCCAGCGAGCATGATGG	0	NA	NA	NA	GeneID:5825	ABCD3	TRUE	ABCD3
366	GACGGCGCGAAACTCCTCGC	chr1	94418501	+	none	TGG	GACGGCGCGAAACTCCTCGCTGG	0	NA	NA	NA	GeneID:5825	ABCD3	TRUE	ABCD3
367	GACGGCGCGAAACTCCTCGC	chr3	483580	+	5:A>C,10:G>A	GGG	GACGGAGCGAGACTCCTCGCGGG	2	6	11	NA			FALSE	ABCD3
368	AGCACATGAGGACAGACCGC	chr14	74293214	-	none	AGG	AGCACATGAGGACAGACCGCAGG	0	NA	NA	NA	GeneID:5826	ABCD4	TRUE	ABCD4
369	AGCACATGAGGACAGACCGC	chr13	95475723	-	12:A>G,18:G>C	AGG	AGCACATGAGGATAGACCCCAGG	2	13	19	NA	GeneID:9071	CLDN10	FALSE	ABCD4
370	ATGCACCAGCTTCATCACAA	chr14	74295879	+	none	TGG	ATGCACCAGCTTCATCACAATGG	0	NA	NA	NA	GeneID:5826	ABCD4	TRUE	ABCD4
371	GAGGAGGGAGGCTTCACCTT	chr14	74296315	+	none	TGG	GAGGAGGGAGGCTTCACCTTTGG	0	NA	NA	NA	GeneID:5826	ABCD4	TRUE	ABCD4
372	GAGGAGGGAGGCTTCACCTT	chrX	36776600	-	11:T>G,16:C>G	AGG	GAGGAGGGAGGATTCAGCTTAGG	2	12	17	NA			FALSE	ABCD4
373	GAGGAGGGAGGCTTCACCTT	chr6	37679345	+	13:G>T,15:C>A	GGG	GAGGAGGGAGGCTGCCCCTTGGG	2	14	16	NA	GeneID:266727	MDGA1	FALSE	ABCD4
374	TAGATCTGCAATTTCTCCAG	chr14	74300240	-	none	CGG	TAGATCTGCAATTTCTCCAGCGG	0	NA	NA	NA	GeneID:5826	ABCD4	TRUE	ABCD4
375	TAGATCTGCAATTTCTCCAG	chrX	18089470	-	3:G>T,9:G>T	GGG	TAGCTCTGCCATTTCTCCAGGGG	2	4	10	NA			FALSE	ABCD4
376	GAAGTCATGTTCCACAACAA	chr7	23562691	+	none	AGG	GAAGTCATGTTCCACAACAAAGG	0	NA	NA	NA			TRUE	ABCE1
377	GAAGTCATGTTCCACAACAA	chr1	192246939	+	none	AGG	GAAGTCATGTTCCACAACAAAGG	0	NA	NA	NA			TRUE	ABCE1
378	GAAGTCATGTTCCACAACAA	chr4	145123506	-	none	AGG	GAAGTCATGTTCCACAACAAAGG	0	NA	NA	NA	GeneID:6059;GeneID:54726	ABCE1;OTUD4	TRUE	ABCE1
379	GAAGTCATGTTCCACAACAA	chr6	93752917	+	5:T>C	GGG	GAAGTTATGTTCCACAACAAGGG	1	6	NA	NA			FALSE	ABCE1
380	GGAAGACTTAAACCTGATGA	chr4	145121208	+	none	AGG	GGAAGACTTAAACCTGATGAAGG	0	NA	NA	NA	GeneID:6059;GeneID:54726	ABCE1;OTUD4	TRUE	ABCE1
381	GGAAGACTTAAACCTGATGA	chr1	192247305	-	17:C>A	AGG	GGAAGACTTAAACCTGAGGAAGG	1	18	NA	NA			TRUE	ABCE1
382	TAGGTGCAGACATTATCTGG	chr4	145123211	+	none	TGG	TAGGTGCAGACATTATCTGGTGG	0	NA	NA	NA	GeneID:6059;GeneID:54726	ABCE1;OTUD4	TRUE	ABCE1
383	TAGGTGCAGACATTATCTGG	chr1	192247113	-	0:C>A	TGG	GAGGTGCAGACATTATCTGGTGG	1	1	NA	NA			TRUE	ABCE1
384	TAGGTGCAGACATTATCTGG	chr7	23562866	-	0:C>A,17:C>A	TGG	GAGGTGCAGACATTATCGGGTGG	2	1	18	NA			TRUE	ABCE1
385	TATGGTGTACCAAGCGCCTA	chr1	192247822	+	none	TGG	TATGGTGTACCAAGCGCCTATGG	0	NA	NA	NA			TRUE	ABCE1
386	TATGGTGTACCAAGCGCCTA	chr4	145117359	+	none	TGG	TATGGTGTACCAAGCGCCTATGG	0	NA	NA	NA	GeneID:6059;GeneID:54726	ABCE1;OTUD4	TRUE	ABCE1
387	TATGGTGTACCAAGCGCCTA	chr7	23563372	-	15:T>C	TGG	TATGGTGTACCAAGCACCTATGG	1	16	NA	NA			TRUE	ABCE1
388	AACTGCCACCGCGATGCCGA	chr6	30571474	+	none	AGG	AACTGCCACCGCGATGCCGAAGG	0	NA	NA	NA	GeneID:23	ABCF1	TRUE	ABCF1
389	AACTGCCACCGCGATGCCGA	chr6	30571057	-	0:A>T,1:A>T	AGG	TTCTGCCACCGCGATGCCGAAGG	2	1	2	NA			FALSE	ABCF1
390	GCAGTAGAAGATAAACAGGC	chr6	30577832	+	none	TGG	GCAGTAGAAGATAAACAGGCTGG	0	NA	NA	NA	GeneID:23	ABCF1	TRUE	ABCF1
391	GCAGTAGAAGATAAACAGGC	chr9	89922306	-	4:C>A,8:C>T	CGG	GCAGGAGAGGATAAACAGGCCGG	2	5	9	NA			FALSE	ABCF1
392	GCAGTAGAAGATAAACAGGC	chr1	208039574	+	1:A>C,13:C>A	GGG	GAAGTAGAAGATACACAGGCGGG	2	2	14	NA	GeneID:5362	PLXNA2	FALSE	ABCF1
393	GCGGGAGGACATCTCCGCCT	chr6	30583135	-	none	GGG	GCGGGAGGACATCTCCGCCTGGG	0	NA	NA	NA	GeneID:23	ABCF1	TRUE	ABCF1
394	GTCCTACCAGCCCGTAGCGG	chr6	30583681	-	none	CGG	GTCCTACCAGCCCGTAGCGGCGG	0	NA	NA	NA	GeneID:23	ABCF1	TRUE	ABCF1
395	AACCAATGAGGCCATAACGA	chr7	151224787	+	none	CGG	AACCAATGAGGCCATAACGACGG	0	NA	NA	NA	GeneID:10061	ABCF2	TRUE	ABCF2
396	AACCAATGAGGCCATAACGA	chr3	88317486	-	1:C>T,17:A>G	CGG	AGCCAATGAGGCCATAATGACGG	2	2	18	NA			TRUE	ABCF2
397	AGGCTGCCAAAGCTCGACAG	chr7	151226395	-	none	CGG	AGGCTGCCAAAGCTCGACAGCGG	0	NA	NA	NA	GeneID:10061	ABCF2	TRUE	ABCF2
398	AGGCTGCCAAAGCTCGACAG	chr18	706131	+	3:T>C,6:T>C	TGG	AGGTTGTCAAAGCTCGACAGTGG	2	4	7	NA	GeneID:55556	ENOSF1	FALSE	ABCF2
399	GAGCGGCTGGCTCATGAGGA	chr7	151223933	-	none	TGG	GAGCGGCTGGCTCATGAGGATGG	0	NA	NA	NA	GeneID:10061	ABCF2	TRUE	ABCF2
400	GGAGCTCTACGAGCGCCTGG	chr7	151223810	-	none	AGG	GGAGCTCTACGAGCGCCTGGAGG	0	NA	NA	NA	GeneID:10061	ABCF2	TRUE	ABCF2
401	AAAGAAGTTAGAGAAGGCCG	chr3	184187674	+	none	AGG	AAAGAAGTTAGAGAAGGCCGAGG	0	NA	NA	NA	GeneID:55324	ABCF3	TRUE	ABCF3
402	ACTATTGCAAGAGGTGTCCG	chr3	184186570	+	none	GGG	ACTATTGCAAGAGGTGTCCGGGG	0	NA	NA	NA	GeneID:55324	ABCF3	TRUE	ABCF3
403	AGGGCTGAGCCACAAAGCCA	chr3	184186793	+	none	GGG	AGGGCTGAGCCACAAAGCCAGGG	0	NA	NA	NA	GeneID:55324	ABCF3	TRUE	ABCF3
404	AGGGCTGAGCCACAAAGCCA	chr9	83501500	+	2:A>G,10:T>C	GGG	AGAGCTGAGCTACAAAGCCAGGG	2	3	11	NA	GeneID:257019	FRMD3	FALSE	ABCF3
405	TGCGAGAGGATTTGCTACGG	chr3	184188349	+	none	AGG	TGCGAGAGGATTTGCTACGGAGG	0	NA	NA	NA	GeneID:55324	ABCF3	TRUE	ABCF3
406	CAAGCGCCTGGCCATCGCGC	chr21	42282350	+	none	TGG	CAAGCGCCTGGCCATCGCGCTGG	0	NA	NA	NA	GeneID:9619	ABCG1	TRUE	ABCG1
407	GAGGCAAGGAGGAGAAGCGC	chr21	42225819	-	none	TGG	GAGGCAAGGAGGAGAAGCGCTGG	0	NA	NA	NA	GeneID:9619	ABCG1	TRUE	ABCG1
408	GAGGCAAGGAGGAGAAGCGC	chr2	26812817	-	5:G>T,18:G>C	TGG	GAGGCCAGGAGGAGAAGCCCTGG	2	6	19	NA			FALSE	ABCG1
409	TCCCGGAAATTCCTTTCAGG	chr21	42271082	-	none	AGG	TCCCGGAAATTCCTTTCAGGAGG	0	NA	NA	NA	GeneID:9619	ABCG1	TRUE	ABCG1
410	TTTCTCGGTCGGCACCGCCA	chr21	42219282	+	none	TGG	TTTCTCGGTCGGCACCGCCATGG	0	NA	NA	NA	GeneID:9619	ABCG1	TRUE	ABCG1
411	AGGCCTCCTGAGCAGGCCCG	chr4	88118129	+	none	TGG	AGGCCTCCTGAGCAGGCCCGTGG	0	NA	NA	NA	GeneID:9429	ABCG2	TRUE	ABCG2
412	AGGCCTCCTGAGCAGGCCCG	chr13	112754794	-	17:A>G,18:A>G	TGG	AGGCCTCCTGAGCAGGCTTGTGG	2	18	19	NA	GeneID:23250	ATP11A	FALSE	ABCG2
413	GACCTGAAGGCATTTACTGA	chr4	88139897	-	none	AGG	GACCTGAAGGCATTTACTGAAGG	0	NA	NA	NA	GeneID:9429	ABCG2	TRUE	ABCG2
414	GACCTGAAGGCATTTACTGA	chr14	52258483	-	9:T>C	AGG	GACCTGAAGACATTTACTGAAGG	1	10	NA	NA			FALSE	ABCG2
415	GCTGCAAGGAAAGATCCAAG	chr4	88131881	-	none	TGG	GCTGCAAGGAAAGATCCAAGTGG	0	NA	NA	NA	GeneID:9429	ABCG2	TRUE	ABCG2
416	GCTGCAAGGAAAGATCCAAG	chr14	35625654	-	0:A>C,15:A>G	TGG	TCTGCAAGGAAAGATTCAAGTGG	2	1	16	NA	GeneID:253959	RALGAPA1	FALSE	ABCG2
417	GTTGGAACTCAGTTTATCCG	chr4	88121772	-	none	TGG	GTTGGAACTCAGTTTATCCGTGG	0	NA	NA	NA	GeneID:9429	ABCG2	TRUE	ABCG2
418	GAAGCGTCTGGCCATCGCCC	chr11	119154846	+	none	TGG	GAAGCGTCTGGCCATCGCCCTGG	0	NA	NA	NA	GeneID:64137	ABCG4	TRUE	ABCG4
419	GTAGCAGGACATCTTGCGGA	chr11	119154318	-	none	AGG	GTAGCAGGACATCTTGCGGAAGG	0	NA	NA	NA	GeneID:64137	ABCG4	TRUE	ABCG4
420	TCTCAGGTAAATTCTGCCGC	chr11	119154049	+	none	CGG	TCTCAGGTAAATTCTGCCGCCGG	0	NA	NA	NA	GeneID:64137	ABCG4	TRUE	ABCG4
421	TGGGCTGTGGACTAGGGCCG	chr11	119149990	+	none	GGG	TGGGCTGTGGACTAGGGCCGGGG	0	NA	NA	NA	GeneID:64137	ABCG4	TRUE	ABCG4
422	TGGGCTGTGGACTAGGGCCG	chr7	96305978	-	11:T>G,19:G>C	AGG	TGGGCTGTGGAATAGGGCCCAGG	2	12	20	NA	GeneID:10165	SLC25A13	FALSE	ABCG4
423	TGGGCTGTGGACTAGGGCCG	chr12	113104325	+	7:G>T,10:G>A	GGG	TGGGCTGGGGGCTAGGGCCGGGG	2	8	11	NA	GeneID:8437	RASAL1	FALSE	ABCG4
424	GAGACCCATGGACCCTCCGG	chr2	43838634	+	none	GGG	GAGACCCATGGACCCTCCGGGGG	0	NA	NA	NA	GeneID:64240;GeneID:64241	ABCG5;ABCG8	TRUE	ABCG5
425	GATTGGCAACTACAGCTTGG	chr2	43828045	-	none	GGG	GATTGGCAACTACAGCTTGGGGG	0	NA	NA	NA	GeneID:64240	ABCG5	TRUE	ABCG5
426	GATTGGCAACTACAGCTTGG	chr5	39260236	+	12:T>C,19:T>G	TGG	GATTGGCAACTATAGCTTGTTGG	2	13	20	NA	GeneID:2533	FYB	FALSE	ABCG5
427	GATTGGCAACTACAGCTTGG	chr5	74717733	-	1:C>T,19:G>C	AGG	GGTTGGCAACTACAGCTTGCAGG	2	2	20	NA	GeneID:3074	HEXB	FALSE	ABCG5
428	GGAAGGAGCCGGGATTGCCG	chr2	43831776	+	none	CGG	GGAAGGAGCCGGGATTGCCGCGG	0	NA	NA	NA	GeneID:64240	ABCG5	TRUE	ABCG5
429	GGAAGGAGCCGGGATTGCCG	chr7	66903811	-	2:G>T,17:A>G	GGG	GGCAGGAGCCGGGATTGTCGGGG	2	3	18	NA			TRUE	ABCG5
430	GGACATGGCGTCCAGCAGCG	chr2	43832048	+	none	TGG	GGACATGGCGTCCAGCAGCGTGG	0	NA	NA	NA	GeneID:64240;GeneID:64241	ABCG5;ABCG8	TRUE	ABCG5
431	GGACATGGCGTCCAGCAGCG	chr7	157586632	-	0:T>C,4:C>T	GGG	AGACGTGGCGTCCAGCAGCGGGG	2	1	5	NA	GeneID:5799	PTPRN2	FALSE	ABCG5
432	AGGAGAACAATCTATCCTGG	chr2	43844511	-	none	AGG	AGGAGAACAATCTATCCTGGAGG	0	NA	NA	NA	GeneID:64241	ABCG8	TRUE	ABCG8
433	GAGCCAGCTGCTCAAACCAA	chr2	43846177	-	none	GGG	GAGCCAGCTGCTCAAACCAAGGG	0	NA	NA	NA	GeneID:64241	ABCG8	TRUE	ABCG8
434	GAGGAGAGAGGGCTGCCGAA	chr2	43839071	+	none	AGG	GAGGAGAGAGGGCTGCCGAAAGG	0	NA	NA	NA	GeneID:64241	ABCG8	TRUE	ABCG8
435	GAGGAGAGAGGGCTGCCGAA	chr4	187138825	+	0:A>G,16:T>C	GGG	AAGGAGAGAGGGCTGCTGAAGGG	2	1	17	NA			FALSE	ABCG8
436	GAGGAGAGAGGGCTGCCGAA	chr5	146162	-	6:C>T,16:T>G	TGG	GAGGAGGGAGGGCTGCAGAATGG	2	7	17	NA	GeneID:153478	PLEKHG4B	FALSE	ABCG8
437	GCTGCCCAGAACCTTCTCCC	chr2	43851782	+	none	AGG	GCTGCCCAGAACCTTCTCCCAGG	0	NA	NA	NA	GeneID:64241	ABCG8	TRUE	ABCG8
438	GCTGCCCAGAACCTTCTCCC	chr8	22778711	-	0:G>C,1:T>G	AGG	CATGCCCAGAACCTTCTCCCAGG	2	1	2	NA	GeneID:157310	PEBP4	FALSE	ABCG8
439	GCTGCCCAGAACCTTCTCCC	chr16	81186310	-	7:A>T,9:C>T	AGG	GCTGCCCTGGACCTTCTCCCAGG	2	8	10	NA	GeneID:114780	PKD1L2	FALSE	ABCG8
440	AGACTTTCTACCCAACGCTG	chr2	27128507	+	none	TGG	AGACTTTCTACCCAACGCTGTGG	0	NA	NA	NA	GeneID:84696	ABHD1	TRUE	ABHD1
441	GAAGCAGCAGCACAATGGGC	chr2	27129034	-	none	TGG	GAAGCAGCAGCACAATGGGCTGG	0	NA	NA	NA	GeneID:84696	ABHD1	TRUE	ABHD1
442	GAAGCAGCAGCACAATGGGC	chr8	64443268	+	14:T>A,15:G>T	CGG	GAAGCAGCAGCACATGGGGCCGG	2	15	16	NA			FALSE	ABHD1
443	GAGATGCCCACGGCCAGCAG	chr2	27129597	-	none	TGG	GAGATGCCCACGGCCAGCAGTGG	0	NA	NA	NA	GeneID:84696	ABHD1	TRUE	ABHD1
444	GAGATGCCCACGGCCAGCAG	chr12	111410752	-	13:C>G,14:T>G	GGG	GAGATGCCCACGGGAAGCAGGGG	2	14	15	NA	GeneID:10019	SH2B3	FALSE	ABHD1
445	GAGATGCCCACGGCCAGCAG	chr1	3455916	+	1:C>A,11:A>G	AGG	GCGATGCCCACAGCCAGCAGAGG	2	2	12	NA	GeneID:27237	ARHGEF16	FALSE	ABHD1
446	GCTGTCGTGTTTAACAACCG	chr2	27129316	+	none	GGG	GCTGTCGTGTTTAACAACCGGGG	0	NA	NA	NA	GeneID:84696	ABHD1	TRUE	ABHD1
447	GAAGCATAAGCCACCCTCCA	chr3	111986933	-	none	AGG	GAAGCATAAGCCACCCTCCAAGG	0	NA	NA	NA	GeneID:55347	ABHD10	TRUE	ABHD10
448	GCAGCACGCTGAGGCCACGG	chr3	111979144	-	none	TGG	GCAGCACGCTGAGGCCACGGTGG	0	NA	NA	NA	GeneID:55347	ABHD10	TRUE	ABHD10
449	GCAGCACGCTGAGGCCACGG	chr12	51391752	-	6:C>G,14:T>G	CGG	GCAGCAGGCTGAGGACACGGCGG	2	7	15	NA	GeneID:11226;GeneID:9498	GALNT6;SLC4A8	TRUE	ABHD10
450	TAACTCAGAGGAAAGCACAC	chr3	111986296	+	none	TGG	TAACTCAGAGGAAAGCACACTGG	0	NA	NA	NA	GeneID:55347	ABHD10	TRUE	ABHD10
451	TAACTCAGAGGAAAGCACAC	chr1	166858832	+	19:G>C	TGG	TAACTCAGAGGAAAGCACAGTGG	1	20	NA	NA	GeneID:117143	TADA1	FALSE	ABHD10
452	TAACTCAGAGGAAAGCACAC	chr20	34689963	+	1:G>A,11:G>A	GGG	TGACTCAGAGGGAAGCACACGGG	2	2	12	NA	GeneID:128869;GeneID:23054	PIGU;NCOA6	FALSE	ABHD10
453	TCCGTGCAAGCAGCACGCTG	chr3	111979153	-	none	AGG	TCCGTGCAAGCAGCACGCTGAGG	0	NA	NA	NA	GeneID:55347	ABHD10	TRUE	ABHD10
454	TCCGTGCAAGCAGCACGCTG	chr13	114038332	+	6:G>C,7:G>A	GGG	TCCGTGGGAGCAGCACGCTGGGG	2	7	8	NA	GeneID:22821	RASA3	FALSE	ABHD10
455	CCACGGCCCTAGCTTCGCGA	chr7	73738700	-	none	GGG	CCACGGCCCTAGCTTCGCGAGGG	0	NA	NA	NA	GeneID:83451	ABHD11	TRUE	ABHD11
456	CTGGGCCAAGATCTTGGCGA	chr7	73738342	+	none	TGG	CTGGGCCAAGATCTTGGCGATGG	0	NA	NA	NA	GeneID:83451	ABHD11	TRUE	ABHD11
457	GCTGTGGCCAACGACGACGC	chr7	73737600	+	none	AGG	GCTGTGGCCAACGACGACGCAGG	0	NA	NA	NA	GeneID:83451	ABHD11	TRUE	ABHD11
458	TGCTGTAGATATCAGCCCAG	chr7	73737348	-	none	TGG	TGCTGTAGATATCAGCCCAGTGG	0	NA	NA	NA	GeneID:83451	ABHD11	TRUE	ABHD11
459	CAGAGGAGGCGACCACCGCG	chr20	25317061	-	none	TGG	CAGAGGAGGCGACCACCGCGTGG	0	NA	NA	NA	GeneID:26090	ABHD12	TRUE	ABHD12
460	CCAGAGGAAGACGTGACCAT	chr20	25323333	-	none	TGG	CCAGAGGAAGACGTGACCATTGG	0	NA	NA	NA	GeneID:26090	ABHD12	TRUE	ABHD12
461	CCAGAGGAAGACGTGACCAT	chr9	118384911	+	11:G>C,12:A>G	GGG	CCAGAGGAAGAGATGACCATGGG	2	12	13	NA			FALSE	ABHD12
462	CCAGAGGAAGACGTGACCAT	chrX	11102243	-	7:G>T,11:T>G	AGG	CCAGAGGCAGAAGTGACCATAGG	2	8	12	NA			FALSE	ABHD12
463	GATGTGGTATGAGGATGCCT	chr20	25320250	-	none	TGG	GATGTGGTATGAGGATGCCTTGG	0	NA	NA	NA	GeneID:26090	ABHD12	TRUE	ABHD12
464	GATGTGGTATGAGGATGCCT	chr22	43540078	+	7:C>T,15:G>T	GGG	GATGTGGCATGAGGAGGCCTGGG	2	8	16	NA	GeneID:64800	EFCAB6	FALSE	ABHD12
465	GCGCTCATGCTCCAAGGCGA	chr20	25390661	+	none	CGG	GCGCTCATGCTCCAAGGCGACGG	0	NA	NA	NA	GeneID:26090	ABHD12	TRUE	ABHD12
466	GGACGCGCAGGACTGCCAGG	chr14	50872176	+	none	CGG	GGACGCGCAGGACTGCCAGGCGG	0	NA	NA	NA	GeneID:5836;GeneID:145447	PYGL;ABHD12B	TRUE	ABHD12B
467	GGACGCGCAGGACTGCCAGG	chr2	240413342	+	12:G>C,18:C>G	CGG	GGACGCGCAGGAGTGCCACGCGG	2	13	19	NA			FALSE	ABHD12B
468	GTGTGAGGAATCTTTAACTC	chr14	50878779	-	none	TGG	GTGTGAGGAATCTTTAACTCTGG	0	NA	NA	NA	GeneID:5836;GeneID:145447	PYGL;ABHD12B	TRUE	ABHD12B
469	TATGAAGCAGCCCTTCGTGA	chr14	50880506	+	none	TGG	TATGAAGCAGCCCTTCGTGATGG	0	NA	NA	NA	GeneID:5836;GeneID:145447	PYGL;ABHD12B	TRUE	ABHD12B
470	TCAGAGTCTCACCTTTAACA	chr14	50888895	-	none	AGG	TCAGAGTCTCACCTTTAACAAGG	0	NA	NA	NA	GeneID:5836;GeneID:145447	PYGL;ABHD12B	TRUE	ABHD12B
471	TCAGAGTCTCACCTTTAACA	chr11	89640783	-	12:T>G,18:T>G	CGG	TCAGAGTCTCACATTTAAAACGG	2	13	19	NA			FALSE	ABHD12B
472	TCAGAGTCTCACCTTTAACA	chr11	49204615	+	12:A>C,18:A>C	CGG	TCAGAGTCTCACATTTAAAACGG	2	13	19	NA	GeneID:2346	FOLH1	FALSE	ABHD12B
473	AATAGCCACTGCTCCACCCA	chr13	108229798	-	none	AGG	AATAGCCACTGCTCCACCCAAGG	0	NA	NA	NA	GeneID:84945	ABHD13	TRUE	ABHD13
474	AATAGCCACTGCTCCACCCA	chr6	158214468	+	16:G>C,19:T>A	GGG	AATAGCCACTGCTCCAGCCTGGG	2	17	20	NA			FALSE	ABHD13
475	AATGACACATGGCAGTGCCA	chr13	108230112	+	none	AGG	AATGACACATGGCAGTGCCAAGG	0	NA	NA	NA	GeneID:84945	ABHD13	TRUE	ABHD13
476	TAGGATTTCAGCCATTATGG	chr13	108229841	+	none	TGG	TAGGATTTCAGCCATTATGGTGG	0	NA	NA	NA	GeneID:84945	ABHD13	TRUE	ABHD13
477	TGAAAGATGGCTAATAGCCT	chr13	108229250	+	none	TGG	TGAAAGATGGCTAATAGCCTTGG	0	NA	NA	NA	GeneID:84945	ABHD13	TRUE	ABHD13
478	CTCCACCCAGAACTACACCC	chr3	51980585	+	none	AGG	CTCCACCCAGAACTACACCCAGG	0	NA	NA	NA	GeneID:84836;GeneID:25864;GeneID:100526760	ABHD14B;ABHD14A;ABHD14A-ACY1	TRUE	ABHD14A
479	GAACTCGGCACCTTCAAAGG	chr3	51980399	+	none	AGG	GAACTCGGCACCTTCAAAGGAGG	0	NA	NA	NA	GeneID:84836;GeneID:25864;GeneID:100526760	ABHD14B;ABHD14A;ABHD14A-ACY1	TRUE	ABHD14A
480	GCATAGTGGCCACTCAGCGA	chr3	51980505	-	none	GGG	GCATAGTGGCCACTCAGCGAGGG	0	NA	NA	NA	GeneID:84836;GeneID:25864;GeneID:100526760	ABHD14B;ABHD14A;ABHD14A-ACY1	TRUE	ABHD14A
481	GTGGTGGCCTCGCATCAGGA	chr3	51980533	-	none	AGG	GTGGTGGCCTCGCATCAGGAAGG	0	NA	NA	NA	GeneID:84836;GeneID:25864;GeneID:100526760	ABHD14B;ABHD14A;ABHD14A-ACY1	TRUE	ABHD14A
482	GTGGTGGCCTCGCATCAGGA	chrX	82025225	-	11:G>C,13:A>T	AGG	GTGGTGGCCTCCCTTCAGGAAGG	2	12	14	NA			FALSE	ABHD14A
483	ACCTGGACAAACCAGAGGAG	chr3	51969467	-	none	TGG	ACCTGGACAAACCAGAGGAGTGG	0	NA	NA	NA	GeneID:57060;GeneID:84836	PCBP4;ABHD14B	TRUE	ABHD14B
484	ACCTGGACAAACCAGAGGAG	chr10	77991836	-	2:A>G,11:C>G	AGG	ACTTGGACAAAGCAGAGGAGAGG	2	3	12	NA	GeneID:11128	POLR3A	FALSE	ABHD14B
485	GATGGACTGATCACAACCGG	chr3	51970063	+	none	GGG	GATGGACTGATCACAACCGGGGG	0	NA	NA	NA	GeneID:57060;GeneID:84836	PCBP4;ABHD14B	TRUE	ABHD14B
486	GCAAGCGTGGAGCAGCGCGA	chr3	51971644	-	none	GGG	GCAAGCGTGGAGCAGCGCGAGGG	0	NA	NA	NA	GeneID:57060;GeneID:84836;GeneID:25864	PCBP4;ABHD14B;ABHD14A	TRUE	ABHD14B
487	TGATGGACTGATCACAACCG	chr3	51970062	+	none	GGG	TGATGGACTGATCACAACCGGGG	0	NA	NA	NA	GeneID:57060;GeneID:84836	PCBP4;ABHD14B	TRUE	ABHD14B
488	ACTGGAAGCGATCATACACA	chr17	29562566	-	none	AGG	ACTGGAAGCGATCATACACAAGG	0	NA	NA	NA	GeneID:116236	ABHD15	TRUE	ABHD15
489	CACGGCCAAGATGAGCGCGA	chr17	29566924	+	none	GGG	CACGGCCAAGATGAGCGCGAGGG	0	NA	NA	NA	GeneID:116236;GeneID:90313	ABHD15;TP53I13	TRUE	ABHD15
490	CGGAGAGAGGACCCTGCCGG	chr17	29566848	-	none	GGG	CGGAGAGAGGACCCTGCCGGGGG	0	NA	NA	NA	GeneID:116236;GeneID:90313	ABHD15;TP53I13	TRUE	ABHD15
491	GACTGAGTTCTTCCGAACGG	chr17	29562703	-	none	AGG	GACTGAGTTCTTCCGAACGGAGG	0	NA	NA	NA	GeneID:116236	ABHD15	TRUE	ABHD15
492	GACTGAGTTCTTCCGAACGG	chr8	21581269	-	3:T>A,15:C>T	TGG	GACAGAGTTCTTCCGGACGGTGG	2	4	16	NA			FALSE	ABHD15
493	AACTCGACTCACCCAGGAGC	chr6	31703137	+	none	TGG	AACTCGACTCACCCAGGAGCTGG	0	NA	NA	NA	GeneID:7920	ABHD16A	TRUE	ABHD16A
494	CCGGGAGAGGGACTCTGAAA	chr6	31703211	-	none	GGG	CCGGGAGAGGGACTCTGAAAGGG	0	NA	NA	NA	GeneID:7920	ABHD16A	TRUE	ABHD16A
495	CCGGGAGAGGGACTCTGAAA	chr4	8127818	+	6:A>G,11:G>A	AGG	CCGGGAAAGGGGCTCTGAAAAGG	2	7	12	NA	GeneID:84448	ABLIM2	FALSE	ABHD16A
496	GAGGGACTCTGAAAGGGCCC	chr6	31703205	-	none	CGG	GAGGGACTCTGAAAGGGCCCCGG	0	NA	NA	NA	GeneID:7920	ABHD16A	TRUE	ABHD16A
497	GAGGGACTCTGAAAGGGCCC	chr2	238790420	-	11:C>T,17:A>G	AGG	GAGGGACTCTGGAAGGGTCCAGG	2	12	18	NA			FALSE	ABHD16A
498	TCACCCAGGAGCTGGAATGG	chr6	31703145	+	none	GGG	TCACCCAGGAGCTGGAATGGGGG	0	NA	NA	NA	GeneID:7920	ABHD16A	TRUE	ABHD16A
499	TCACCCAGGAGCTGGAATGG	chr7	104880742	+	7:A>G,14:T>G	AGG	TCACCCAAGAGCTGTAATGGAGG	2	8	15	NA	GeneID:375612	LHFPL3	FALSE	ABHD16A
500	TCACCCAGGAGCTGGAATGG	chr1	206674104	+	0:C>T,15:G>A	AGG	CCACCCAGGAGCTGGGATGGAGG	2	1	16	NA	GeneID:8444	DYRK3	FALSE	ABHD16A
501	GAAGCACCTCAAGAACGTGG	chr20	63862871	+	none	AGG	GAAGCACCTCAAGAACGTGGAGG	0	NA	NA	NA	GeneID:140701	ABHD16B	TRUE	ABHD16B
502	GCAGCAGCAGCTCATTGCCC	chr20	63862568	-	none	CGG	GCAGCAGCAGCTCATTGCCCCGG	0	NA	NA	NA	GeneID:140701	ABHD16B	TRUE	ABHD16B
503	GCAGCAGCAGCTCATTGCCC	chr7	131723644	+	8:T>A,17:A>C	TGG	GCAGCAGCTGCTCATTGACCTGG	2	9	18	NA			FALSE	ABHD16B
504	TCAGCACGACGCCAACGCCA	chr20	63862187	+	none	TGG	TCAGCACGACGCCAACGCCATGG	0	NA	NA	NA	GeneID:140701	ABHD16B	TRUE	ABHD16B
505	TCATCAGGGACACGGAGCCG	chr20	63861878	-	none	GGG	TCATCAGGGACACGGAGCCGGGG	0	NA	NA	NA	GeneID:140701	ABHD16B	TRUE	ABHD16B
506	TCATCAGGGACACGGAGCCG	chr9	95572771	+	1:T>C,18:T>C	CGG	TTATCAGGGACACGGAGCTGCGG	2	2	19	NA			FALSE	ABHD16B
507	ACAGCTGCTCACCTGGCACC	chr19	1881222	+	none	AGG	ACAGCTGCTCACCTGGCACCAGG	0	NA	NA	NA	GeneID:81926	ABHD17A	TRUE	ABHD17A
508	ACAGCTGCTCACCTGGCACC	chr14	104967047	+	10:C>A,18:G>C	AGG	ACAGCTGCTCCCCTGGCAGCAGG	2	11	19	NA	GeneID:113146	AHNAK2	FALSE	ABHD17A
509	ACAGCTGCTCACCTGGCACC	chr3	54160993	-	8:T>A,9:T>G	TGG	ACAGCTGCAAACCTGGCACCTGG	2	9	10	NA	GeneID:55799	CACNA2D3	FALSE	ABHD17A
510	ACAGCTGCTCACCTGGCACC	chr3	100988253	-	0:G>T,18:C>G	TGG	CCAGCTGCTCACCTGGCAGCTGG	2	1	19	NA	GeneID:25890	ABI3BP	FALSE	ABHD17A
511	ACCCTCCCGCAGCATCGAGA	chr19	1877417	-	none	AGG	ACCCTCCCGCAGCATCGAGAAGG	0	NA	NA	NA	GeneID:81926	ABHD17A	TRUE	ABHD17A
512	ACCCTCCCGCAGCATCGAGA	chr17	20844023	+	0:C>A	AGG	CCCCTCCCGCAGCATCGAGAAGG	1	1	NA	NA	GeneID:339184	CCDC144NL	TRUE	ABHD17A
513	CCGGGCCGCTCACTTAGGGA	chr19	1877494	+	none	AGG	CCGGGCCGCTCACTTAGGGAAGG	0	NA	NA	NA	GeneID:81926	ABHD17A	TRUE	ABHD17A
514	CCGGGCCGCTCACTTAGGGA	chr17	20843929	-	none	AGG	CCGGGCCGCTCACTTAGGGAAGG	0	NA	NA	NA	GeneID:339184	CCDC144NL	TRUE	ABHD17A
515	CGAGCAGCAAGATCCACAGA	chr9	71870184	+	none	CGG	CGAGCAGCAAGATCCACAGACGG	0	NA	NA	NA	GeneID:51104	ABHD17B	TRUE	ABHD17B
516	GTGATGAAAGCGGAAGCCGT	chr9	71874945	-	none	TGG	GTGATGAAAGCGGAAGCCGTTGG	0	NA	NA	NA	GeneID:51104	ABHD17B	TRUE	ABHD17B
517	TCTGCTGTCCACCTTGTCCA	chr9	71875023	-	none	GGG	TCTGCTGTCCACCTTGTCCAGGG	0	NA	NA	NA	GeneID:51104	ABHD17B	TRUE	ABHD17B
518	TCTGCTGTCCACCTTGTCCA	chr2	653225	+	2:A>T,16:A>T	AGG	TCAGCTGTCCACCTTGACCAAGG	2	3	17	NA			FALSE	ABHD17B
519	TGAACGTTGCCAAAGACCTG	chr9	71866893	-	none	TGG	TGAACGTTGCCAAAGACCTGTGG	0	NA	NA	NA	GeneID:51104	ABHD17B	TRUE	ABHD17B
520	GAAGAGCAGCGTGTAGCGGC	chr15	80695820	-	none	TGG	GAAGAGCAGCGTGTAGCGGCTGG	0	NA	NA	NA	GeneID:58489	ABHD17C	TRUE	ABHD17C
521	GAGGTCATCGATTTCTCCCA	chr15	80754208	+	none	TGG	GAGGTCATCGATTTCTCCCATGG	0	NA	NA	NA	GeneID:58489	ABHD17C	TRUE	ABHD17C
522	GCGCGAGAAGAAGACCTCGA	chr15	80695748	-	none	CGG	GCGCGAGAAGAAGACCTCGACGG	0	NA	NA	NA	GeneID:58489	ABHD17C	TRUE	ABHD17C
523	TCGAGGCCAAGTCTACCGTG	chr15	80749569	-	none	GGG	TCGAGGCCAAGTCTACCGTGGGG	0	NA	NA	NA	GeneID:58489	ABHD17C	TRUE	ABHD17C
524	ATAGGTGAACATGCGTGGCG	chr15	89155513	-	none	AGG	ATAGGTGAACATGCGTGGCGAGG	0	NA	NA	NA	GeneID:11057	ABHD2	TRUE	ABHD2
525	GAGTTCGGGAGTCTCCAGCA	chr15	89116337	-	none	TGG	GAGTTCGGGAGTCTCCAGCATGG	0	NA	NA	NA	GeneID:11057	ABHD2	TRUE	ABHD2
526	TCCAACACAGTGCTCAGCCA	chr15	89151831	-	none	AGG	TCCAACACAGTGCTCAGCCAAGG	0	NA	NA	NA	GeneID:11057	ABHD2	TRUE	ABHD2
527	TTTGCCCACAGGCTGCACGT	chr15	89175800	+	none	GGG	TTTGCCCACAGGCTGCACGTGGG	0	NA	NA	NA	GeneID:11057	ABHD2	TRUE	ABHD2
528	TTTGCCCACAGGCTGCACGT	chr22	45602388	-	7:G>T,17:T>G	GGG	TTTGCCCCCAGGCTGCAAGTGGG	2	8	18	NA			FALSE	ABHD2
529	AGCGAAGGTGTTCCAACCAA	chr18	21659252	+	none	CGG	AGCGAAGGTGTTCCAACCAACGG	0	NA	NA	NA	GeneID:171586	ABHD3	TRUE	ABHD3
530	GCTCCCGGGACAACATCCGC	chr18	21704622	+	none	AGG	GCTCCCGGGACAACATCCGCAGG	0	NA	NA	NA	GeneID:171586	ABHD3	TRUE	ABHD3
531	TAACAACAGAGGAGTGGCGG	chr18	21683933	-	none	GGG	TAACAACAGAGGAGTGGCGGGGG	0	NA	NA	NA	GeneID:171586	ABHD3	TRUE	ABHD3
532	TAACAACAGAGGAGTGGCGG	chr19	55339782	+	2:G>A,7:G>A	TGG	TAGCAACGGAGGAGTGGCGGTGG	2	3	8	NA			FALSE	ABHD3
533	TAACAACAGAGGAGTGGCGG	chr2	108053335	+	9:T>A,14:G>T	GGG	TAACAACAGTGGAGGGGCGGGGG	2	10	15	NA			FALSE	ABHD3
534	TACAGAAACGTACTACCCGA	chr18	21703662	-	none	CGG	TACAGAAACGTACTACCCGACGG	0	NA	NA	NA	GeneID:171586	ABHD3	TRUE	ABHD3
535	AAACCATGCACCATCACCAA	chr14	22603487	-	none	GGG	AAACCATGCACCATCACCAAGGG	0	NA	NA	NA	GeneID:63874	ABHD4	TRUE	ABHD4
536	AAAGGTGAAGATGCAGCGGC	chr14	22609867	+	none	CGG	AAAGGTGAAGATGCAGCGGCCGG	0	NA	NA	NA	GeneID:63874	ABHD4	TRUE	ABHD4
537	AGTTAAACACCTCATCCTGG	chr14	22603924	+	none	TGG	AGTTAAACACCTCATCCTGGTGG	0	NA	NA	NA	GeneID:63874	ABHD4	TRUE	ABHD4
538	TCTGGTGCAGCGATTCCGGC	chr14	22606428	+	none	CGG	TCTGGTGCAGCGATTCCGGCCGG	0	NA	NA	NA	GeneID:63874	ABHD4	TRUE	ABHD4
539	AAAGGAGATCTGCGACACTG	chr3	43718504	+	none	TGG	AAAGGAGATCTGCGACACTGTGG	0	NA	NA	NA	GeneID:51099	ABHD5	TRUE	ABHD5
540	ACTCCACTTGTCCTTCTCCA	chr3	43702306	+	none	TGG	ACTCCACTTGTCCTTCTCCATGG	0	NA	NA	NA	GeneID:51099	ABHD5	TRUE	ABHD5
541	ACTCCACTTGTCCTTCTCCA	chr1	105679050	+	1:A>C,9:C>G	GGG	AATCCACTTCTCCTTCTCCAGGG	2	2	10	NA			FALSE	ABHD5
542	CAGCAGCCAAGAATCCACCT	chr3	43702542	-	none	AGG	CAGCAGCCAAGAATCCACCTAGG	0	NA	NA	NA	GeneID:51099	ABHD5	TRUE	ABHD5
543	TTGGACGAAGTAGTAGACCC	chr3	43702415	+	none	AGG	TTGGACGAAGTAGTAGACCCAGG	0	NA	NA	NA	GeneID:51099	ABHD5	TRUE	ABHD5
544	CAAGGGAATCTTCTCCACGG	chr3	58274720	-	none	CGG	CAAGGGAATCTTCTCCACGGCGG	0	NA	NA	NA	GeneID:57406	ABHD6	TRUE	ABHD6
545	CCATGGAGGTGCCTACCAGG	chr3	58270969	-	none	TGG	CCATGGAGGTGCCTACCAGGTGG	0	NA	NA	NA	GeneID:57406	ABHD6	TRUE	ABHD6
546	GAATCCGTGGAGCATGAGGA	chr3	58267289	-	none	TGG	GAATCCGTGGAGCATGAGGATGG	0	NA	NA	NA	GeneID:57406	ABHD6	TRUE	ABHD6
547	TATGGACAGGTCATCCAGGG	chr3	58269387	-	none	AGG	TATGGACAGGTCATCCAGGGAGG	0	NA	NA	NA	GeneID:57406	ABHD6	TRUE	ABHD6
548	TATGGACAGGTCATCCAGGG	chr14	75616955	-	5:G>T,10:G>A	AGG	TATGGCCAGGCCATCCAGGGAGG	2	6	11	NA	GeneID:55640	FLVCR2	FALSE	ABHD6
549	AAGCGGCCATCGCTGCCCGC	chr19	17301224	+	none	CGG	AAGCGGCCATCGCTGCCCGCCGG	0	NA	NA	NA	GeneID:79575;GeneID:64981	ABHD8;MRPL34	TRUE	ABHD8
550	ATTCCTGAAGCTCATCGACG	chr19	17292797	-	none	AGG	ATTCCTGAAGCTCATCGACGAGG	0	NA	NA	NA	GeneID:79575;GeneID:64981	ABHD8;MRPL34	TRUE	ABHD8
551	GAGCGGCCAGTACTGGCCCG	chr19	17294391	-	none	AGG	GAGCGGCCAGTACTGGCCCGAGG	0	NA	NA	NA	GeneID:79575;GeneID:64981	ABHD8;MRPL34	TRUE	ABHD8
552	GTGATCATGATCAATGGCGG	chr19	17294773	-	none	GGG	GTGATCATGATCAATGGCGGGGG	0	NA	NA	NA	GeneID:79575;GeneID:64981	ABHD8;MRPL34	TRUE	ABHD8
553	ACTGGGAGAAGTGGTGCCAG	chr10	26763893	+	none	AGG	ACTGGGAGAAGTGGTGCCAGAGG	0	NA	NA	NA	GeneID:10006	ABI1	TRUE	ABI1
554	ACTGGGAGAAGTGGTGCCAG	chr1	229644582	+	2:A>T	GGG	ACAGGGAGAAGTGGTGCCAGGGG	1	3	NA	NA	GeneID:9816	URB2	FALSE	ABI1
555	ACTGGGAGAAGTGGTGCCAG	chr20	50187472	+	9:G>A,14:C>T	GGG	ACTGGGAGAGGTGGCGCCAGGGG	2	10	15	NA	GeneID:101927559	CEBPB-AS1	FALSE	ABI1
556	GGTCCAATAGTGGGTGGCGA	chr10	26765219	+	none	AGG	GGTCCAATAGTGGGTGGCGAAGG	0	NA	NA	NA	GeneID:10006	ABI1	TRUE	ABI1
557	GTTCTGGATGATGTGGGCCA	chr10	26777074	-	none	TGG	GTTCTGGATGATGTGGGCCATGG	0	NA	NA	NA	GeneID:10006	ABI1	TRUE	ABI1
558	TTACCAGAACCTGACTCGGG	chr10	26860778	-	none	TGG	TTACCAGAACCTGACTCGGGTGG	0	NA	NA	NA	GeneID:10006	ABI1	TRUE	ABI1
559	AGCTGTCGAAGAGGGCCCGG	chr2	203328561	-	none	CGG	AGCTGTCGAAGAGGGCCCGGCGG	0	NA	NA	NA	GeneID:10152	ABI2	TRUE	ABI2
560	CTGCAGGACATTGTTGGCCA	chr2	203366961	-	none	AGG	CTGCAGGACATTGTTGGCCAAGG	0	NA	NA	NA	GeneID:10152	ABI2	TRUE	ABI2
561	GAGGGAGCCATATTACGGGT	chr2	203394772	-	none	TGG	GAGGGAGCCATATTACGGGTTGG	0	NA	NA	NA	GeneID:10152;GeneID:65059	ABI2;RAPH1	TRUE	ABI2
562	GAGTACCCAGAACATGAAGA	chr2	203391047	+	none	TGG	GAGTACCCAGAACATGAAGATGG	0	NA	NA	NA	GeneID:10152	ABI2	TRUE	ABI2
563	GAGTACCCAGAACATGAAGA	chr9	89528565	+	2:C>G,6:A>C	GGG	GACTACACAGAACATGAAGAGGG	2	3	7	NA			FALSE	ABI2
564	GAGTACCCAGAACATGAAGA	chr13	67459644	+	4:T>A,12:G>C	AGG	GAGTTCCCAGAAGATGAAGAAGG	2	5	13	NA			FALSE	ABI2
565	ATATGGAGAAGGTGGCCCGA	chr17	49217751	+	none	AGG	ATATGGAGAAGGTGGCCCGAAGG	0	NA	NA	NA	GeneID:51225	ABI3	TRUE	ABI3
566	GCAACCACAGTGCCCTGCTG	chr17	49210785	+	none	CGG	GCAACCACAGTGCCCTGCTGCGG	0	NA	NA	NA	GeneID:51225	ABI3	TRUE	ABI3
567	TGCCTGGGTAGTGAAGGCCA	chr17	49216564	-	none	TGG	TGCCTGGGTAGTGAAGGCCATGG	0	NA	NA	NA	GeneID:51225	ABI3	TRUE	ABI3
568	TGCCTGGGTAGTGAAGGCCA	chr12	51518770	-	0:T>A	AGG	AGCCTGGGTAGTGAAGGCCAAGG	1	1	NA	NA			FALSE	ABI3
569	TTGTAGGTCTCACCCGGCCG	chr17	49219946	-	none	AGG	TTGTAGGTCTCACCCGGCCGAGG	0	NA	NA	NA	GeneID:51225	ABI3	TRUE	ABI3
570	AAGCTTGAAGGTCTTCTCCT	chr3	100926378	-	none	GGG	AAGCTTGAAGGTCTTCTCCTGGG	0	NA	NA	NA	GeneID:25890	ABI3BP	TRUE	ABI3BP
571	AAGCTTGAAGGTCTTCTCCT	chr13	27599283	+	10:C>G,12:T>C	AGG	AAGCTTGAAGCTTTTCTCCTAGG	2	11	13	NA	GeneID:222484	LNX2	FALSE	ABI3BP
572	GGAAGTATTACACTAGCCCT	chr3	100993331	-	none	GGG	GGAAGTATTACACTAGCCCTGGG	0	NA	NA	NA	GeneID:25890	ABI3BP	TRUE	ABI3BP
573	GGAGTGAAAGACAATGTGGA	chr3	100886188	-	none	AGG	GGAGTGAAAGACAATGTGGAAGG	0	NA	NA	NA	GeneID:25890	ABI3BP	TRUE	ABI3BP
574	GGAGTGAAAGACAATGTGGA	chr16	62979137	-	8:C>T,16:C>A	AGG	GGAGTGAAGGACAATGGGGAAGG	2	9	17	NA			FALSE	ABI3BP
575	TAGGTTTGGGATGTGGACGA	chr3	100832302	+	none	CGG	TAGGTTTGGGATGTGGACGACGG	0	NA	NA	NA	GeneID:25890	ABI3BP	TRUE	ABI3BP
576	CAAGAACTCTTCCACCTCCA	chr9	130872138	-	none	TGG	CAAGAACTCTTCCACCTCCATGG	0	NA	NA	NA	GeneID:25	ABL1	TRUE	ABL1
577	CAAGAACTCTTCCACCTCCA	chrX	121415758	-	3:T>C,8:A>G	CGG	CAAAAACTTTTCCACCTCCACGG	2	4	9	NA			FALSE	ABL1
578	CATTGCGGGACACAGGCCCA	chr9	130854933	-	none	TGG	CATTGCGGGACACAGGCCCATGG	0	NA	NA	NA	GeneID:25	ABL1	TRUE	ABL1
579	GAAGAAATACAGCCTGACGG	chr9	130862995	+	none	TGG	GAAGAAATACAGCCTGACGGTGG	0	NA	NA	NA	GeneID:25	ABL1	TRUE	ABL1
580	TGGGCTGCAAATCCAAGAAG	chr9	130835471	+	none	GGG	TGGGCTGCAAATCCAAGAAGGGG	0	NA	NA	NA	GeneID:25	ABL1	TRUE	ABL1
581	GAAGCTTTGCATCGTCCCTA	chr1	179131462	-	none	TGG	GAAGCTTTGCATCGTCCCTATGG	0	NA	NA	NA	GeneID:27	ABL2	TRUE	ABL2
582	GCGAGATGGACAGCTGCCCA	chr1	179126432	+	none	GGG	GCGAGATGGACAGCTGCCCAGGG	0	NA	NA	NA	GeneID:27	ABL2	TRUE	ABL2
583	TGTACACCATCACTCCACAG	chr1	179121803	-	none	TGG	TGTACACCATCACTCCACAGTGG	0	NA	NA	NA	GeneID:27	ABL2	TRUE	ABL2
584	TTTCTAGGAAGATACCATGG	chr1	179120261	-	none	AGG	TTTCTAGGAAGATACCATGGAGG	0	NA	NA	NA	GeneID:27	ABL2	TRUE	ABL2
585	TTTCTAGGAAGATACCATGG	chr12	50378838	+	10:T>G,16:T>A	AGG	TTTCTAGGAATATACCTTGGAGG	2	11	17	NA	GeneID:121006	FAM186A	FALSE	ABL2
586	TTTCTAGGAAGATACCATGG	chr1	43377437	+	2:A>T,8:G>A	GGG	TTACTAGGGAGATACCATGGGGG	2	3	9	NA			FALSE	ABL2
587	AATGTGACTCGGTCTCCGGG	chr10	114571373	+	none	TGG	AATGTGACTCGGTCTCCGGGTGG	0	NA	NA	NA	GeneID:3983	ABLIM1	TRUE	ABLIM1
588	TACAAGCAAAGCAATTGGGA	chr10	114575425	+	none	TGG	TACAAGCAAAGCAATTGGGATGG	0	NA	NA	NA	GeneID:3983	ABLIM1	TRUE	ABLIM1
589	TACAAGCAAAGCAATTGGGA	chr6	16073945	+	2:A>C,18:T>G	CGG	TAAAAGCAAAGCAATTGGTACGG	2	3	19	NA			FALSE	ABLIM1
590	TGAATGACAGGCTTCTCTGA	chr10	114601912	+	none	TGG	TGAATGACAGGCTTCTCTGATGG	0	NA	NA	NA	GeneID:3983	ABLIM1	TRUE	ABLIM1
591	TGAATGACAGGCTTCTCTGA	chr22	40343362	+	3:C>A	TGG	TGACTGACAGGCTTCTCTGATGG	1	4	NA	NA			FALSE	ABLIM1
592	TTTGCTGTATCTCTGTCCCA	chr10	114658004	-	none	AGG	TTTGCTGTATCTCTGTCCCAAGG	0	NA	NA	NA	GeneID:3983	ABLIM1	TRUE	ABLIM1
593	AGCAGCGCGCACCTGTCCCA	chr4	8088179	-	none	GGG	AGCAGCGCGCACCTGTCCCAGGG	0	NA	NA	NA	GeneID:84448	ABLIM2	TRUE	ABLIM2
594	CAAGTGCCAGTGCTTGTCCA	chr4	8080731	+	none	AGG	CAAGTGCCAGTGCTTGTCCAAGG	0	NA	NA	NA	GeneID:84448	ABLIM2	TRUE	ABLIM2
595	CAAGTGCCAGTGCTTGTCCA	chr1_KI270712v1_random	98795	+	1:C>A,14:G>T	GGG	CCAGTGCCAGTGCTGGTCCAGGG	2	2	15	NA			FALSE	ABLIM2
596	CAAGTGCCAGTGCTTGTCCA	chr1	143321013	+	1:C>A,14:G>T	GGG	CCAGTGCCAGTGCTGGTCCAGGG	2	2	15	NA			FALSE	ABLIM2
597	CAAGTGCCAGTGCTTGTCCA	chr1	144146371	+	1:C>A,14:G>T	GGG	CCAGTGCCAGTGCTGGTCCAGGG	2	2	15	NA			FALSE	ABLIM2
598	CAAGTGCCAGTGCTTGTCCA	chr1	144820171	-	1:G>T,14:C>A	GGG	CCAGTGCCAGTGCTGGTCCAGGG	2	2	15	NA			FALSE	ABLIM2
599	GGGCGAGTACATCTGCACGC	chr4	8097219	-	none	TGG	GGGCGAGTACATCTGCACGCTGG	0	NA	NA	NA	GeneID:84448	ABLIM2	TRUE	ABLIM2
600	GTGCTGGGCGACTTCTCCAG	chr4	8106588	+	none	CGG	GTGCTGGGCGACTTCTCCAGCGG	0	NA	NA	NA	GeneID:84448	ABLIM2	TRUE	ABLIM2
601	AGGCGAAGTCATCTCGGCCC	chr5	149198336	+	none	TGG	AGGCGAAGTCATCTCGGCCCTGG	0	NA	NA	NA	GeneID:22885	ABLIM3	TRUE	ABLIM3
602	CTGCAGCGTCATCCTCACCG	chr5	149207098	+	none	GGG	CTGCAGCGTCATCCTCACCGGGG	0	NA	NA	NA	GeneID:22885	ABLIM3	TRUE	ABLIM3
603	GATGGGCTTACTGCTGGCCA	chr5	149200389	-	none	TGG	GATGGGCTTACTGCTGGCCATGG	0	NA	NA	NA	GeneID:22885	ABLIM3	TRUE	ABLIM3
604	GCAGCGTACACACCTGGCAC	chr5	149216986	-	none	AGG	GCAGCGTACACACCTGGCACAGG	0	NA	NA	NA	GeneID:22885	ABLIM3	TRUE	ABLIM3
605	ATGGAGCCGCTCAGCCACCG	chr17	1179707	-	none	GGG	ATGGAGCCGCTCAGCCACCGGGG	0	NA	NA	NA	GeneID:29	ABR	TRUE	ABR
606	CCAGTTCCAGAAGATCTCAG	chr17	1083521	-	none	AGG	CCAGTTCCAGAAGATCTCAGAGG	0	NA	NA	NA	GeneID:29	ABR	TRUE	ABR
607	GTTAATGTAGATCTCTTCGC	chr17	1100657	+	none	TGG	GTTAATGTAGATCTCTTCGCTGG	0	NA	NA	NA	GeneID:29	ABR	TRUE	ABR
608	TACGGGACGGACGAGTACGA	chr17	1125339	-	none	CGG	TACGGGACGGACGAGTACGACGG	0	NA	NA	NA	GeneID:29	ABR	TRUE	ABR
609	CCAACAGAAATATAGCCCAG	chr8	106761458	-	none	TGG	CCAACAGAAATATAGCCCAGTGG	0	NA	NA	NA	GeneID:137735	ABRA	TRUE	ABRA
610	CCAACAGAAATATAGCCCAG	chr2	177080959	+	8:G>A,12:C>T	AGG	CCAACAGAGATACAGCCCAGAGG	2	9	13	NA			FALSE	ABRA
611	GAAGGAGAGATGCTATGGCA	chr8	106761076	-	none	AGG	GAAGGAGAGATGCTATGGCAAGG	0	NA	NA	NA	GeneID:137735	ABRA	TRUE	ABRA
612	GAAGGAGAGATGCTATGGCA	chr4	85525701	+	4:A>G,12:A>C	TGG	GAAGAAGAGATGATATGGCATGG	2	5	13	NA	GeneID:83478	ARHGAP24	FALSE	ABRA
613	GAAGGAGAGATGCTATGGCA	chr9	116914188	+	9:T>A,14:G>A	TGG	GAAGGAGAGTTGCTGTGGCATGG	2	10	15	NA	GeneID:23245	ASTN2	FALSE	ABRA
614	GAATGAGAACAGCATCAGGC	chr8	106770060	-	none	AGG	GAATGAGAACAGCATCAGGCAGG	0	NA	NA	NA	GeneID:137735	ABRA	TRUE	ABRA
615	TGGCTGTGCGTATCTTCCGG	chr8	106770120	+	none	AGG	TGGCTGTGCGTATCTTCCGGAGG	0	NA	NA	NA	GeneID:137735	ABRA	TRUE	ABRA
616	CGAGGTTAACCTCTTAGTGG	chr6	139034174	+	none	AGG	CGAGGTTAACCTCTTAGTGGAGG	0	NA	NA	NA	GeneID:58527	ABRACL	TRUE	ABRACL
617	GGTTGGCACATTTATCATCA	chr6	139042761	-	none	CGG	GGTTGGCACATTTATCATCACGG	0	NA	NA	NA	GeneID:58527	ABRACL	TRUE	ABRACL
618	GTGGAGGAAATTCATCGTTT	chr6	139034190	+	none	GGG	GTGGAGGAAATTCATCGTTTGGG	0	NA	NA	NA	GeneID:58527	ABRACL	TRUE	ABRACL
619	TTCCTACCAATGCTTCAAAG	chr6	139042782	-	none	AGG	TTCCTACCAATGCTTCAAAGAGG	0	NA	NA	NA	GeneID:58527	ABRACL	TRUE	ABRACL
620	TTCCTACCAATGCTTCAAAG	chr3	93745443	+	4:A>T,7:G>C	CGG	TTCCAACGAATGCTTCAAAGCGG	2	5	8	NA			FALSE	ABRACL
621	TTCCTACCAATGCTTCAAAG	chr2	212145853	+	8:C>A,11:C>G	CGG	TTCCTACCCATCCTTCAAAGCGG	2	9	12	NA	GeneID:2066	ERBB4	FALSE	ABRACL
622	TTCCTACCAATGCTTCAAAG	chr1	125034987	-	4:T>A,13:G>A	TGG	TTCCAACCAATGCCTCAAAGTGG	2	5	14	NA			FALSE	ABRACL
623	TTCCTACCAATGCTTCAAAG	chr1	122672014	-	4:T>A,10:C>A	AGG	TTCCAACCAAGGCTTCAAAGAGG	2	5	11	NA			FALSE	ABRACL
624	AGAACAGACACTAGATGCGG	chr6	26597038	+	none	AGG	AGAACAGACACTAGATGCGGAGG	0	NA	NA	NA	GeneID:29777	ABT1	TRUE	ABT1
625	AGAACAGACACTAGATGCGG	chr4	99023056	-	3:G>T,17:A>G	AGG	AGACCAGACACTAGATGTGGAGG	2	4	18	NA	GeneID:23173	METAP1	TRUE	ABT1
626	CAGGCAGCGCTTGAGAGCGG	chr6	26598326	+	none	AGG	CAGGCAGCGCTTGAGAGCGGAGG	0	NA	NA	NA	GeneID:29777	ABT1	TRUE	ABT1
627	CTACACCAAGGACTACACCG	chr6	26597971	+	none	AGG	CTACACCAAGGACTACACCGAGG	0	NA	NA	NA	GeneID:29777	ABT1	TRUE	ABT1
628	GAATCCGAAGAAGCGGCCTG	chr6	26597072	+	none	TGG	GAATCCGAAGAAGCGGCCTGTGG	0	NA	NA	NA	GeneID:29777	ABT1	TRUE	ABT1
629	GCAGCTGGCGAACAGGTCGC	chr3	127673035	-	none	TGG	GCAGCTGGCGAACAGGTCGCTGG	0	NA	NA	NA	GeneID:80325	ABTB1	TRUE	ABTB1
630	GCAGGGCATCCACAGTGACG	chr3	127676280	+	none	TGG	GCAGGGCATCCACAGTGACGTGG	0	NA	NA	NA	GeneID:80325	ABTB1	TRUE	ABTB1
631	TGTAATCGCGTAGAGCCCGG	chr3	127676039	-	none	CGG	TGTAATCGCGTAGAGCCCGGCGG	0	NA	NA	NA	GeneID:80325	ABTB1	TRUE	ABTB1
632	TGTGTACAGGTACTGCAGCA	chr3	127676560	-	none	GGG	TGTGTACAGGTACTGCAGCAGGG	0	NA	NA	NA	GeneID:80325	ABTB1	TRUE	ABTB1
633	ACTGTTTCAGTTCCTTCCGG	chr11	34171043	-	none	AGG	ACTGTTTCAGTTCCTTCCGGAGG	0	NA	NA	NA	GeneID:25841	ABTB2	TRUE	ABTB2
634	GGACAGCGGCGACATCCGGC	chr11	34173206	-	none	AGG	GGACAGCGGCGACATCCGGCAGG	0	NA	NA	NA	GeneID:25841	ABTB2	TRUE	ABTB2
635	TCTTCGGCGCAGCAGCACCG	chr11	34357434	-	none	CGG	TCTTCGGCGCAGCAGCACCGCGG	0	NA	NA	NA	GeneID:25841	ABTB2	TRUE	ABTB2
636	TTGTTCAAGGTCATTCTCGG	chr11	34197330	+	none	GGG	TTGTTCAAGGTCATTCTCGGGGG	0	NA	NA	NA	GeneID:25841	ABTB2	TRUE	ABTB2
637	CAAATGGTTGTTACACTTGG	chr2	70942351	+	none	AGG	CAAATGGTTGTTACACTTGGAGG	0	NA	NA	NA	GeneID:25806;GeneID:525;GeneID:101927750	VAX2;ATP6V1B1;ATP6V1B1-AS1	TRUE	AC007040.11
638	CTAGGAAGATCAACTGGGCA	chr2	70942405	-	none	CGG	CTAGGAAGATCAACTGGGCACGG	0	NA	NA	NA	GeneID:25806;GeneID:525;GeneID:101927750	VAX2;ATP6V1B1;ATP6V1B1-AS1	TRUE	AC007040.11
639	CTAGGAAGATCAACTGGGCA	chrX	78654430	-	16:A>C,19:A>T	TGG	CTAGGAAGATCAACTGTGCTTGG	2	17	20	NA			FALSE	AC007040.11
640	CTAGGAAGATCAACTGGGCA	chr11	86954707	+	6:T>A,15:T>G	TGG	CTAGGATGATCAACTTGGCATGG	2	7	16	NA	GeneID:8322	FZD4	FALSE	AC007040.11
641	CTAGGAAGATCAACTGGGCA	chr16	60252945	+	9:G>T,19:C>A	AGG	CTAGGAAGAGCAACTGGGCCAGG	2	10	20	NA			FALSE	AC007040.11
642	TTGGACTAGGAAGATCAACT	chr2	70942410	-	none	GGG	TTGGACTAGGAAGATCAACTGGG	0	NA	NA	NA	GeneID:25806;GeneID:525;GeneID:101927750	VAX2;ATP6V1B1;ATP6V1B1-AS1	TRUE	AC007040.11
643	TTGGACTAGGAAGATCAACT	chrX	21908725	+	10:G>A,11:T>A	TGG	TTGGACTAGGGTGATCAACTTGG	2	11	12	NA			FALSE	AC007040.11
644	TTGGACTAGGAAGATCAACT	chrX	125202129	+	1:C>T,15:G>C	GGG	TCGGACTAGGAAGATGAACTGGG	2	2	16	NA			FALSE	AC007040.11
645	CTAAGGGAGGAGGAGGACCG	chr17	57744952	-	none	TGG	CTAAGGGAGGAGGAGGACCGTGG	0	NA	NA	NA	GeneID:101927581	CCDC182	TRUE	AC007431.1
646	CTAAGGGAGGAGGAGGACCG	chr19	53990388	-	2:C>T,16:C>T	GGG	CTGAGGGAGGAGGAGGGCCGGGG	2	3	17	NA			FALSE	AC007431.1
647	GGAGGGCCATGACTGGGACA	chr17	57745152	+	none	GGG	GGAGGGCCATGACTGGGACAGGG	0	NA	NA	NA	GeneID:101927581	CCDC182	TRUE	AC007431.1
648	GGTGCAACAGGAGGAGCAGG	chr17	57744992	-	none	CGG	GGTGCAACAGGAGGAGCAGGCGG	0	NA	NA	NA	GeneID:101927581	CCDC182	TRUE	AC007431.1
649	GGTGCAACAGGAGGAGCAGG	chr19	35727793	+	3:A>G,6:C>A	TGG	GGTACACCAGGAGGAGCAGGTGG	2	4	7	NA	GeneID:9757	KMT2B	TRUE	AC007431.1
650	GGTGCAACAGGAGGAGCAGG	chr22	20698570	+	6:C>A,10:C>G	AGG	GGTGCACCAGCAGGAGCAGGAGG	2	7	11	NA			FALSE	AC007431.1
651	TGACGGTGAATACCCTACAG	chr17	57745218	-	none	GGG	TGACGGTGAATACCCTACAGGGG	0	NA	NA	NA	GeneID:101927581	CCDC182	TRUE	AC007431.1
652	TCAACCAGCAAGTGTTCCCA	chr19	54635920	+	none	GGG	TCAACCAGCAAGTGTTCCCAGGG	0	NA	NA	NA	GeneID:10859	LILRB1	TRUE	AC009892.10
653	TCAACCAGCAAGTGTTCCCA	chr19	54251722	-	9:C>T	GGG	TCAACCAGCGAGTGTTCCCAGGG	1	10	NA	NA	GeneID:10990	LILRB5	TRUE	AC009892.10
654	TCAACCAGCAAGTGTTCCCA	chr19	54218030	-	3:A>T,9:C>T	GGG	TCATCCAGCGAGTGTTCCCAGGG	2	4	10	NA	GeneID:6203;GeneID:11025	RPS9;LILRB3	FALSE	AC009892.10
655	TCAACCAGCAAGTGTTCCCA	chr19	54275619	-	8:A>G,9:C>T	GGG	TCAACCAGTGAGTGTTCCCAGGG	2	9	10	NA	GeneID:10288	LILRB2	FALSE	AC009892.10
656	AAGACTGGCGGTTACAACCC	chr2	46817295	+	none	TGG	AAGACTGGCGGTTACAACCCTGG	0	NA	NA	NA	GeneID:388948;GeneID:100134259	LINC01118;LINC01119	TRUE	AC016722.1
657	GAGATGGAAGATGCAGCTGG	chr2	46817389	+	none	GGG	GAGATGGAAGATGCAGCTGGGGG	0	NA	NA	NA	GeneID:388948;GeneID:100134259	LINC01118;LINC01119	TRUE	AC016722.1
658	GAGATGGAAGATGCAGCTGG	chr13	101126872	+	11:C>T,12:T>G	TGG	GAGATGGAAGACTCAGCTGGTGG	2	12	13	NA	GeneID:259232	NALCN	FALSE	AC016722.1
659	GAGATGGAAGATGCAGCTGG	chr1	14416000	+	9:A>G,19:A>G	GGG	GAGATGGAAAATGCAGCTGAGGG	2	10	20	NA	GeneID:23254	KAZN	FALSE	AC016722.1
660	GGAGATGGAAGATGCAGCTG	chr2	46817388	+	none	GGG	GGAGATGGAAGATGCAGCTGGGG	0	NA	NA	NA	GeneID:388948;GeneID:100134259	LINC01118;LINC01119	TRUE	AC016722.1
661	GGAGATGGAAGATGCAGCTG	chr22	20198024	-	12:C>A,19:A>C	AGG	GGAGATGGAAGAGGCAGCTTAGG	2	13	20	NA			FALSE	AC016722.1
662	GGAGATGGAAGATGCAGCTG	chr1	14415999	+	10:A>G	AGG	GGAGATGGAAAATGCAGCTGAGG	1	11	NA	NA	GeneID:23254	KAZN	FALSE	AC016722.1
663	TGAAGTCCTGCTCCATGCTG	chr2	46822118	-	none	AGG	TGAAGTCCTGCTCCATGCTGAGG	0	NA	NA	NA	GeneID:388948;GeneID:100134259	LINC01118;LINC01119	TRUE	AC016722.1
664	TGAAGTCCTGCTCCATGCTG	chr2	201991352	+	7:A>C,15:G>T	AGG	TGAAGTCATGCTCCAGGCTGAGG	2	8	16	NA			FALSE	AC016722.1
665	ACCAAAGAAAGAATGGCCAA	chr2	238225147	+	none	AGG	ACCAAAGAAAGAATGGCCAAAGG	0	NA	NA	NA	GeneID:151174	LOC151174	TRUE	AC016757.3
666	ACCAAAGAAAGAATGGCCAA	chr13	52111569	+	1:A>C,10:C>G	AGG	AACAAAGAAACAATGGCCAAAGG	2	2	11	NA	GeneID:341676	NEK5	FALSE	AC016757.3
667	AGTGCCCAAGGTGACCTCAG	chr2	238225274	+	none	CGG	AGTGCCCAAGGTGACCTCAGCGG	0	NA	NA	NA	GeneID:151174	LOC151174	TRUE	AC016757.3
668	CATGGTGAACATGGGAGCCG	chr2	238227745	+	none	GGG	CATGGTGAACATGGGAGCCGGGG	0	NA	NA	NA	GeneID:151174	LOC151174	TRUE	AC016757.3
669	GAATGGGCCCGCACTTGCCC	chr2	238227685	-	none	AGG	GAATGGGCCCGCACTTGCCCAGG	0	NA	NA	NA	GeneID:151174	LOC151174	TRUE	AC016757.3
670	GAATGGGCCCGCACTTGCCC	chr22	44148344	+	10:T>G,15:A>T	AGG	GAATGGGCCCTCACTAGCCCAGG	2	11	16	NA	GeneID:29780	PARVB	TRUE	AC016757.3
671	AGTATGGCAAGAGTTTGAGG	chr19	51594266	-	none	GGG	AGTATGGCAAGAGTTTGAGGGGG	0	NA	NA	NA			FALSE	AC018755.1
672	AGTATGGCAAGAGTTTGAGG	chr9	8621216	+	17:G>A,18:T>G	GGG	AGTATGGCAAGAGTTTGGTGGGG	2	18	19	NA	GeneID:5789	PTPRD	FALSE	AC018755.1
673	AGTATGGCAAGAGTTTGAGG	chr1	193337971	-	2:T>A,12:T>C	AGG	AGAATGGCAAGAATTTGAGGAGG	2	3	13	NA	GeneID:101929184	LINC01031	FALSE	AC018755.1
674	CACAAACACACCCTGCCAGG	chr19	51593970	-	none	TGG	CACAAACACACCCTGCCAGGTGG	0	NA	NA	NA			FALSE	AC018755.1
675	CACAAACACACCCTGCCAGG	chr2	3175169	+	5:T>A,13:G>T	AGG	CACAATCACACCCGGCCAGGAGG	2	6	14	NA			FALSE	AC018755.1
676	CACAAACACACCCTGCCAGG	chr3	54316067	-	4:G>T,16:A>G	AGG	CACACACACACCCTGCTAGGAGG	2	5	17	NA	GeneID:55799	CACNA2D3	FALSE	AC018755.1
677	GGAGACCCAGTGCAAAGCTG	chr19	51592886	-	none	AGG	GGAGACCCAGTGCAAAGCTGAGG	0	NA	NA	NA			FALSE	AC018755.1
678	GGAGACCCAGTGCAAAGCTG	chr8	22121358	-	10:T>A,14:C>T	AGG	GGAGACCCAGAGCAGAGCTGAGG	2	11	15	NA	GeneID:55806	HR	FALSE	AC018755.1
679	TGGACGCCTGCCCAGGCCGA	chr19	51594121	-	none	AGG	TGGACGCCTGCCCAGGCCGAAGG	0	NA	NA	NA			FALSE	AC018755.1
680	AGAATTCAGAGGCTTGAACA	chr2	239583048	-	none	TGG	AGAATTCAGAGGCTTGAACATGG	0	NA	NA	NA			TRUE	AC079612.1
681	AGAATTCAGAGGCTTGAACA	chr2	203153180	+	3:T>A,5:G>T	TGG	AGATTGCAGAGGCTTGAACATGG	2	4	6	NA	GeneID:65065	NBEAL1	FALSE	AC079612.1
682	CAAAGCTAAGACTTTCACCT	chr2	239578889	+	none	TGG	CAAAGCTAAGACTTTCACCTTGG	0	NA	NA	NA			TRUE	AC079612.1
683	CAAAGCTAAGACTTTCACCT	chr11	119826439	-	0:A>G,4:T>C	GGG	TAAAACTAAGACTTTCACCTGGG	2	1	5	NA			FALSE	AC079612.1
684	CCTAGCACCAGCACACACGG	chr2	239578786	-	none	TGG	CCTAGCACCAGCACACACGGTGG	0	NA	NA	NA			TRUE	AC079612.1
685	CTAGCACCAGCACACACGGT	chr2	239578785	-	none	GGG	CTAGCACCAGCACACACGGTGGG	0	NA	NA	NA			TRUE	AC079612.1
686	CTAGCACCAGCACACACGGT	chr9	132040769	+	1:A>T,19:C>T	AGG	CAAGCACCAGCACACACGGCAGG	2	2	20	NA	GeneID:9442	MED27	FALSE	AC079612.1
687	CTAACAGAGCAGATTATGGA	chr7	3141187	-	none	CGG	CTAACAGAGCAGATTATGGACGG	0	NA	NA	NA			TRUE	AC091801.1
688	TCAGTGCCTACCTCGTCCTG	chr7	3158126	+	none	CGG	TCAGTGCCTACCTCGTCCTGCGG	0	NA	NA	NA			TRUE	AC091801.1
689	TCTGCCGAGCTTTCAGGCCA	chr7	3141121	+	none	AGG	TCTGCCGAGCTTTCAGGCCAAGG	0	NA	NA	NA			TRUE	AC091801.1
690	TGCCTACCTCGTCCTGCGGA	chr7	3158130	+	none	TGG	TGCCTACCTCGTCCTGCGGATGG	0	NA	NA	NA			TRUE	AC091801.1
691	TGCCTACCTCGTCCTGCGGA	chr2	236743412	+	5:T>A,16:G>C	GGG	TGCCTTCCTCGTCCTGGGGAGGG	2	6	17	NA			FALSE	AC091801.1
692	ACCGCCACTGGACAAGCACA	chr2	239780401	+	none	TGG	ACCGCCACTGGACAAGCACATGG	0	NA	NA	NA			TRUE	AC093802.1
693	GACACCCACCACGTGCCCAT	chr2	239780332	+	none	GGG	GACACCCACCACGTGCCCATGGG	0	NA	NA	NA			TRUE	AC093802.1
694	GGACACCCACCACGTGCCCA	chr2	239780331	+	none	TGG	GGACACCCACCACGTGCCCATGG	0	NA	NA	NA			TRUE	AC093802.1
695	GGACACCCACCACGTGCCCA	chr20	46309063	+	7:G>C,12:G>C	GGG	GGACACCGACCAGGTGCCCAGGG	2	8	13	NA			FALSE	AC093802.1
696	GGGACCTGGAAGCATCCCAT	chr2	239780350	-	none	GGG	GGGACCTGGAAGCATCCCATGGG	0	NA	NA	NA			TRUE	AC093802.1
697	GGGACCTGGAAGCATCCCAT	chr9	76971406	-	12:C>G,13:C>T	GGG	GGGACCTGGAAGGGTCCCATGGG	2	13	14	NA			FALSE	AC093802.1
698	GGGACCTGGAAGCATCCCAT	chr11	120971769	+	0:T>G,18:T>A	AGG	TGGACCTGGAAGCATCCCTTAGG	2	1	19	NA	GeneID:2900	GRIK4	FALSE	AC093802.1
699	AGCGCCTGTGGATTTAGCCG	chr2	233013166	-	none	GGG	AGCGCCTGTGGATTTAGCCGGGG	0	NA	NA	NA	GeneID:25791;GeneID:101928881	NGEF;LOC101928881	TRUE	AC106876.2
700	CAGCCCTGGATTCCACCCGA	chr2	233012908	-	none	GGG	CAGCCCTGGATTCCACCCGAGGG	0	NA	NA	NA	GeneID:25791;GeneID:101928881	NGEF;LOC101928881	TRUE	AC106876.2
701	CAGCCCTGGATTCCACCCGA	chr5	180897420	-	8:G>C,11:G>A	GGG	CAGCCCTGCATCCCACCCGAGGG	2	9	12	NA			FALSE	AC106876.2
702	GAGACCAGACAGGATCCCTC	chr2	233012890	+	none	GGG	GAGACCAGACAGGATCCCTCGGG	0	NA	NA	NA	GeneID:25791;GeneID:101928881	NGEF;LOC101928881	TRUE	AC106876.2
703	GCAGCCCTGGATTCCACCCG	chr2	233012909	-	none	AGG	GCAGCCCTGGATTCCACCCGAGG	0	NA	NA	NA	GeneID:25791;GeneID:101928881	NGEF;LOC101928881	TRUE	AC106876.2
704	GATTCGGGCCATGATTGCCC	chr3	38133965	+	none	CGG	GATTCGGGCCATGATTGCCCCGG	0	NA	NA	NA	GeneID:30	ACAA1	TRUE	ACAA1
705	GTGCACCACCACCACGTCCG	chr3	38136909	+	none	CGG	GTGCACCACCACCACGTCCGCGG	0	NA	NA	NA	GeneID:30	ACAA1	TRUE	ACAA1
706	TCAATAGACAGTGTTCGTCG	chr3	38131953	-	none	GGG	TCAATAGACAGTGTTCGTCGGGG	0	NA	NA	NA	GeneID:30	ACAA1	TRUE	ACAA1
707	TCTCTCGGCAGTCATGACCG	chr3	38136645	-	none	CGG	TCTCTCGGCAGTCATGACCGCGG	0	NA	NA	NA	GeneID:30	ACAA1	TRUE	ACAA1
708	ATTCTCTGCAGTCATTGCCA	chr18	49794355	+	none	TGG	ATTCTCTGCAGTCATTGCCATGG	0	NA	NA	NA	GeneID:10449	ACAA2	TRUE	ACAA2
709	ATTCTCTGCAGTCATTGCCA	chrX	48776667	+	none	TGG	ATTCTCTGCAGTCATTGCCATGG	0	NA	NA	NA			TRUE	ACAA2
710	ATTCTCTGCAGTCATTGCCA	chr11	56165587	+	0:C>A,8:G>C	CGG	CTTCTCTGGAGTCATTGCCACGG	2	1	9	NA			TRUE	ACAA2
711	GCCGCCATGGCTCTGCTCCG	chr18	49813470	-	none	AGG	GCCGCCATGGCTCTGCTCCGAGG	0	NA	NA	NA	GeneID:10449	ACAA2	TRUE	ACAA2
712	TACCTGACATCCATTCACAA	chr18	49797462	+	none	TGG	TACCTGACATCCATTCACAATGG	0	NA	NA	NA	GeneID:10449	ACAA2	TRUE	ACAA2
713	TACCTGACATCCATTCACAA	chr10	69563158	-	19:G>T	AGG	TACCTGACATCCATTCACACAGG	1	20	NA	NA			FALSE	ACAA2
714	TAGCAGTGAAGTCTTTCAGA	chr18	49802781	+	none	AGG	TAGCAGTGAAGTCTTTCAGAAGG	0	NA	NA	NA	GeneID:10449	ACAA2	TRUE	ACAA2
715	TAGCAGTGAAGTCTTTCAGA	chr6	154504358	-	0:C>A,18:A>C	AGG	GAGCAGTGAAGTCTTTCATAAGG	2	1	19	NA	GeneID:154043	CNKSR3	FALSE	ACAA2
716	AATGCATGCGGTCTATCCGT	chr17	37283351	-	none	AGG	AATGCATGCGGTCTATCCGTAGG	0	NA	NA	NA	GeneID:31	ACACA	TRUE	ACACA
717	GGTGAAGTTGGACCTACTGG	chr17	37330272	-	none	AGG	GGTGAAGTTGGACCTACTGGAGG	0	NA	NA	NA	GeneID:31	ACACA	TRUE	ACACA
718	GGTGAAGTTGGACCTACTGG	chr11	118631509	+	1:C>G,15:G>A	GGG	GCTGAAGTTGGACCTGCTGGGGG	2	2	16	NA	GeneID:23187	PHLDB1	FALSE	ACACA
719	TGTGGAATACCTGTACAGCC	chr17	37259463	-	none	AGG	TGTGGAATACCTGTACAGCCAGG	0	NA	NA	NA	GeneID:31	ACACA	TRUE	ACACA
720	TTCTCAACGAGATTTCACTG	chr17	37284893	-	none	TGG	TTCTCAACGAGATTTCACTGTGG	0	NA	NA	NA	GeneID:31	ACACA	TRUE	ACACA
721	CCTGCACAGAGACTTTACCG	chr12	109166917	+	none	TGG	CCTGCACAGAGACTTTACCGTGG	0	NA	NA	NA	GeneID:32	ACACB	TRUE	ACACB
722	GCGGGTCTCAGCTTCACCTG	chr12	109140024	-	none	TGG	GCGGGTCTCAGCTTCACCTGTGG	0	NA	NA	NA	GeneID:32	ACACB	TRUE	ACACB
723	GTTGGCCTTAAGGTCCTCGG	chr12	109168010	-	none	GGG	GTTGGCCTTAAGGTCCTCGGGGG	0	NA	NA	NA	GeneID:32	ACACB	TRUE	ACACB
724	TTCAGAGTACATCAAGATGG	chr12	109171799	+	none	CGG	TTCAGAGTACATCAAGATGGCGG	0	NA	NA	NA	GeneID:32	ACACB	TRUE	ACACB
725	TTCAGAGTACATCAAGATGG	chr3	25015633	-	8:C>T,17:C>A	AGG	TTCAGAGTGCATCAAGAGGGAGG	2	9	18	NA			FALSE	ACACB
726	AAATGAGTCCACAGGCACGG	chr12	111705747	-	none	AGG	AAATGAGTCCACAGGCACGGAGG	0	NA	NA	NA	GeneID:80724	ACAD10	TRUE	ACAD10
727	GCTCTCATAAATCTCATCCA	chr12	111702235	-	none	GGG	GCTCTCATAAATCTCATCCAGGG	0	NA	NA	NA	GeneID:80724	ACAD10	TRUE	ACAD10
728	GCTCTCATAAATCTCATCCA	chr3	179304799	+	5:G>C,13:C>T	CGG	GCTCTGATAAATCCCATCCACGG	2	6	14	NA			FALSE	ACAD10
729	GGATCTGTAAGCCAGACCCT	chr12	111709547	+	none	AGG	GGATCTGTAAGCCAGACCCTAGG	0	NA	NA	NA	GeneID:80724	ACAD10	TRUE	ACAD10
730	GGATCTGTAAGCCAGACCCT	chr1	203304531	+	1:C>G,9:T>A	GGG	GCATCTGTATGCCAGACCCTGGG	2	2	10	NA	GeneID:730227	LINC01136	TRUE	ACAD10
731	TGGAGGCAGCACCTACAGAG	chr12	111692819	+	none	CGG	TGGAGGCAGCACCTACAGAGCGG	0	NA	NA	NA	GeneID:80724	ACAD10	TRUE	ACAD10
732	TGGAGGCAGCACCTACAGAG	chr19	48958928	+	3:T>A,8:C>G	CGG	TGGTGGCACCACCTACAGAGCGG	2	4	9	NA	GeneID:581	BAX	FALSE	ACAD10
733	CTAACTGTACCTCTTTAGGG	chr3	132639481	+	none	TGG	CTAACTGTACCTCTTTAGGGTGG	0	NA	NA	NA	GeneID:84129;GeneID:100532724	ACAD11;NPHP3-ACAD11	TRUE	ACAD11
734	GTCTGACAAAGGATGACCAA	chr3	132631419	+	none	TGG	GTCTGACAAAGGATGACCAATGG	0	NA	NA	NA	GeneID:84129;GeneID:100532724	ACAD11;NPHP3-ACAD11	TRUE	ACAD11
735	GTCTGACAAAGGATGACCAA	chr7	152584571	-	0:T>C,16:T>G	AGG	ATCTGACAAAGGATGAACAAAGG	2	1	17	NA			FALSE	ACAD11
736	TGTAGTCCAGTTTCTGCCAG	chr3	132628351	+	none	AGG	TGTAGTCCAGTTTCTGCCAGAGG	0	NA	NA	NA	GeneID:84129;GeneID:100532724	ACAD11;NPHP3-ACAD11	TRUE	ACAD11
737	TGTAGTCCAGTTTCTGCCAG	chr2	191710818	+	11:C>T,18:T>A	GGG	TGTAGTCCAGTCTCTGCCTGGGG	2	12	19	NA			FALSE	ACAD11
738	TGTAGTCCAGTTTCTGCCAG	chr16	87742909	+	11:G>T,19:C>G	AGG	TGTAGTCCAGTGTCTGCCACAGG	2	12	20	NA	GeneID:54758	KLHDC4	FALSE	ACAD11
739	TTAGGAAGAAGTGAACCTGG	chr3	132644806	+	none	TGG	TTAGGAAGAAGTGAACCTGGTGG	0	NA	NA	NA	GeneID:84129;GeneID:100532724	ACAD11;NPHP3-ACAD11	TRUE	ACAD11
740	TTAGGAAGAAGTGAACCTGG	chr18	68386758	-	2:C>T,4:A>C	AGG	TTGGTAAGAAGTGAACCTGGAGG	2	3	5	NA			FALSE	ACAD11
741	TTAGGAAGAAGTGAACCTGG	chr5	141825062	-	1:G>A,11:C>A	GGG	TCAGGAAGAAGGGAACCTGGGGG	2	2	12	NA			FALSE	ACAD11
742	GAGCTGCGGCGGCTATGCTG	chr11	134253586	+	none	TGG	GAGCTGCGGCGGCTATGCTGTGG	0	NA	NA	NA	GeneID:27034	ACAD8	TRUE	ACAD8
743	GTAGGAAGCAAACTTCTCCA	chr11	134258588	-	none	TGG	GTAGGAAGCAAACTTCTCCATGG	0	NA	NA	NA	GeneID:27034	ACAD8	TRUE	ACAD8
744	GTAGGAAGCAAACTTCTCCA	chr1	111705695	-	6:A>T,17:A>G	GGG	GTAGGATGCAAACTTCTTCAGGG	2	7	18	NA	GeneID:5906;GeneID:55924	RAP1A;FAM212B	FALSE	ACAD8
745	TACATAGGAGCTGTTCCCAG	chr11	134257080	+	none	TGG	TACATAGGAGCTGTTCCCAGTGG	0	NA	NA	NA	GeneID:27034	ACAD8	TRUE	ACAD8
746	TACATAGGAGCTGTTCCCAG	chr6	22034338	-	7:G>C,12:G>C	TGG	TACATAGCAGCTCTTCCCAGTGG	2	8	13	NA	GeneID:401237	CASC15	FALSE	ACAD8
747	TACATAGGAGCTGTTCCCAG	chr1	34099596	-	5:C>T,10:T>G	AGG	TACATGGGAGATGTTCCCAGAGG	2	6	11	NA	GeneID:114784	CSMD2	FALSE	ACAD8
748	TATGGCAGAGTGGGACCAGA	chr11	134256626	+	none	AGG	TATGGCAGAGTGGGACCAGAAGG	0	NA	NA	NA	GeneID:27034	ACAD8	TRUE	ACAD8
749	AAGAAGCACTACATCCTCAA	chr3	128897680	+	none	TGG	AAGAAGCACTACATCCTCAATGG	0	NA	NA	NA	GeneID:28976	ACAD9	TRUE	ACAD9
750	AAGAAGCACTACATCCTCAA	chr5	65004737	-	5:T>C,9:T>A	AGG	AAGAAACACAACATCCTCAAAGG	2	6	10	NA	GeneID:10283	CWC27	FALSE	ACAD9
751	AATAGCCTGGTGCGCTGCCA	chr3	128895387	-	none	GGG	AATAGCCTGGTGCGCTGCCAGGG	0	NA	NA	NA	GeneID:28976	ACAD9	TRUE	ACAD9
752	GAAGGCTGCAATGTGCTCCC	chr3	128896496	-	none	CGG	GAAGGCTGCAATGTGCTCCCCGG	0	NA	NA	NA	GeneID:28976	ACAD9	TRUE	ACAD9
753	TTGGCGAAAGCTCGTACAGG	chr3	128879793	-	none	CGG	TTGGCGAAAGCTCGTACAGGCGG	0	NA	NA	NA	GeneID:28976	ACAD9	TRUE	ACAD9
754	AATATTGCAGAGCATCTTGG	chr2	210218012	-	none	TGG	AATATTGCAGAGCATCTTGGTGG	0	NA	NA	NA	GeneID:33	ACADL	TRUE	ACADL
755	AATATTGCAGAGCATCTTGG	chr1	30306258	-	2:T>A,4:G>A	GGG	AAAACTGCAGAGCATCTTGGGGG	2	3	5	NA			FALSE	ACADL
756	ATGGCCGCACGCCTTCTCCG	chr2	210225243	-	none	AGG	ATGGCCGCACGCCTTCTCCGAGG	0	NA	NA	NA	GeneID:33	ACADL	TRUE	ACADL
757	ATGGCCGCACGCCTTCTCCG	chr20	56982599	-	1:T>A,6:A>C	TGG	AAGGCCTCACGCCTTCTCCGTGG	2	2	7	NA			FALSE	ACADL
758	TAATCTGTTCTTCTGAGCCA	chr2	210216419	+	none	TGG	TAATCTGTTCTTCTGAGCCATGG	0	NA	NA	NA	GeneID:33	ACADL	TRUE	ACADL
759	TAATCTGTTCTTCTGAGCCA	chrX	70701470	-	6:A>C,18:T>G	TGG	TAATCTTTTCTTCTGAGCAATGG	2	7	19	NA	GeneID:56159	TEX11	FALSE	ACADL
760	TTAAGATGTTCTCATTCCGG	chr2	210220787	-	none	AGG	TTAAGATGTTCTCATTCCGGAGG	0	NA	NA	NA	GeneID:33	ACADL	TRUE	ACADL
761	AACGGGAGCCAACATGGCAG	chr1	75724774	+	none	CGG	AACGGGAGCCAACATGGCAGCGG	0	NA	NA	NA	GeneID:34	ACADM	TRUE	ACADM
762	AAGATGTGGATAACCAACGG	chr1	75740075	+	none	AGG	AAGATGTGGATAACCAACGGAGG	0	NA	NA	NA	GeneID:34	ACADM	TRUE	ACADM
763	CAGAGAGGAAATCATCCCAG	chr1	75732692	+	none	TGG	CAGAGAGGAAATCATCCCAGTGG	0	NA	NA	NA	GeneID:34	ACADM	TRUE	ACADM
764	GAAAGCTTACCACAGTTCTC	chr1	75732912	-	none	TGG	GAAAGCTTACCACAGTTCTCTGG	0	NA	NA	NA	GeneID:34	ACADM	TRUE	ACADM
765	AGCCTGGATCACCAATGCCT	chr12	120737912	+	none	GGG	AGCCTGGATCACCAATGCCTGGG	0	NA	NA	NA	GeneID:35	ACADS	TRUE	ACADS
766	CCTGGCCTACGCCATCGCCA	chr12	120737059	+	none	TGG	CCTGGCCTACGCCATCGCCATGG	0	NA	NA	NA	GeneID:35	ACADS	TRUE	ACADS
767	CTTGGAGCCAAACTTCAAGA	chr12	120737374	-	none	TGG	CTTGGAGCCAAACTTCAAGATGG	0	NA	NA	NA	GeneID:35	ACADS	TRUE	ACADS
768	TAAGGAACATCTCTTCCCAG	chr12	120727161	+	none	CGG	TAAGGAACATCTCTTCCCAGCGG	0	NA	NA	NA	GeneID:35	ACADS	TRUE	ACADS
769	TAAGGAACATCTCTTCCCAG	chr13	67637057	-	4:G>C,13:T>A	TGG	TAAGCAACATCTCATCCCAGTGG	2	5	14	NA			FALSE	ACADS
770	AAGACCAGAGCTGATAAAGA	chr10	123041262	+	none	GGG	AAGACCAGAGCTGATAAAGAGGG	0	NA	NA	NA	GeneID:36	ACADSB	TRUE	ACADSB
771	AGTGAGCTGAGGCAAATAGG	chr10	123040643	-	none	TGG	AGTGAGCTGAGGCAAATAGGTGG	0	NA	NA	NA	GeneID:36	ACADSB	TRUE	ACADSB
772	CTACACCAAAGATTACCCTG	chr10	123053110	+	none	TGG	CTACACCAAAGATTACCCTGTGG	0	NA	NA	NA	GeneID:36	ACADSB	TRUE	ACADSB
773	CTACACCAAAGATTACCCTG	chr4	169814699	+	4:T>A,14:T>A	TGG	CTACTCCAAAGATTTCCCTGTGG	2	5	15	NA			FALSE	ACADSB
774	CTACACCAAAGATTACCCTG	chr11	127310460	+	4:C>A,14:T>A	AGG	CTACCCCAAAGATTTCCCTGAGG	2	5	15	NA	GeneID:101929497	LOC101929497	FALSE	ACADSB
775	TCATCCATGGTTGAAACCAA	chr10	123037778	-	none	AGG	TCATCCATGGTTGAAACCAAAGG	0	NA	NA	NA	GeneID:36	ACADSB	TRUE	ACADSB
776	TCATCCATGGTTGAAACCAA	chr6	66316929	-	0:G>A,11:C>A	GGG	CCATCCATGGTGGAAACCAAGGG	2	1	12	NA			FALSE	ACADSB
777	GAGAGATTCGGAGATGCAGG	chr17	7219971	+	none	CGG	GAGAGATTCGGAGATGCAGGCGG	0	NA	NA	NA	GeneID:37	ACADVL	TRUE	ACADVL
778	GGAATCTAAGTCCTTTGCTG	chr17	7220602	+	none	TGG	GGAATCTAAGTCCTTTGCTGTGG	0	NA	NA	NA	GeneID:37	ACADVL	TRUE	ACADVL
779	TGTGGGCCTTTGCAACACCC	chr17	7221036	+	none	AGG	TGTGGGCCTTTGCAACACCCAGG	0	NA	NA	NA	GeneID:37	ACADVL	TRUE	ACADVL
780	TTGGCGTGGGCATTACCCTG	chr17	7221574	+	none	GGG	TTGGCGTGGGCATTACCCTGGGG	0	NA	NA	NA	GeneID:37	ACADVL	TRUE	ACADVL
781	GAACTATGACCACTTTACTC	chr15	88836201	+	none	TGG	GAACTATGACCACTTTACTCTGG	0	NA	NA	NA	GeneID:176	ACAN	TRUE	ACAN
782	GTCTCTACAACCTCTCCAGA	chr15	88857058	-	none	AGG	GTCTCTACAACCTCTCCAGAAGG	0	NA	NA	NA	GeneID:176	ACAN	TRUE	ACAN
783	GTCTCTACAACCTCTCCAGA	chr15	88856827	-	7:C>G,11:A>G	AGG	GTCTCTAGAACTTCTCCAGAAGG	2	8	12	NA	GeneID:176	ACAN	TRUE	ACAN
784	GTCTCTACAACCTCTCCAGA	chr15	88856713	-	7:C>G,11:A>G	AGG	GTCTCTAGAACTTCTCCAGAAGG	2	8	12	NA	GeneID:176	ACAN	TRUE	ACAN
785	GTCTCTACAACCTCTCCAGA	chr15	88856656	-	7:C>G,11:A>G	AGG	GTCTCTAGAACTTCTCCAGAAGG	2	8	12	NA	GeneID:176	ACAN	TRUE	ACAN
786	GTCTCTACAACCTCTCCAGA	chr15	88856599	-	7:C>G,11:A>G	AGG	GTCTCTAGAACTTCTCCAGAAGG	2	8	12	NA	GeneID:176	ACAN	TRUE	ACAN
787	GTCTCTACAACCTCTCCAGA	chr15	88856542	-	7:C>G,11:A>G	AGG	GTCTCTAGAACTTCTCCAGAAGG	2	8	12	NA	GeneID:176	ACAN	TRUE	ACAN
788	GTCTCTACAACCTCTCCAGA	chr15	88856485	-	7:C>G,11:A>G	AGG	GTCTCTAGAACTTCTCCAGAAGG	2	8	12	NA	GeneID:176	ACAN	TRUE	ACAN
789	GTCTCTACAACCTCTCCAGA	chr15	88856428	-	7:C>G,11:A>G	AGG	GTCTCTAGAACTTCTCCAGAAGG	2	8	12	NA	GeneID:176	ACAN	TRUE	ACAN
790	GTCTCTACAACCTCTCCAGA	chr15	88856371	-	7:C>G,11:A>G	AGG	GTCTCTAGAACTTCTCCAGAAGG	2	8	12	NA	GeneID:176	ACAN	TRUE	ACAN
791	GTCTCTACAACCTCTCCAGA	chr15	88856314	-	7:C>G,11:A>G	AGG	GTCTCTAGAACTTCTCCAGAAGG	2	8	12	NA	GeneID:176	ACAN	TRUE	ACAN
792	GTCTCTACAACCTCTCCAGA	chr15	88856257	-	7:C>G,11:A>G	AGG	GTCTCTAGAACTTCTCCAGAAGG	2	8	12	NA	GeneID:176	ACAN	TRUE	ACAN
793	GTCTCTACAACCTCTCCAGA	chr15	88856941	-	7:C>G,11:A>G	AGG	GTCTCTAGAACTTCTCCAGAAGG	2	8	12	NA	GeneID:176	ACAN	TRUE	ACAN
794	GTCTCTACAACCTCTCCAGA	chr15	88855516	-	7:C>G,11:A>G	AGG	GTCTCTAGAACTTCTCCAGAAGG	2	8	12	NA	GeneID:176	ACAN	TRUE	ACAN
795	GTCTCTACAACCTCTCCAGA	chr15	88855573	-	7:C>G,11:A>G	AGG	GTCTCTAGAACTTCTCCAGAAGG	2	8	12	NA	GeneID:176	ACAN	TRUE	ACAN
796	GTCTCTACAACCTCTCCAGA	chr15	88855630	-	7:C>G,11:A>G	AGG	GTCTCTAGAACTTCTCCAGAAGG	2	8	12	NA	GeneID:176	ACAN	TRUE	ACAN
797	GTCTCTACAACCTCTCCAGA	chr15	88855687	-	7:C>G,11:A>G	AGG	GTCTCTAGAACTTCTCCAGAAGG	2	8	12	NA	GeneID:176	ACAN	TRUE	ACAN
798	GTCTCTACAACCTCTCCAGA	chr15	88855744	-	7:C>G,11:A>G	AGG	GTCTCTAGAACTTCTCCAGAAGG	2	8	12	NA	GeneID:176	ACAN	TRUE	ACAN
799	GTCTCTACAACCTCTCCAGA	chr15	88855801	-	7:C>G,11:A>G	AGG	GTCTCTAGAACTTCTCCAGAAGG	2	8	12	NA	GeneID:176	ACAN	TRUE	ACAN
800	GTCTCTACAACCTCTCCAGA	chr15	88855858	-	7:C>G,11:A>G	AGG	GTCTCTAGAACTTCTCCAGAAGG	2	8	12	NA	GeneID:176	ACAN	TRUE	ACAN
801	GTCTCTACAACCTCTCCAGA	chr15	88855915	-	7:C>G,11:A>G	AGG	GTCTCTAGAACTTCTCCAGAAGG	2	8	12	NA	GeneID:176	ACAN	TRUE	ACAN
802	GTCTCTACAACCTCTCCAGA	chr15	88855972	-	7:C>G,11:A>G	AGG	GTCTCTAGAACTTCTCCAGAAGG	2	8	12	NA	GeneID:176	ACAN	TRUE	ACAN
803	GTCTCTACAACCTCTCCAGA	chr15	88856029	-	7:C>G,11:A>G	AGG	GTCTCTAGAACTTCTCCAGAAGG	2	8	12	NA	GeneID:176	ACAN	TRUE	ACAN
804	GTCTCTACAACCTCTCCAGA	chr15	88856086	-	7:C>G,11:A>G	AGG	GTCTCTAGAACTTCTCCAGAAGG	2	8	12	NA	GeneID:176	ACAN	TRUE	ACAN
805	GTCTCTACAACCTCTCCAGA	chr15	88856143	-	7:C>G,11:A>G	AGG	GTCTCTAGAACTTCTCCAGAAGG	2	8	12	NA	GeneID:176	ACAN	TRUE	ACAN
806	GTCTCTACAACCTCTCCAGA	chr15	88856200	-	7:C>G,11:A>G	AGG	GTCTCTAGAACTTCTCCAGAAGG	2	8	12	NA	GeneID:176	ACAN	TRUE	ACAN
807	GTCTCTACAACCTCTCCAGA	chr15	88855459	-	7:C>G,11:A>G	AGG	GTCTCTAGAACTTCTCCAGAAGG	2	8	12	NA	GeneID:176	ACAN	TRUE	ACAN
808	GTCTCTACAACCTCTCCAGA	chr15	88856770	-	7:C>G,11:A>G	AGG	GTCTCTAGAACTTCTCCAGAAGG	2	8	12	NA	GeneID:176	ACAN	TRUE	ACAN
809	GTCTCTACAACCTCTCCAGA	chr15	88856884	-	7:C>G,11:A>G	AGG	GTCTCTAGAACTTCTCCAGAAGG	2	8	12	NA	GeneID:176	ACAN	TRUE	ACAN
810	TCTAGAACTTCTTCTCCAGA	chr15	88857172	-	none	AGG	TCTAGAACTTCTTCTCCAGAAGG	0	NA	NA	NA	GeneID:176	ACAN	TRUE	ACAN
811	TCTAGAACTTCTTCTCCAGA	chr15	88856998	-	12:G>A	AGG	TCTAGAACTTCTCCTCCAGAAGG	1	13	NA	NA	GeneID:176	ACAN	TRUE	ACAN
812	TCTAGAACTTCTTCTCCAGA	chr15	88857232	-	6:G>T,12:G>A	AGG	TCTAGACCTTCTCCTCCAGAAGG	2	7	13	NA	GeneID:176	ACAN	TRUE	ACAN
813	TCTGGAGTAGAGGACATCAG	chr15	88857028	+	none	TGG	TCTGGAGTAGAGGACATCAGTGG	0	NA	NA	NA	GeneID:176	ACAN	TRUE	ACAN
814	TCTGGAGTAGAGGACATCAG	chr15	88856284	+	0:C>T	CGG	CCTGGAGTAGAGGACATCAGCGG	1	1	NA	NA	GeneID:176	ACAN	TRUE	ACAN
815	TCTGGAGTAGAGGACATCAG	chr15	88856227	+	0:C>T	CGG	CCTGGAGTAGAGGACATCAGCGG	1	1	NA	NA	GeneID:176	ACAN	TRUE	ACAN
816	TCTGGAGTAGAGGACATCAG	chr15	88855543	+	0:C>T	CGG	CCTGGAGTAGAGGACATCAGCGG	1	1	NA	NA	GeneID:176	ACAN	TRUE	ACAN
817	TCTGGAGTAGAGGACATCAG	chr15	88855600	+	0:C>T	CGG	CCTGGAGTAGAGGACATCAGCGG	1	1	NA	NA	GeneID:176	ACAN	TRUE	ACAN
818	TCTGGAGTAGAGGACATCAG	chr15	88855657	+	0:C>T	CGG	CCTGGAGTAGAGGACATCAGCGG	1	1	NA	NA	GeneID:176	ACAN	TRUE	ACAN
819	TCTGGAGTAGAGGACATCAG	chr15	88855714	+	0:C>T	CGG	CCTGGAGTAGAGGACATCAGCGG	1	1	NA	NA	GeneID:176	ACAN	TRUE	ACAN
820	TCTGGAGTAGAGGACATCAG	chr15	88855771	+	0:C>T	CGG	CCTGGAGTAGAGGACATCAGCGG	1	1	NA	NA	GeneID:176	ACAN	TRUE	ACAN
821	TCTGGAGTAGAGGACATCAG	chr15	88855828	+	0:C>T	CGG	CCTGGAGTAGAGGACATCAGCGG	1	1	NA	NA	GeneID:176	ACAN	TRUE	ACAN
822	TCTGGAGTAGAGGACATCAG	chr15	88855885	+	0:C>T	CGG	CCTGGAGTAGAGGACATCAGCGG	1	1	NA	NA	GeneID:176	ACAN	TRUE	ACAN
823	TCTGGAGTAGAGGACATCAG	chr15	88855942	+	0:C>T	CGG	CCTGGAGTAGAGGACATCAGCGG	1	1	NA	NA	GeneID:176	ACAN	TRUE	ACAN
824	TCTGGAGTAGAGGACATCAG	chr15	88855999	+	0:C>T	CGG	CCTGGAGTAGAGGACATCAGCGG	1	1	NA	NA	GeneID:176	ACAN	TRUE	ACAN
825	TCTGGAGTAGAGGACATCAG	chr15	88856056	+	0:C>T	CGG	CCTGGAGTAGAGGACATCAGCGG	1	1	NA	NA	GeneID:176	ACAN	TRUE	ACAN
826	TCTGGAGTAGAGGACATCAG	chr15	88856113	+	0:C>T	CGG	CCTGGAGTAGAGGACATCAGCGG	1	1	NA	NA	GeneID:176	ACAN	TRUE	ACAN
827	TCTGGAGTAGAGGACATCAG	chr15	88856170	+	0:C>T	CGG	CCTGGAGTAGAGGACATCAGCGG	1	1	NA	NA	GeneID:176	ACAN	TRUE	ACAN
828	TCTGGAGTAGAGGACATCAG	chr15	88856740	+	0:C>T	CGG	CCTGGAGTAGAGGACATCAGCGG	1	1	NA	NA	GeneID:176	ACAN	TRUE	ACAN
829	TCTGGAGTAGAGGACATCAG	chr15	88856683	+	0:C>T	CGG	CCTGGAGTAGAGGACATCAGCGG	1	1	NA	NA	GeneID:176	ACAN	TRUE	ACAN
830	TCTGGAGTAGAGGACATCAG	chr15	88856626	+	0:C>T	CGG	CCTGGAGTAGAGGACATCAGCGG	1	1	NA	NA	GeneID:176	ACAN	TRUE	ACAN
831	TCTGGAGTAGAGGACATCAG	chr15	88856569	+	0:C>T	CGG	CCTGGAGTAGAGGACATCAGCGG	1	1	NA	NA	GeneID:176	ACAN	TRUE	ACAN
832	TCTGGAGTAGAGGACATCAG	chr15	88856512	+	0:C>T	CGG	CCTGGAGTAGAGGACATCAGCGG	1	1	NA	NA	GeneID:176	ACAN	TRUE	ACAN
833	TCTGGAGTAGAGGACATCAG	chr15	88856455	+	0:C>T	CGG	CCTGGAGTAGAGGACATCAGCGG	1	1	NA	NA	GeneID:176	ACAN	TRUE	ACAN
834	TCTGGAGTAGAGGACATCAG	chr15	88856398	+	0:C>T	CGG	CCTGGAGTAGAGGACATCAGCGG	1	1	NA	NA	GeneID:176	ACAN	TRUE	ACAN
835	TCTGGAGTAGAGGACATCAG	chr15	88856341	+	0:C>T	CGG	CCTGGAGTAGAGGACATCAGCGG	1	1	NA	NA	GeneID:176	ACAN	TRUE	ACAN
836	TCTGGAGTAGAGGACATCAG	chr15	88856797	+	0:C>T,14:G>C	CGG	CCTGGAGTAGAGGAGATCAGCGG	2	1	15	NA	GeneID:176	ACAN	TRUE	ACAN
837	TCTGGAGTAGAGGACATCAG	chr15	88856911	+	0:C>T,14:G>C	CGG	CCTGGAGTAGAGGAGATCAGCGG	2	1	15	NA	GeneID:176	ACAN	TRUE	ACAN
838	AAATGCCGACAACGAAGGCG	chr17	7342006	-	none	CGG	AAATGCCGACAACGAAGGCGCGG	0	NA	NA	NA	GeneID:9744	ACAP1	TRUE	ACAP1
839	CCAGAACCAAGCTTAAGAGA	chr17	7344556	+	none	GGG	CCAGAACCAAGCTTAAGAGAGGG	0	NA	NA	NA	GeneID:9744	ACAP1	TRUE	ACAP1
840	CCAGAACCAAGCTTAAGAGA	chr4	135200182	-	13:T>A,16:G>C	AGG	CCAGAACCAAGCTAAACAGAAGG	2	14	17	NA			FALSE	ACAP1
841	TCGAAAGGAGCTGGGCGCCC	chr17	7343934	+	none	AGG	TCGAAAGGAGCTGGGCGCCCAGG	0	NA	NA	NA	GeneID:9744	ACAP1	TRUE	ACAP1
842	TCGCCGGGATTTCTGGCGGG	chr17	7343402	+	none	GGG	TCGCCGGGATTTCTGGCGGGGGG	0	NA	NA	NA	GeneID:9744	ACAP1	TRUE	ACAP1
843	AGTGCTCCGGAATTCACCGG	chr3	195301964	-	none	TGG	AGTGCTCCGGAATTCACCGGTGG	0	NA	NA	NA	GeneID:23527	ACAP2	TRUE	ACAP2
844	GCGACGATTCTGCTTTGAGG	chr3	195307238	-	none	TGG	GCGACGATTCTGCTTTGAGGTGG	0	NA	NA	NA	GeneID:23527	ACAP2	TRUE	ACAP2
845	TACCTGAAGCACATAATCGA	chr3	195342467	+	none	GGG	TACCTGAAGCACATAATCGAGGG	0	NA	NA	NA	GeneID:23527	ACAP2	TRUE	ACAP2
846	TACCTGAAGCACATAATCGA	chr1	26303940	+	0:C>T,9:G>C	AGG	CACCTGAAGGACATAATCGAAGG	2	1	10	NA	GeneID:91544	UBXN11	FALSE	ACAP2
847	TACCTGAAGCACATAATCGA	chr10	131860188	+	4:A>T,11:A>C	AGG	TACCAGAAGCAAATAATCGAAGG	2	5	12	NA			FALSE	ACAP2
848	TGAACTTGGACCCTACATGA	chr3	195333044	-	none	AGG	TGAACTTGGACCCTACATGAAGG	0	NA	NA	NA	GeneID:23527	ACAP2	TRUE	ACAP2
849	TGAACTTGGACCCTACATGA	chr12	57933073	+	14:C>A,16:T>A	TGG	TGAACTTGGACCCTCCTTGATGG	2	15	17	NA			FALSE	ACAP2
850	CGAGGTGGAGGAAGCCACCG	chr1	1300567	-	none	GGG	CGAGGTGGAGGAAGCCACCGGGG	0	NA	NA	NA	GeneID:116983	ACAP3	TRUE	ACAP3
851	GACGCACTCCTCGAACTCCA	chr1	1307788	+	none	CGG	GACGCACTCCTCGAACTCCACGG	0	NA	NA	NA	GeneID:116983	ACAP3	TRUE	ACAP3
852	TAGGGCGACCATTGACGAGG	chr1	1304126	-	none	TGG	TAGGGCGACCATTGACGAGGTGG	0	NA	NA	NA	GeneID:116983	ACAP3	TRUE	ACAP3
853	TCCTCCAGGAATGTCTGCAG	chr1	1302963	-	none	AGG	TCCTCCAGGAATGTCTGCAGAGG	0	NA	NA	NA	GeneID:116983	ACAP3	TRUE	ACAP3
854	TCCTCCAGGAATGTCTGCAG	chr16	1897149	+	17:G>C,19:T>G	GGG	TCCTCCAGGAATGTCTGGATGGG	2	18	20	NA			FALSE	ACAP3
855	AGAGGATCAACACCATATGG	chr11	108138954	+	none	TGG	AGAGGATCAACACCATATGGTGG	0	NA	NA	NA	GeneID:38	ACAT1	TRUE	ACAT1
856	AGGAATGAAAGCCATCATGA	chr11	108135190	+	none	TGG	AGGAATGAAAGCCATCATGATGG	0	NA	NA	NA	GeneID:38	ACAT1	TRUE	ACAT1
857	AGTGCTACAAGAACACCCAT	chr11	108133834	+	none	TGG	AGTGCTACAAGAACACCCATTGG	0	NA	NA	NA	GeneID:38	ACAT1	TRUE	ACAT1
858	AGTGCTACAAGAACACCCAT	chr8	99401984	-	1:T>C,2:T>A	AGG	AAAGCTACAAGAACACCCATAGG	2	2	3	NA	GeneID:157680	VPS13B	FALSE	ACAT1
859	ATGGGTAATGTTCTACAAGG	chr11	108134252	+	none	AGG	ATGGGTAATGTTCTACAAGGAGG	0	NA	NA	NA	GeneID:38	ACAT1	TRUE	ACAT1
860	ACAGATGAGTTTCCTCGCCA	chr6	159776166	+	none	TGG	ACAGATGAGTTTCCTCGCCATGG	0	NA	NA	NA	GeneID:39	ACAT2	TRUE	ACAT2
861	ACAGATGAGTTTCCTCGCCA	chr2	227184242	-	0:G>T,15:T>G	GGG	CCAGATGAGTTTCCTAGCCAGGG	2	1	16	NA	GeneID:1285	COL4A3	FALSE	ACAT2
862	ACTGACAGTATACTCTGTGA	chr6	159768564	+	none	TGG	ACTGACAGTATACTCTGTGATGG	0	NA	NA	NA	GeneID:39	ACAT2	TRUE	ACAT2
863	ACTGACAGTATACTCTGTGA	chr3	1904333	-	1:A>G,5:C>G	TGG	ATTGAGAGTATACTCTGTGATGG	2	2	6	NA			FALSE	ACAT2
864	ACTTGGATTAAACCCAGAGA	chr6	159778258	+	none	AGG	ACTTGGATTAAACCCAGAGAAGG	0	NA	NA	NA	GeneID:39	ACAT2	TRUE	ACAT2
865	ACTTGGATTAAACCCAGAGA	chr18	49579652	-	14:C>G,15:C>T	GGG	ACTTGGATTAAACCGGGAGAGGG	2	15	16	NA	GeneID:9388	LIPG	FALSE	ACAT2
866	ACTTGGATTAAACCCAGAGA	chr10	76661823	+	7:G>T,18:T>G	AGG	ACTTGGAGTAAACCCAGATAAGG	2	8	19	NA			FALSE	ACAT2
867	GATAGGAGACTCCAGCATTG	chr6	159767134	+	none	TGG	GATAGGAGACTCCAGCATTGTGG	0	NA	NA	NA	GeneID:39	ACAT2	TRUE	ACAT2
868	ACATCAAAGAATCCAACCTC	chr1	226165876	+	none	AGG	ACATCAAAGAATCCAACCTCAGG	0	NA	NA	NA	GeneID:64746	ACBD3	TRUE	ACBD3
869	ACATCAAAGAATCCAACCTC	chr13	40355211	+	1:G>C,9:G>A	TGG	AGATCAAAGGATCCAACCTCTGG	2	2	10	NA	GeneID:400123	LINC00548	FALSE	ACBD3
870	AGAGGAAAGGCTTCGACGGG	chr1	226161585	-	none	AGG	AGAGGAAAGGCTTCGACGGGAGG	0	NA	NA	NA	GeneID:64746	ACBD3	TRUE	ACBD3
871	GAGCTTGACAAACTCCACCA	chr1	226164865	+	none	TGG	GAGCTTGACAAACTCCACCATGG	0	NA	NA	NA	GeneID:64746	ACBD3	TRUE	ACBD3
872	GAGCTTGACAAACTCCACCA	chr2	20566020	+	1:G>A,6:A>G	AGG	GGGCTTAACAAACTCCACCAAGG	2	2	7	NA	GeneID:64342	HS1BP3	FALSE	ACBD3
873	GAGCTTGACAAACTCCACCA	chr7	147117185	-	6:A>C,19:G>T	TGG	GAGCTTTACAAACTCCACCCTGG	2	7	20	NA	GeneID:26047	CNTNAP2	FALSE	ACBD3
874	TCAGCCCGGACCCGGAGGAG	chr1	226186600	-	none	CGG	TCAGCCCGGACCCGGAGGAGCGG	0	NA	NA	NA	GeneID:64746	ACBD3	TRUE	ACBD3
875	CACAGAGTCCCATTCACCCA	chr17	45137754	+	none	GGG	CACAGAGTCCCATTCACCCAGGG	0	NA	NA	NA	GeneID:79777	ACBD4	TRUE	ACBD4
876	CACAGAGTCCCATTCACCCA	chr1	54972866	-	2:A>G,7:G>A	AGG	CATAGAGCCCCATTCACCCAAGG	2	3	8	NA			FALSE	ACBD4
877	TCAGGGATCACCTGGTACAG	chr17	45137078	-	none	GGG	TCAGGGATCACCTGGTACAGGGG	0	NA	NA	NA	GeneID:79777	ACBD4	TRUE	ACBD4
878	TCTGGGCAAGATGAGCAGGG	chr17	45136706	+	none	AGG	TCTGGGCAAGATGAGCAGGGAGG	0	NA	NA	NA	GeneID:79777	ACBD4	TRUE	ACBD4
879	TTACTACAAGCAGGCCACCA	chr17	45136542	+	none	TGG	TTACTACAAGCAGGCCACCATGG	0	NA	NA	NA	GeneID:79777	ACBD4	TRUE	ACBD4
880	TTACTACAAGCAGGCCACCA	chr4	53988535	+	0:G>T,1:G>T	CGG	GGACTACAAGCAGGCCACCACGG	2	1	2	NA			FALSE	ACBD4
881	AAAGGTGAAGTCAAGCATGG	chr10	27210905	-	none	AGG	AAAGGTGAAGTCAAGCATGGAGG	0	NA	NA	NA	GeneID:91452	ACBD5	TRUE	ACBD5
882	AAAGGTGAAGTCAAGCATGG	chr1	184688654	+	10:C>T,13:G>A	TGG	AAAGGTGAAGCCAGGCATGGTGG	2	11	14	NA			FALSE	ACBD5
883	AAAGGTGAAGTCAAGCATGG	chr1	241777705	-	8:C>T,10:G>A	TGG	AAAGGTGAGGCCAAGCATGGTGG	2	9	11	NA	GeneID:128025	WDR64	FALSE	ACBD5
884	AGGATGCAACACTTGAGCGA	chr10	27208420	-	none	AGG	AGGATGCAACACTTGAGCGAAGG	0	NA	NA	NA	GeneID:91452	ACBD5	TRUE	ACBD5
885	CACACCAGGAGACATCTCGA	chr10	27204510	+	none	AGG	CACACCAGGAGACATCTCGAAGG	0	NA	NA	NA	GeneID:91452	ACBD5	TRUE	ACBD5
886	GAAGATGGCAGGAATAACAG	chr10	27210881	-	none	CGG	GAAGATGGCAGGAATAACAGCGG	0	NA	NA	NA	GeneID:91452	ACBD5	TRUE	ACBD5
887	GCAGCGGCACACAACTGGCA	chr1	180288370	-	none	AGG	GCAGCGGCACACAACTGGCAAGG	0	NA	NA	NA	GeneID:84320	ACBD6	TRUE	ACBD6
888	GCCATCACCGGCGACAGCGG	chr1	180502219	-	none	TGG	GCCATCACCGGCGACAGCGGTGG	0	NA	NA	NA	GeneID:84320	ACBD6	TRUE	ACBD6
889	GCTTCATCATTCCTGCCCGC	chr1	180502243	-	none	GGG	GCTTCATCATTCCTGCCCGCGGG	0	NA	NA	NA	GeneID:84320	ACBD6	TRUE	ACBD6
890	GCTTCATCATTCCTGCCCGC	chrX	6975773	-	6:C>A,17:A>G	TGG	GCTTCAGCATTCCTGCCTGCTGG	2	7	18	NA			FALSE	ACBD6
891	GGCTTCATCATTCCTGCCCG	chr1	180502244	-	none	CGG	GGCTTCATCATTCCTGCCCGCGG	0	NA	NA	NA	GeneID:84320	ACBD6	TRUE	ACBD6
892	CTGAAAGCAAGACCAGATGA	chr10	15078984	-	none	TGG	CTGAAAGCAAGACCAGATGATGG	0	NA	NA	NA	GeneID:414149	ACBD7	TRUE	ACBD7
893	GCAAAGCCAAATGGGAAGCA	chr10	15078706	-	none	TGG	GCAAAGCCAAATGGGAAGCATGG	0	NA	NA	NA	GeneID:414149	ACBD7	TRUE	ACBD7
894	GCAAAGCCAAATGGGAAGCA	chr3	161686172	-	6:C>G,11:C>A	AGG	GCAAAGGCAAAGGGGAAGCAAGG	2	7	12	NA			FALSE	ACBD7
895	GGAGAACTGAAAGAACTCTA	chr10	15078963	-	none	TGG	GGAGAACTGAAAGAACTCTATGG	0	NA	NA	NA	GeneID:414149	ACBD7	TRUE	ACBD7
896	GGAGAACTGAAAGAACTCTA	chr3	96360559	+	0:T>G,9:G>A	AGG	TGAGAACTGGAAGAACTCTAAGG	2	1	10	NA			FALSE	ACBD7
897	GGAGAACTGAAAGAACTCTA	chr15	56846408	+	1:A>G,17:T>C	TGG	GAAGAACTGAAAGAACTTTATGG	2	2	18	NA			TRUE	ACBD7
898	TATCTTTCTAGGGTTGTCGA	chr10	15078594	-	none	CGG	TATCTTTCTAGGGTTGTCGACGG	0	NA	NA	NA	GeneID:414149	ACBD7	TRUE	ACBD7
899	TATCTTTCTAGGGTTGTCGA	chr6	77168114	+	11:T>G,18:A>G	TGG	TATCTTTCTAGTGTTGTCAATGG	2	12	19	NA			FALSE	ACBD7
900	ACTTGGCCACTTCCTCCCGG	chr11	44074614	-	none	AGG	ACTTGGCCACTTCCTCCCGGAGG	0	NA	NA	NA	GeneID:84680	ACCS	TRUE	ACCS
901	GGGCTACAGGACCTACCACA	chr11	44067863	+	none	TGG	GGGCTACAGGACCTACCACATGG	0	NA	NA	NA	GeneID:84680	ACCS	TRUE	ACCS
902	TAGGTGGTTGTCCTGAATGG	chr11	44075522	+	none	TGG	TAGGTGGTTGTCCTGAATGGTGG	0	NA	NA	NA	GeneID:84680	ACCS	TRUE	ACCS
903	TCAGCGCGACATGCAGAGGG	chr11	44073451	+	none	TGG	TCAGCGCGACATGCAGAGGGTGG	0	NA	NA	NA	GeneID:84680	ACCS	TRUE	ACCS
904	ACCGGGCCACTTCTTCCCGC	chr11	44051337	-	none	AGG	ACCGGGCCACTTCTTCCCGCAGG	0	NA	NA	NA	GeneID:390110	ACCSL	TRUE	ACCSL
905	AGACAGAGATGTCAATCCCA	chr11	44048449	-	none	CGG	AGACAGAGATGTCAATCCCACGG	0	NA	NA	NA	GeneID:390110	ACCSL	TRUE	ACCSL
906	ATCACACAGAACCATGGCCA	chr11	44051692	-	none	GGG	ATCACACAGAACCATGGCCAGGG	0	NA	NA	NA	GeneID:390110	ACCSL	TRUE	ACCSL
907	ATCACACAGAACCATGGCCA	chr4	58482391	-	1:C>A,19:A>T	GGG	AGCACACAGAACCATGGCCTGGG	2	2	20	NA			FALSE	ACCSL
908	TAGCTCCCGCCTGTATGCAA	chr11	44052704	+	none	AGG	TAGCTCCCGCCTGTATGCAAAGG	0	NA	NA	NA	GeneID:390110	ACCSL	TRUE	ACCSL
909	AACGGGCCCGGGTTTCCCGC	chr16	67660245	+	none	GGG	AACGGGCCCGGGTTTCCCGCGGG	0	NA	NA	NA	GeneID:65057	ACD	TRUE	ACD
910	ACTACAGGACGCCGAGGCCG	chr16	67660023	-	none	CGG	ACTACAGGACGCCGAGGCCGCGG	0	NA	NA	NA	GeneID:65057	ACD	TRUE	ACD
911	AGAAGGAGTTCGGCTTCCGC	chr16	67659770	-	none	GGG	AGAAGGAGTTCGGCTTCCGCGGG	0	NA	NA	NA	GeneID:65057	ACD	TRUE	ACD
912	CAACCAGGCACCCGTAGCCG	chr16	67659536	+	none	GGG	CAACCAGGCACCCGTAGCCGGGG	0	NA	NA	NA	GeneID:65057	ACD	TRUE	ACD
913	ATGCTGGAGAAGCCGGCCGA	chr17	63481658	+	none	CGG	ATGCTGGAGAAGCCGGCCGACGG	0	NA	NA	NA	GeneID:1636	ACE	TRUE	ACE
914	ATGCTGGAGAAGCCGGCCGA	chr17	63491301	+	14:A>G,15:A>G	CGG	ATGCTGGAGAAGCCAACCGACGG	2	15	16	NA	GeneID:1636	ACE	TRUE	ACE
915	GGAGAAGCCAACCGACGGGC	chr17	63491306	+	none	GGG	GGAGAAGCCAACCGACGGGCGGG	0	NA	NA	NA	GeneID:1636	ACE	TRUE	ACE
916	GGAGAAGCCAACCGACGGGC	chr17	63481663	+	9:G>A,10:G>A	GGG	GGAGAAGCCGGCCGACGGGCGGG	2	10	11	NA	GeneID:1636	ACE	TRUE	ACE
917	GTTGTAGAAGTCCCAGGCCG	chr17	63491347	-	none	AGG	GTTGTAGAAGTCCCAGGCCGAGG	0	NA	NA	NA	GeneID:1636	ACE	TRUE	ACE
918	GTTGTAGAAGTCCCAGGCCG	chr17	63481704	-	15:T>C	AGG	GTTGTAGAAGTCCCAAGCCGAGG	1	16	NA	NA	GeneID:1636	ACE	TRUE	ACE
919	TGGAGAAGCCGGCCGACGGG	chr17	63481662	+	none	CGG	TGGAGAAGCCGGCCGACGGGCGG	0	NA	NA	NA	GeneID:1636	ACE	TRUE	ACE
920	TGGAGAAGCCGGCCGACGGG	chr17	63491305	+	10:A>G,11:A>G	CGG	TGGAGAAGCCAACCGACGGGCGG	2	11	12	NA	GeneID:1636	ACE	TRUE	ACE
921	GAGGTGGATGGTCTTTAAAG	chrX	15575711	-	none	GGG	GAGGTGGATGGTCTTTAAAGGGG	0	NA	NA	NA	GeneID:59272	ACE2	TRUE	ACE2
922	GAGGTGGATGGTCTTTAAAG	chr5	72078580	-	7:A>T,10:A>C	AGG	GAGGTGGTTGTTCTTTAAAGAGG	2	8	11	NA			FALSE	ACE2
923	GAGGTGGATGGTCTTTAAAG	chr2	126102044	-	0:T>C,12:C>G	GGG	AAGGTGGATGGTGTTTAAAGGGG	2	1	13	NA			FALSE	ACE2
924	GATGGCTATGACTACAGCCG	chrX	15589383	-	none	CGG	GATGGCTATGACTACAGCCGCGG	0	NA	NA	NA	GeneID:59272	ACE2	TRUE	ACE2
925	TACCAAGCAAATGAGCAGGG	chrX	15587749	+	none	AGG	TACCAAGCAAATGAGCAGGGAGG	0	NA	NA	NA	GeneID:59272	ACE2	TRUE	ACE2
926	TATGTGCACAAAGGTGACAA	chrX	15578289	-	none	TGG	TATGTGCACAAAGGTGACAATGG	0	NA	NA	NA	GeneID:59272	ACE2	TRUE	ACE2
927	TATGTGCACAAAGGTGACAA	chr10	29497381	+	8:T>C,10:T>A	AGG	TATGTGCATATAGGTGACAAAGG	2	9	11	NA	GeneID:6840	SVIL	FALSE	ACE2
928	TATGTGCACAAAGGTGACAA	chr10	30686457	-	8:A>G,10:A>T	AGG	TATGTGCATATAGGTGACAAAGG	2	9	11	NA			FALSE	ACE2
929	ATATGCTATAGCCACTGCCC	chr19	6312191	+	none	AGG	ATATGCTATAGCCACTGCCCAGG	0	NA	NA	NA	GeneID:125981	ACER1	TRUE	ACER1
930	ATATGCTATAGCCACTGCCC	chr1	176908466	-	13:A>T,19:A>G	TGG	ATATGCTATAGCCTCTGCCTTGG	2	14	20	NA	GeneID:460	ASTN1	FALSE	ACER1
931	GAGGGCGTAGGCGTTGACCG	chr19	6309746	+	none	TGG	GAGGGCGTAGGCGTTGACCGTGG	0	NA	NA	NA	GeneID:125981	ACER1	TRUE	ACER1
932	GTTGGCATCCACCAAGGCCA	chr19	6306818	+	none	TGG	GTTGGCATCCACCAAGGCCATGG	0	NA	NA	NA	GeneID:125981	ACER1	TRUE	ACER1
933	GTTGGCATCCACCAAGGCCA	chr2	234047930	+	3:T>G,11:T>C	AGG	GTTTGCATCCATCAAGGCCAAGG	2	4	12	NA			FALSE	ACER1
934	TGGACGAGATCGCCATCCTG	chr19	6312219	-	none	TGG	TGGACGAGATCGCCATCCTGTGG	0	NA	NA	NA	GeneID:125981	ACER1	TRUE	ACER1
935	GATCCAGCAGAACAGGGCCA	chr2	206410332	+	none	GGG	GATCCAGCAGAACAGGGCCAGGG	0	NA	NA	NA			TRUE	ACER2
936	GATCCAGCAGAACAGGGCCA	chr9	19446336	-	none	GGG	GATCCAGCAGAACAGGGCCAGGG	0	NA	NA	NA	GeneID:340485	ACER2	TRUE	ACER2
937	GATCCAGCAGAACAGGGCCA	chr14	92238975	+	3:T>C,10:C>A	AGG	GATTCAGCAGCACAGGGCCAAGG	2	4	11	NA			FALSE	ACER2
938	TATCGCCGAGTTCTACAACA	chr9	19409170	+	none	CGG	TATCGCCGAGTTCTACAACACGG	0	NA	NA	NA	GeneID:340485	ACER2	TRUE	ACER2
939	TATGCAACATGCTTCAACAG	chr9	19423918	+	none	TGG	TATGCAACATGCTTCAACAGTGG	0	NA	NA	NA	GeneID:340485	ACER2	TRUE	ACER2
940	TATGCAACATGCTTCAACAG	chr2	206410724	-	none	CGG	TATGCAACATGCTTCAACAGCGG	0	NA	NA	NA			TRUE	ACER2
941	TGCAGTGCAAGGAACTCCCA	chr9	19435041	-	none	GGG	TGCAGTGCAAGGAACTCCCAGGG	0	NA	NA	NA	GeneID:340485	ACER2	TRUE	ACER2
942	TGCAGTGCAAGGAACTCCCA	chr2	206410431	+	5:C>T	GGG	TGCAGCGCAAGGAACTCCCAGGG	1	6	NA	NA			TRUE	ACER2
943	TGCAGTGCAAGGAACTCCCA	chr13	42418333	-	1:G>C,16:C>G	GGG	TCCAGTGCAAGGAACTGCCAGGG	2	2	17	NA			FALSE	ACER2
944	AGAGGCTCAAACAGGATCAC	chr11	77020294	-	none	TGG	AGAGGCTCAAACAGGATCACTGG	0	NA	NA	NA	GeneID:55331	ACER3	TRUE	ACER3
945	CTCGCACCAGTCCAGCGTGG	chr11	76861022	-	none	AGG	CTCGCACCAGTCCAGCGTGGAGG	0	NA	NA	NA	GeneID:55331	ACER3	TRUE	ACER3
946	GGATGTGAAGATAGGAACCA	chr11	77016752	-	none	AGG	GGATGTGAAGATAGGAACCAAGG	0	NA	NA	NA	GeneID:55331	ACER3	TRUE	ACER3
947	GGATGTGAAGATAGGAACCA	chr6	41491712	+	3:G>T,11:C>T	GGG	GGAGGTGAAGACAGGAACCAGGG	2	4	12	NA			FALSE	ACER3
948	TAACCCAGTCCTCTAAGCCA	chr11	77015025	-	none	TGG	TAACCCAGTCCTCTAAGCCATGG	0	NA	NA	NA	GeneID:55331	ACER3	TRUE	ACER3
949	TAACCCAGTCCTCTAAGCCA	chr17	9979489	+	0:A>T,8:G>T	GGG	AAACCCAGGCCTCTAAGCCAGGG	2	1	9	NA	GeneID:8522	GAS7	FALSE	ACER3
950	AAAGACGTAGGCGTAGACCC	chr7	100892503	+	none	GGG	AAAGACGTAGGCGTAGACCCGGG	0	NA	NA	NA	GeneID:43	ACHE	TRUE	ACHE
951	GAAGCGGTTCCAGAAGGCGC	chr7	100891193	+	none	AGG	GAAGCGGTTCCAGAAGGCGCAGG	0	NA	NA	NA	GeneID:43	ACHE	TRUE	ACHE
952	GGAAGGCCGAGTTCCACCGC	chr7	100890288	-	none	TGG	GGAAGGCCGAGTTCCACCGCTGG	0	NA	NA	NA	GeneID:43	ACHE	TRUE	ACHE
953	GGTGTCCATGAACTACCGGG	chr7	100893682	-	none	TGG	GGTGTCCATGAACTACCGGGTGG	0	NA	NA	NA	GeneID:43	ACHE	TRUE	ACHE
954	AAGGAGAAAGACGATCATCT	chr14	23081759	-	none	AGG	AAGGAGAAAGACGATCATCTAGG	0	NA	NA	NA	GeneID:22985	ACIN1	TRUE	ACIN1
955	AGGTCTGTGAGCCAAAGGAG	chr14	23078915	-	none	AGG	AGGTCTGTGAGCCAAAGGAGAGG	0	NA	NA	NA	GeneID:22985	ACIN1	TRUE	ACIN1
956	GACGAGATGATCCATCCTGA	chr14	23090061	-	none	GGG	GACGAGATGATCCATCCTGAGGG	0	NA	NA	NA	GeneID:22985	ACIN1	TRUE	ACIN1
957	GACGAGATGATCCATCCTGA	chr17	21554054	+	3:A>G,8:T>G	GGG	GACAAGATTATCCATCCTGAGGG	2	4	9	NA	GeneID:339263	C17orf51	FALSE	ACIN1
958	GAGGAATTAGCACTGGCCAA	chr14	23079889	-	none	AGG	GAGGAATTAGCACTGGCCAAAGG	0	NA	NA	NA	GeneID:22985	ACIN1	TRUE	ACIN1
959	ACTGGAGAAGGCATACAGGA	chr3	42865430	-	none	TGG	ACTGGAGAAGGCATACAGGATGG	0	NA	NA	NA	GeneID:1238;GeneID:100506243;GeneID:1582	ACKR2;KRBOX1;CYP8B1	TRUE	ACKR2
960	ACTGGAGAAGGCATACAGGA	chr1	202182645	-	14:C>T,17:A>C	TGG	ACTGGAGAAGGCATGCATGATGG	2	15	18	NA	GeneID:148713	PTPRVP	FALSE	ACKR2
961	GAAGACCCAATGCCAGGCCA	chr3	42864818	-	none	CGG	GAAGACCCAATGCCAGGCCACGG	0	NA	NA	NA	GeneID:1238;GeneID:100506243;GeneID:1582	ACKR2;KRBOX1;CYP8B1	TRUE	ACKR2
962	GCGGAGGAAGAGCTTCCAAA	chr3	42865115	-	none	TGG	GCGGAGGAAGAGCTTCCAAATGG	0	NA	NA	NA	GeneID:1238;GeneID:100506243;GeneID:1582	ACKR2;KRBOX1;CYP8B1	TRUE	ACKR2
963	GCGGAGGAAGAGCTTCCAAA	chr11	120010680	-	1:T>G,17:A>T	TGG	GAGGAGGAAGAGCTTCCTAATGG	2	2	18	NA			FALSE	ACKR2
964	TGGGAGGAAGACTTTGCCAA	chr3	42864632	-	none	AGG	TGGGAGGAAGACTTTGCCAAAGG	0	NA	NA	NA	GeneID:1238;GeneID:100506243;GeneID:1582	ACKR2;KRBOX1;CYP8B1	TRUE	ACKR2
965	TGGGAGGAAGACTTTGCCAA	chr5	120349675	-	12:T>A,18:A>T	TGG	TGGGAGGAAGACATTGCCTATGG	2	13	19	NA			FALSE	ACKR2
966	GACAAGGAAGACCACCACGT	chr2	236581234	-	none	AGG	GACAAGGAAGACCACCACGTAGG	0	NA	NA	NA	GeneID:57007	ACKR3	TRUE	ACKR3
967	GCAGCACAACCAGTGGCCCA	chr2	236580779	+	none	TGG	GCAGCACAACCAGTGGCCCATGG	0	NA	NA	NA	GeneID:57007	ACKR3	TRUE	ACKR3
968	GCAGCACAACCAGTGGCCCA	chr10	72967349	+	3:T>G,7:C>A	AGG	GCATCACCACCAGTGGCCCAAGG	2	4	8	NA			FALSE	ACKR3
969	GGATGGTGAGGACAACCCAC	chr2	236580737	-	none	AGG	GGATGGTGAGGACAACCCACAGG	0	NA	NA	NA	GeneID:57007	ACKR3	TRUE	ACKR3
970	TCTTCGACTACTCAGAGCCA	chr2	236580478	+	none	GGG	TCTTCGACTACTCAGAGCCAGGG	0	NA	NA	NA	GeneID:57007	ACKR3	TRUE	ACKR3
971	CAGGGAGTAGATGATGTCTA	chr3	132601190	-	none	TGG	CAGGGAGTAGATGATGTCTATGG	0	NA	NA	NA	GeneID:84129;GeneID:100532724;GeneID:51554	ACAD11;NPHP3-ACAD11;ACKR4	TRUE	ACKR4
972	CAGGGAGTAGATGATGTCTA	chr6	138823539	-	none	TGG	CAGGGAGTAGATGATGTCTATGG	0	NA	NA	NA	GeneID:345930	ECT2L	TRUE	ACKR4
973	CTATTGTGAGGAATACAGGG	chr3	132600528	-	none	AGG	CTATTGTGAGGAATACAGGGAGG	0	NA	NA	NA	GeneID:84129;GeneID:100532724;GeneID:51554	ACAD11;NPHP3-ACAD11;ACKR4	TRUE	ACKR4
974	CTATTGTGAGGAATACAGGG	chr6	138822877	-	none	AGG	CTATTGTGAGGAATACAGGGAGG	0	NA	NA	NA	GeneID:345930	ECT2L	TRUE	ACKR4
975	GGCATAAATTGCCACTACCA	chr6	138822927	-	none	TGG	GGCATAAATTGCCACTACCATGG	0	NA	NA	NA	GeneID:345930	ECT2L	TRUE	ACKR4
976	GGCATAAATTGCCACTACCA	chr3	132600578	-	none	TGG	GGCATAAATTGCCACTACCATGG	0	NA	NA	NA	GeneID:84129;GeneID:100532724;GeneID:51554	ACAD11;NPHP3-ACAD11;ACKR4	TRUE	ACKR4
977	TTGATGTTCCTAGGTAGCGG	chr3	132600963	-	none	GGG	TTGATGTTCCTAGGTAGCGGGGG	0	NA	NA	NA	GeneID:84129;GeneID:100532724;GeneID:51554	ACAD11;NPHP3-ACAD11;ACKR4	TRUE	ACKR4
978	TTGATGTTCCTAGGTAGCGG	chr6	138823312	-	none	GGG	TTGATGTTCCTAGGTAGCGGGGG	0	NA	NA	NA	GeneID:345930	ECT2L	TRUE	ACKR4
979	CAAGCACACCCAGTTACCAA	chr17	41908971	+	none	GGG	CAAGCACACCCAGTTACCAAGGG	0	NA	NA	NA	GeneID:47	ACLY	TRUE	ACLY
980	GAATCGGTTCAAGTATGCTC	chr17	41913776	-	none	GGG	GAATCGGTTCAAGTATGCTCGGG	0	NA	NA	NA	GeneID:47	ACLY	TRUE	ACLY
981	GACCAGCTGATCAAACGTCG	chr17	41912504	-	none	TGG	GACCAGCTGATCAAACGTCGTGG	0	NA	NA	NA	GeneID:47	ACLY	TRUE	ACLY
982	GGATGAGAAACTGAATCCTG	chr17	41909558	-	none	AGG	GGATGAGAAACTGAATCCTGAGG	0	NA	NA	NA	GeneID:47	ACLY	TRUE	ACLY
983	ACATGACAGGAACTGTGGAA	chr2	134861987	-	none	AGG	ACATGACAGGAACTGTGGAAAGG	0	NA	NA	NA	GeneID:130013	ACMSD	TRUE	ACMSD
984	ACATGACAGGAACTGTGGAA	chr16	26021006	-	0:C>T	AGG	GCATGACAGGAACTGTGGAAAGG	1	1	NA	NA	GeneID:9951	HS3ST4	FALSE	ACMSD
985	ACATGACAGGAACTGTGGAA	chr9	71922684	-	0:A>T,1:C>G	AGG	TGATGACAGGAACTGTGGAAAGG	2	1	2	NA	GeneID:138241	C9orf85	FALSE	ACMSD
986	AGATGGGAAAGTCTTCAGAG	chr2	134859280	+	none	TGG	AGATGGGAAAGTCTTCAGAGTGG	0	NA	NA	NA	GeneID:130013	ACMSD	TRUE	ACMSD
987	AGATGGGAAAGTCTTCAGAG	chr10	31580801	+	11:A>T,16:T>A	AGG	AGATGGGAAAGACTTCTGAGAGG	2	12	17	NA			FALSE	ACMSD
988	GAAAGAGCTGGGCTTTCCCG	chr2	134863543	+	none	GGG	GAAAGAGCTGGGCTTTCCCGGGG	0	NA	NA	NA	GeneID:130013	ACMSD	TRUE	ACMSD
989	GAAAGAGCTGGGCTTTCCCG	chr17	27915710	-	5:G>T,6:T>C	AGG	GAAAGCACTGGGCTTTCCCGAGG	2	6	7	NA			FALSE	ACMSD
990	GCAGCTCCAACACCACAGCA	chr2	134845255	+	none	AGG	GCAGCTCCAACACCACAGCAAGG	0	NA	NA	NA	GeneID:130013	ACMSD	TRUE	ACMSD
991	GCAGCTCCAACACCACAGCA	chr14	100907362	-	9:C>T,19:A>T	GGG	GCAGCTCCAGCACCACAGCTGGG	2	10	20	NA	GeneID:79104	MEG8	FALSE	ACMSD
992	ACTCGAGAAACGTGCCGCCC	chr7	97117729	-	none	CGG	ACTCGAGAAACGTGCCGCCCCGG	0	NA	NA	NA	GeneID:57001	ACN9	TRUE	ACN9
993	TAAGACCGTTGGTTCTGACG	chr7	97117848	+	none	AGG	TAAGACCGTTGGTTCTGACGAGG	0	NA	NA	NA	GeneID:57001	ACN9	TRUE	ACN9
994	TAAGACCGTTGGTTCTGACG	chr1	92580702	-	6:A>G,19:T>C	AGG	TAAGACTGTTGGTTCTGACAAGG	2	7	20	NA	GeneID:7813	EVI5	TRUE	ACN9
995	TTTAGGAGACATAAGACCGT	chr7	97117837	+	none	TGG	TTTAGGAGACATAAGACCGTTGG	0	NA	NA	NA	GeneID:57001	ACN9	TRUE	ACN9
996	TTTAGGAGACATAAGACCGT	chr1	92580713	-	17:A>G	TGG	TTTAGGAGACATAAGACTGTTGG	1	18	NA	NA	GeneID:7813	EVI5	TRUE	ACN9
997	TTTCACGTACTGGTCGCCCA	chr7	97117811	-	none	GGG	TTTCACGTACTGGTCGCCCAGGG	0	NA	NA	NA	GeneID:57001	ACN9	TRUE	ACN9
998	AGAGTGGTATTTGATCAGGA	chr9	32418411	+	none	TGG	AGAGTGGTATTTGATCAGGATGG	0	NA	NA	NA	GeneID:48	ACO1	TRUE	ACO1
999	ATGTCAGTGGATGTTACCAG	chr9	32419138	-	none	AGG	ATGTCAGTGGATGTTACCAGAGG	0	NA	NA	NA	GeneID:48	ACO1	TRUE	ACO1
1000	ATGTCAGTGGATGTTACCAG	chrX	116506091	-	12:T>C,17:T>G	AGG	ATGTCAGTGGATATTACAAGAGG	2	13	18	NA			FALSE	ACO1
1001	GACACAGCAACTTTGTCCTG	chr9	32424605	-	none	AGG	GACACAGCAACTTTGTCCTGAGG	0	NA	NA	NA	GeneID:48	ACO1	TRUE	ACO1
1002	TGCAGCAAAGTCAACCACAG	chr9	32408524	-	none	CGG	TGCAGCAAAGTCAACCACAGCGG	0	NA	NA	NA	GeneID:48	ACO1	TRUE	ACO1
1003	AAAGTGGCTCATCGCCACCT	chr22	41499780	-	none	TGG	AAAGTGGCTCATCGCCACCTTGG	0	NA	NA	NA	GeneID:50	ACO2	TRUE	ACO2
1004	AAAGTGGCTCATCGCCACCT	chr1	236110151	-	17:A>G	TGG	AAAGTGGCTCATCGCCATCTTGG	1	18	NA	NA			TRUE	ACO2
1005	AAAGTGGCTCATCGCCACCT	chr22	34591166	+	4:G>T,6:T>G	TGG	AAAGGGTCTCATCGCCACCTTGG	2	5	7	NA			TRUE	ACO2
1006	AGCGAGGCAAGTCGTACCTG	chr22	41507864	+	none	CGG	AGCGAGGCAAGTCGTACCTGCGG	0	NA	NA	NA	GeneID:50	ACO2	TRUE	ACO2
1007	AGCGAGGCAAGTCGTACCTG	chr15	79862333	+	2:A>C,13:T>G	GGG	AGAGAGGCAAGTCTTACCTGGGG	2	3	14	NA	GeneID:10588;GeneID:100528021	MTHFS;ST20-MTHFS	FALSE	ACO2
1008	AGCGAGGCAAGTCGTACCTG	chr10	73518171	+	2:G>C,13:C>G	GGG	AGGGAGGCAAGTCCTACCTGGGG	2	3	14	NA	GeneID:101929145;GeneID:159195	PPP3CB-AS1;USP54	FALSE	ACO2
1009	GGTGCAATCGTGGAATACCA	chr22	41515865	+	none	CGG	GGTGCAATCGTGGAATACCACGG	0	NA	NA	NA	GeneID:50	ACO2	TRUE	ACO2
1010	GGTGCAATCGTGGAATACCA	chr22	34590480	-	none	CGG	GGTGCAATCGTGGAATACCACGG	0	NA	NA	NA			TRUE	ACO2
1011	TGCCAATCAGAAGAACACCA	chr22	41515402	-	none	GGG	TGCCAATCAGAAGAACACCAGGG	0	NA	NA	NA	GeneID:50	ACO2	TRUE	ACO2
1012	TGCCAATCAGAAGAACACCA	chr1	236110582	-	16:G>T,18:A>G	AGG	TGCCAATCAGAAGAACCCTAAGG	2	17	19	NA			TRUE	ACO2
1013	AGTGCCATGGCAGACGGCGA	chr1	54584717	+	none	GGG	AGTGCCATGGCAGACGGCGAGGG	0	NA	NA	NA	GeneID:26027	ACOT11	TRUE	ACOT11
1014	AGTGGTGAATATCAAGGCCA	chr1	54592554	+	none	AGG	AGTGGTGAATATCAAGGCCAAGG	0	NA	NA	NA	GeneID:26027	ACOT11	TRUE	ACOT11
1015	AGTGGTGAATATCAAGGCCA	chr10	32671156	-	10:C>T,19:A>T	AGG	AGTGGTGAATGTCAAGGCCTAGG	2	11	20	NA	GeneID:79741	CCDC7	FALSE	ACOT11
1016	AGTGGTGAATATCAAGGCCA	chr10	7722154	+	2:C>T,10:T>A	AGG	AGCGGTGAATTTCAAGGCCAAGG	2	3	11	NA	GeneID:3698	ITIH2	FALSE	ACOT11
1017	CAGCCAGCGTGCCTCTCCGC	chr1	54585833	-	none	TGG	CAGCCAGCGTGCCTCTCCGCTGG	0	NA	NA	NA	GeneID:26027	ACOT11	TRUE	ACOT11
1018	GCGGGCCACGAAGGTGGCCA	chr1	54594004	-	none	AGG	GCGGGCCACGAAGGTGGCCAAGG	0	NA	NA	NA	GeneID:26027	ACOT11	TRUE	ACOT11
1019	AAACTGTATGTCATCCACTG	chr5	81385770	+	none	AGG	AAACTGTATGTCATCCACTGAGG	0	NA	NA	NA	GeneID:134526	ACOT12	TRUE	ACOT12
1020	GAAAGGGATGAGCCCAACAC	chr5	81345978	+	none	AGG	GAAAGGGATGAGCCCAACACAGG	0	NA	NA	NA	GeneID:134526	ACOT12	TRUE	ACOT12
1021	GAAAGGGATGAGCCCAACAC	chr1	210587586	-	10:C>T,18:G>T	TGG	GAAAGGGATGGGCCCAACCCTGG	2	11	19	NA	GeneID:55733	HHAT	FALSE	ACOT12
1022	GAAAGGGATGAGCCCAACAC	chr14	101575922	+	9:A>G,12:G>C	TGG	GAAAGGGATAAGGCCAACACTGG	2	10	13	NA			FALSE	ACOT12
1023	GGAAGGAGCGGTTTCCACAA	chr5	81347891	-	none	GGG	GGAAGGAGCGGTTTCCACAAGGG	0	NA	NA	NA	GeneID:134526	ACOT12	TRUE	ACOT12
1024	GGAAGGAGCGGTTTCCACAA	chr2	227356089	-	1:G>C,17:T>G	TGG	GCAAGGAGCGGTTTCCAAAATGG	2	2	18	NA	GeneID:56947	MFF	FALSE	ACOT12
1025	TTGGCTCATGACCACCTCGC	chr5	81394075	+	none	CGG	TTGGCTCATGACCACCTCGCCGG	0	NA	NA	NA	GeneID:134526	ACOT12	TRUE	ACOT12
1026	AATGCAATAGGCACTCTCCA	chr6	24697948	+	none	CGG	AATGCAATAGGCACTCTCCACGG	0	NA	NA	NA	GeneID:55856	ACOT13	TRUE	ACOT13
1027	GATCTGACCAACAAGGCCAC	chr6	24701546	+	none	AGG	GATCTGACCAACAAGGCCACAGG	0	NA	NA	NA	GeneID:55856	ACOT13	TRUE	ACOT13
1028	GCAATAGGCACTCTCCACGG	chr6	24697951	+	none	CGG	GCAATAGGCACTCTCCACGGCGG	0	NA	NA	NA	GeneID:55856	ACOT13	TRUE	ACOT13
1029	GGTGATAAAGGCCATGACCA	chr6	24667292	+	none	AGG	GGTGATAAAGGCCATGACCAAGG	0	NA	NA	NA	GeneID:55856	ACOT13	TRUE	ACOT13
1030	ACCTGAGAACAACTGAATGG	chr14	73569269	-	none	GGG	ACCTGAGAACAACTGAATGGGGG	0	NA	NA	NA	GeneID:10965	ACOT2	TRUE	ACOT2
1031	ACCTGAGAACAACTGAATGG	chr4	118344313	+	6:A>G,18:T>G	GGG	ACCTGAAAACAACTGAATTGGGG	2	7	19	NA	GeneID:8492	PRSS12	FALSE	ACOT2
1032	AGAGTTCGGCGCAGTTCCTG	chr14	73569355	+	none	GGG	AGAGTTCGGCGCAGTTCCTGGGG	0	NA	NA	NA	GeneID:10965	ACOT2	TRUE	ACOT2
1033	AGAGTTCGGCGCAGTTCCTG	chr1	11477719	-	6:C>G,9:C>G	GGG	AGAGTTGGGGGCAGTTCCTGGGG	2	7	10	NA			FALSE	ACOT2
1034	GAGCGTCCCGGCTGTACCAA	chr14	73569325	+	none	TGG	GAGCGTCCCGGCTGTACCAATGG	0	NA	NA	NA	GeneID:10965	ACOT2	TRUE	ACOT2
1035	GGTACAGCCGGGACGCTCGA	chr14	73569323	-	none	AGG	GGTACAGCCGGGACGCTCGAAGG	0	NA	NA	NA	GeneID:10965	ACOT2	TRUE	ACOT2
1036	ACAGCAGCCGTCCAGGCTCG	chr14	73592300	-	none	GGG	ACAGCAGCCGTCCAGGCTCGGGG	0	NA	NA	NA	GeneID:122970	ACOT4	TRUE	ACOT4
1037	ACAGCAGCCGTCCAGGCTCG	chr12	5489303	+	13:T>A,19:C>G	AGG	ACAGCAGCCGTCCTGGCTCCAGG	2	14	20	NA	GeneID:4908	NTF3	FALSE	ACOT4
1038	ACAGCAGCCGTCCAGGCTCG	chr19	36421867	-	3:T>C	GGG	ACAACAGCCGTCCAGGCTCGGGG	1	4	NA	NA			TRUE	ACOT4
1039	TAACATGGACAACATATCCC	chr14	73593837	+	none	TGG	TAACATGGACAACATATCCCTGG	0	NA	NA	NA	GeneID:122970	ACOT4	TRUE	ACOT4
1040	TAGGACCTGGACCCTTCCCA	chr14	73593698	+	none	GGG	TAGGACCTGGACCCTTCCCAGGG	0	NA	NA	NA	GeneID:122970	ACOT4	TRUE	ACOT4
1041	TAGGACCTGGACCCTTCCCA	chr19	36421980	+	0:C>T,18:T>C	GGG	CAGGACCTGGACCCTTCCTAGGG	2	1	19	NA			TRUE	ACOT4
1042	TCTGAACGGTTACAGGCCCA	chr14	73595402	+	none	TGG	TCTGAACGGTTACAGGCCCATGG	0	NA	NA	NA	GeneID:122970	ACOT4	TRUE	ACOT4
1043	TCTGAACGGTTACAGGCCCA	chr19	36422536	+	13:G>A	TGG	TCTGAACGGTTACGGGCCCATGG	1	14	NA	NA			TRUE	ACOT4
1044	TCTGAACGGTTACAGGCCCA	chr11	55195952	+	12:G>C,18:T>C	TGG	TCTGAACGGTTAGAGGCCTATGG	2	13	19	NA			FALSE	ACOT4
1045	AAAGGCTCACTCAAAGGCAC	chr14	73619736	+	none	AGG	AAAGGCTCACTCAAAGGCACAGG	0	NA	NA	NA	GeneID:641372	ACOT6	TRUE	ACOT6
1046	ACAGGCATTGATAAGTACAG	chr14	73619324	-	none	TGG	ACAGGCATTGATAAGTACAGTGG	0	NA	NA	NA	GeneID:641372	ACOT6	TRUE	ACOT6
1047	ACAGGCATTGATAAGTACAG	chr20	53021494	-	10:A>T,17:C>G	GGG	ACAGGCATTGTTAAGTAGAGGGG	2	11	18	NA	GeneID:128553	TSHZ2	FALSE	ACOT6
1048	TGAGCCAAAGGCTCACTCAA	chr14	73619730	+	none	AGG	TGAGCCAAAGGCTCACTCAAAGG	0	NA	NA	NA	GeneID:641372	ACOT6	TRUE	ACOT6
1049	TGCACAGAAGCTCTAGAAGG	chr14	73619677	-	none	AGG	TGCACAGAAGCTCTAGAAGGAGG	0	NA	NA	NA	GeneID:641372	ACOT6	TRUE	ACOT6
1050	GGTGCGCTCGACACGAGCCA	chr1	6339550	+	none	GGG	GGTGCGCTCGACACGAGCCAGGG	0	NA	NA	NA	GeneID:11332	ACOT7	TRUE	ACOT7
1051	GTAATGCAGGCTCCACAGGG	chr1	6385499	+	none	TGG	GTAATGCAGGCTCCACAGGGTGG	0	NA	NA	NA	GeneID:11332	ACOT7	TRUE	ACOT7
1052	GTAATGCAGGCTCCACAGGG	chr11	90161527	-	0:T>C,1:C>A	AGG	AGAATGCAGGCTCCACAGGGAGG	2	1	2	NA	GeneID:10003	NAALAD2	FALSE	ACOT7
1053	GTAATGCAGGCTCCACAGGG	chrX	137235159	+	5:T>G,18:T>G	GGG	GTAATTCAGGCTCCACAGTGGGG	2	6	19	NA			FALSE	ACOT7
1054	GTGGCCGGCAATGTCCACGG	chr1	6349821	-	none	GGG	GTGGCCGGCAATGTCCACGGGGG	0	NA	NA	NA	GeneID:11332	ACOT7	TRUE	ACOT7
1055	TGACCAATAAGGCCACCCTG	chr1	6333536	-	none	TGG	TGACCAATAAGGCCACCCTGTGG	0	NA	NA	NA	GeneID:11332	ACOT7	TRUE	ACOT7
1056	TGACCAATAAGGCCACCCTG	chr4	40043789	-	19:G>C	TGG	TGACCAATAAGGCCACCCTCTGG	1	20	NA	NA	GeneID:344967	LOC344967	TRUE	ACOT7
1057	TGACCAATAAGGCCACCCTG	chr11	73169365	+	6:G>A,7:G>T	TGG	TGACCAGGAAGGCCACCCTGTGG	2	7	8	NA			FALSE	ACOT7
1058	CATGAAGATGCACTGCTGCG	chr20	45843691	-	none	TGG	CATGAAGATGCACTGCTGCGTGG	0	NA	NA	NA	GeneID:10005	ACOT8	TRUE	ACOT8
1059	GATGTTCTGGGTGCGAGCCC	chr20	45844274	-	none	GGG	GATGTTCTGGGTGCGAGCCCGGG	0	NA	NA	NA	GeneID:10005	ACOT8	TRUE	ACOT8
1060	GATGTTCTGGGTGCGAGCCC	chr6	166727457	-	14:A>C,15:C>T	TGG	GATGTTCTGGGTGCTGGCCCTGG	2	15	16	NA	GeneID:6196	RPS6KA2	FALSE	ACOT8
1061	GCTGCCAGTACTGTACCAAG	chr20	45848645	-	none	TGG	GCTGCCAGTACTGTACCAAGTGG	0	NA	NA	NA	GeneID:10005	ACOT8	TRUE	ACOT8
1062	GCTGCCAGTACTGTACCAAG	chr7	158145632	+	13:A>T,19:C>G	AGG	GCTGCCAGTACTGAACCAACAGG	2	14	20	NA	GeneID:5799	PTPRN2	FALSE	ACOT8
1063	TCGTGACCAAGACGCTACGG	chr20	45857227	+	none	AGG	TCGTGACCAAGACGCTACGGAGG	0	NA	NA	NA	GeneID:10005	ACOT8	TRUE	ACOT8
1064	AATTCAGGCTCACTGCCCAA	chrX	23730851	+	none	AGG	AATTCAGGCTCACTGCCCAAAGG	0	NA	NA	NA	GeneID:23597	ACOT9	TRUE	ACOT9
1065	AATTCAGGCTCACTGCCCAA	chr5	112159146	-	13:T>A,19:C>T	TGG	AATTCAGGCTCACAGCCCAGTGG	2	14	20	NA	GeneID:64097	EPB41L4A	FALSE	ACOT9
1066	AGTAAGCTGCCCTTTGCCCA	chrX	23735985	+	none	AGG	AGTAAGCTGCCCTTTGCCCAAGG	0	NA	NA	NA	GeneID:23597	ACOT9	TRUE	ACOT9
1067	GGCAGCCTAGCGCAATGAGG	chrX	23743138	-	none	CGG	GGCAGCCTAGCGCAATGAGGCGG	0	NA	NA	NA	GeneID:23597	ACOT9	TRUE	ACOT9
1068	TAGGAGCATCCACAAACTGG	chrX	23733173	-	none	AGG	TAGGAGCATCCACAAACTGGAGG	0	NA	NA	NA	GeneID:23597	ACOT9	TRUE	ACOT9
1069	AATGATCTCCAAGTTCCAGG	chr17	75960245	+	none	CGG	AATGATCTCCAAGTTCCAGGCGG	0	NA	NA	NA	GeneID:51	ACOX1	TRUE	ACOX1
1070	AATGATCTCCAAGTTCCAGG	chr15	98658529	+	3:A>G,6:T>C	TGG	AATAATTTCCAAGTTCCAGGTGG	2	4	7	NA	GeneID:3480	IGF1R	FALSE	ACOX1
1071	ACCAGGCCACCATTTAATGG	chr17	75957462	+	none	AGG	ACCAGGCCACCATTTAATGGAGG	0	NA	NA	NA	GeneID:51	ACOX1	TRUE	ACOX1
1072	ACCAGGCCACCATTTAATGG	chr3	136634382	+	6:G>C,13:A>T	GGG	ACCAGGGCACCATATAATGGGGG	2	7	14	NA	GeneID:10274	STAG1	FALSE	ACOX1
1073	TCTTGCCCAGCTCATCACTA	chr17	75955899	-	none	AGG	TCTTGCCCAGCTCATCACTAAGG	0	NA	NA	NA	GeneID:51	ACOX1	TRUE	ACOX1
1074	TCTTGCCCAGCTCATCACTA	chr4	184882514	-	2:G>A,19:C>T	CGG	TCCTGCCCAGCTCATCACTGCGG	2	3	20	NA			FALSE	ACOX1
1075	TGACAGCCACCTCATAACGC	chr17	75978609	+	none	TGG	TGACAGCCACCTCATAACGCTGG	0	NA	NA	NA	GeneID:51	ACOX1	TRUE	ACOX1
1076	GATCAGCTGGGCCTGGACCA	chr3	58531768	+	none	GGG	GATCAGCTGGGCCTGGACCAGGG	0	NA	NA	NA	GeneID:8309	ACOX2	TRUE	ACOX2
1077	GTATATGCAGTCCTTTGACG	chr3	58535009	-	none	TGG	GTATATGCAGTCCTTTGACGTGG	0	NA	NA	NA	GeneID:8309	ACOX2	TRUE	ACOX2
1078	GTATATGCAGTCCTTTGACG	chrX	140680025	+	6:A>G,12:A>C	GGG	GTATATACAGTCATTTGACGGGG	2	7	13	NA			FALSE	ACOX2
1079	GTGTATCACAAACTCCTGGG	chr3	58533484	+	none	TGG	GTGTATCACAAACTCCTGGGTGG	0	NA	NA	NA	GeneID:8309	ACOX2	TRUE	ACOX2
1080	GTGTATCACAAACTCCTGGG	chr15	84904964	-	8:A>G,11:C>T	AGG	GTGTATCATAAGCTCCTGGGAGG	2	9	12	NA	GeneID:9154	SLC28A1	FALSE	ACOX2
1081	GTTATAAGGCTGCCATGCGG	chr3	58534436	-	none	AGG	GTTATAAGGCTGCCATGCGGAGG	0	NA	NA	NA	GeneID:8309	ACOX2	TRUE	ACOX2
1082	CAAGACAGCCACTCACGCGG	chr4	8410276	-	none	TGG	CAAGACAGCCACTCACGCGGTGG	0	NA	NA	NA	GeneID:8310	ACOX3	TRUE	ACOX3
1083	CAGCTCGCGATACTTCTCCA	chr4	8415912	+	none	AGG	CAGCTCGCGATACTTCTCCAAGG	0	NA	NA	NA	GeneID:8310	ACOX3	TRUE	ACOX3
1084	GCTCTGACCGAATTAAGCCA	chr4	8414346	-	none	CGG	GCTCTGACCGAATTAAGCCACGG	0	NA	NA	NA	GeneID:8310	ACOX3	TRUE	ACOX3
1085	TCACGCGATGGCATCCACTG	chr4	8416508	-	none	TGG	TCACGCGATGGCATCCACTGTGG	0	NA	NA	NA	GeneID:8310	ACOX3	TRUE	ACOX3
1086	CATAGGAGAAGTCCTCTCCA	chr2	110784769	+	none	TGG	CATAGGAGAAGTCCTCTCCATGG	0	NA	NA	NA	GeneID:55289	ACOXL	TRUE	ACOXL
1087	CATAGGAGAAGTCCTCTCCA	chr10	110812071	+	1:T>A,17:G>C	CGG	CTTAGGAGAAGTCCTCTGCACGG	2	2	18	NA	GeneID:282996	RBM20	FALSE	ACOXL
1088	GATGTTTGCAATGACCGAGA	chr2	110794092	+	none	GGG	GATGTTTGCAATGACCGAGAGGG	0	NA	NA	NA	GeneID:55289	ACOXL	TRUE	ACOXL
1089	GATGTTTGCAATGACCGAGA	chr17	47366145	+	14:G>C,15:G>C	AGG	GATGTTTGCAATGAGGGAGAAGG	2	15	16	NA	GeneID:124989	EFCAB13	FALSE	ACOXL
1090	GGACAGGAACGATGAAACAG	chr2	110799020	-	none	TGG	GGACAGGAACGATGAAACAGTGG	0	NA	NA	NA	GeneID:55289	ACOXL	TRUE	ACOXL
1091	GGACAGGAACGATGAAACAG	chr5	93347387	-	9:A>G,12:C>A	TGG	GGACAGGAATGAGGAAACAGTGG	2	10	13	NA			FALSE	ACOXL
1092	TCAGAGAGTGAAGTTTGCCA	chr2	110768406	+	none	TGG	TCAGAGAGTGAAGTTTGCCATGG	0	NA	NA	NA	GeneID:55289	ACOXL	TRUE	ACOXL
1093	CTGCAGAGCGTTCTTGGAGA	chr2	277273	+	none	AGG	CTGCAGAGCGTTCTTGGAGAAGG	0	NA	NA	NA	GeneID:52	ACP1	TRUE	ACP1
1094	CTGCAGAGCGTTCTTGGAGA	chr1	233836087	-	2:T>C	AGG	CTACAGAGCGTTCTTGGAGAAGG	1	3	NA	NA			TRUE	ACP1
1095	CTGCAGAGCGTTCTTGGAGA	chr10	85709139	+	9:A>G,18:A>G	AGG	CTGCAGAGCATTCTTGGAAAAGG	2	10	19	NA	GeneID:2894	GRID1	TRUE	ACP1
1096	GCTGTTTCTGACTGGAACGT	chr2	272209	+	none	GGG	GCTGTTTCTGACTGGAACGTGGG	0	NA	NA	NA	GeneID:52	ACP1	TRUE	ACP1
1097	TTAGGCAGCTCACAGCTCTT	chr2	272247	-	none	GGG	TTAGGCAGCTCACAGCTCTTGGG	0	NA	NA	NA	GeneID:52	ACP1	TRUE	ACP1
1098	TTAGGCAGCTCACAGCTCTT	chr9	99240272	+	1:G>T,2:G>A	GGG	TGGGGCAGCTCACAGCTCTTGGG	2	2	3	NA			FALSE	ACP1
1099	TTCTTGGAGAAGGCCCACTG	chr2	277283	+	none	AGG	TTCTTGGAGAAGGCCCACTGAGG	0	NA	NA	NA	GeneID:52	ACP1	TRUE	ACP1
1100	TTCTTGGAGAAGGCCCACTG	chr1	233836077	-	none	AGG	TTCTTGGAGAAGGCCCACTGAGG	0	NA	NA	NA			TRUE	ACP1
1101	TTCTTGGAGAAGGCCCACTG	chr10	85709149	+	8:A>G,18:C>T	AGG	TTCTTGGAAAAGGCCCACCGAGG	2	9	19	NA	GeneID:2894	GRID1	TRUE	ACP1
1102	ACAGCTGCTGAAGTTCCCGT	chr11	47245556	-	none	TGG	ACAGCTGCTGAAGTTCCCGTTGG	0	NA	NA	NA	GeneID:53	ACP2	TRUE	ACP2
1103	ACAGCTGCTGAAGTTCCCGT	chrY	20454011	-	6:G>C,17:T>G	GGG	ACAGCTCCTGAAGTTCCAGTGGG	2	7	18	NA			FALSE	ACP2
1104	ACCAGTGAAGACATATCCCA	chr11	47248090	-	none	AGG	ACCAGTGAAGACATATCCCAAGG	0	NA	NA	NA	GeneID:53	ACP2	TRUE	ACP2
1105	GCCGTGATAGCGCTGCCGCA	chr11	47247670	+	none	GGG	GCCGTGATAGCGCTGCCGCAGGG	0	NA	NA	NA	GeneID:53	ACP2	TRUE	ACP2
1106	GTTGAAGCGCTGCATCCCGT	chr11	47245738	+	none	TGG	GTTGAAGCGCTGCATCCCGTTGG	0	NA	NA	NA	GeneID:53	ACP2	TRUE	ACP2
1107	ACAGGATGAAGTCTGCACCC	chr19	11577115	+	none	AGG	ACAGGATGAAGTCTGCACCCAGG	0	NA	NA	NA	GeneID:199692;GeneID:54	ZNF627;ACP5	TRUE	ACP5
1108	ACTCTAAGATCTCCAAGCGC	chr19	11576717	-	none	TGG	ACTCTAAGATCTCCAAGCGCTGG	0	NA	NA	NA	GeneID:199692;GeneID:54	ZNF627;ACP5	TRUE	ACP5
1109	CTTAAAGAGGGACTTGCCCG	chr19	11575039	+	none	AGG	CTTAAAGAGGGACTTGCCCGAGG	0	NA	NA	NA	GeneID:199692;GeneID:54	ZNF627;ACP5	TRUE	ACP5
1110	CTTAAAGAGGGACTTGCCCG	chr14	22668210	+	9:T>G,19:A>G	AGG	CTTAAAGAGTGACTTGCCCAAGG	2	10	20	NA			FALSE	ACP5
1111	GCTCAAGAAACAGCTGGCGG	chr19	11576397	-	none	CGG	GCTCAAGAAACAGCTGGCGGCGG	0	NA	NA	NA	GeneID:199692;GeneID:54	ZNF627;ACP5	TRUE	ACP5
1112	ACAGTCACCAATCTAGCTGG	chr1	147659701	-	none	TGG	ACAGTCACCAATCTAGCTGGTGG	0	NA	NA	NA	GeneID:51205	ACP6	TRUE	ACP6
1113	ACCAACCTTCAACCCACAGG	chr1	147659402	-	none	AGG	ACCAACCTTCAACCCACAGGAGG	0	NA	NA	NA	GeneID:51205	ACP6	TRUE	ACP6
1114	ACCAACCTTCAACCCACAGG	chr2	43730162	+	0:G>A,8:G>T	TGG	GCCAACCTGCAACCCACAGGTGG	2	1	9	NA	GeneID:130271	PLEKHH2	FALSE	ACP6
1115	GATGATCGAACAGAGAGCTG	chr1	147652485	-	none	TGG	GATGATCGAACAGAGAGCTGTGG	0	NA	NA	NA	GeneID:51205	ACP6	TRUE	ACP6
1116	GTGCAGGCAGTACGCCAGCG	chr1	147669973	+	none	AGG	GTGCAGGCAGTACGCCAGCGAGG	0	NA	NA	NA	GeneID:51205	ACP6	TRUE	ACP6
1117	AAAGGCCAGCAGCGCAGCCA	chr3	141260212	-	none	GGG	AAAGGCCAGCAGCGCAGCCAGGG	0	NA	NA	NA	GeneID:92370	PXYLP1	TRUE	ACPL2
1118	AAAGGCCAGCAGCGCAGCCA	chr13	113349664	-	13:T>C,14:C>G	CGG	AAAGGCCAGCAGCAGAGCCACGG	2	14	15	NA	GeneID:79774	GRTP1	FALSE	ACPL2
1119	GTGCATGTGTTCATTCGCCA	chr3	141279409	+	none	CGG	GTGCATGTGTTCATTCGCCACGG	0	NA	NA	NA	GeneID:92370	PXYLP1	TRUE	ACPL2
1120	GTGCATGTGTTCATTCGCCA	chr12	110699353	-	9:C>A,10:G>A	TGG	GTGCATGTGGCCATTCGCCATGG	2	10	11	NA	GeneID:84329	HVCN1	FALSE	ACPL2
1121	TAAAGAGGCAAGGAGTTCAA	chr3	141287389	-	none	GGG	TAAAGAGGCAAGGAGTTCAAGGG	0	NA	NA	NA	GeneID:92370	PXYLP1	TRUE	ACPL2
1122	TAAAGAGGCAAGGAGTTCAA	chr3	147730522	+	11:A>G,15:G>T	GGG	TAAAGAGGCAAAGAGGTCAAGGG	2	12	16	NA			FALSE	ACPL2
1123	TATGATGCATGTCACAGGGA	chr3	141293175	+	none	AGG	TATGATGCATGTCACAGGGAAGG	0	NA	NA	NA	GeneID:92370	PXYLP1	TRUE	ACPL2
1124	TATGATGCATGTCACAGGGA	chr11	10406199	+	3:A>G,12:G>C	TGG	TATAATGCATGTGACAGGGATGG	2	4	13	NA	GeneID:272	AMPD3	FALSE	ACPL2
1125	TATGATGCATGTCACAGGGA	chr16	23953857	+	9:C>T,12:T>C	AGG	TATGATGCACGTTACAGGGAAGG	2	10	13	NA	GeneID:5579	PRKCB	FALSE	ACPL2
1126	AGGGCAGCAAGCCTTAGCCT	chr3	132317483	+	none	TGG	AGGGCAGCAAGCCTTAGCCTTGG	0	NA	NA	NA	GeneID:55	ACPP	TRUE	ACPP
1127	ATGGCGCTAGATGTTTACAA	chr3	132352746	+	none	CGG	ATGGCGCTAGATGTTTACAACGG	0	NA	NA	NA	GeneID:55	ACPP	TRUE	ACPP
1128	GAAAGAGGAACTGTGTGCAC	chr3	132332314	-	none	CGG	GAAAGAGGAACTGTGTGCACCGG	0	NA	NA	NA	GeneID:55	ACPP	TRUE	ACPP
1129	GAGAAATCTAGGCTCCAAGG	chr3	132345037	+	none	GGG	GAGAAATCTAGGCTCCAAGGGGG	0	NA	NA	NA	GeneID:55	ACPP	TRUE	ACPP
1130	GAGAAATCTAGGCTCCAAGG	chr20	60603334	-	6:G>A,8:C>A	AGG	GAGAAACCGAGGCTCCAAGGAGG	2	7	9	NA			FALSE	ACPP
1131	AGGAGGTGGCCTCCACCCTG	chr19	50790648	+	none	TGG	AGGAGGTGGCCTCCACCCTGTGG	0	NA	NA	NA	GeneID:93650	ACPT	TRUE	ACPT
1132	AGGAGGTGGCCTCCACCCTG	chr20	31716672	+	1:A>G,4:T>G	AGG	AAGATGTGGCCTCCACCCTGAGG	2	2	5	NA	GeneID:598	BCL2L1	TRUE	ACPT
1133	ATGGCCCTACCTCCTCCCGC	chr19	50790850	-	none	CGG	ATGGCCCTACCTCCTCCCGCCGG	0	NA	NA	NA	GeneID:93650	ACPT	TRUE	ACPT
1134	ATGGCCCTACCTCCTCCCGC	chr13	98264207	+	6:A>C,18:T>G	AGG	ATGGCCATACCTCCTCCCTCAGG	2	7	19	NA	GeneID:10160	FARP1	FALSE	ACPT
1135	CCTGACCTTATCCTCAGCCA	chr19	50791788	-	none	CGG	CCTGACCTTATCCTCAGCCACGG	0	NA	NA	NA	GeneID:93650	ACPT	TRUE	ACPT
1136	CCTGACCTTATCCTCAGCCA	chr5	171702772	-	9:G>T,12:A>G	TGG	CCTGACCTTCTCTTCAGCCATGG	2	10	13	NA			FALSE	ACPT
1137	GCAGCAGGAGAGGTCCAGCA	chr19	50790443	-	none	GGG	GCAGCAGGAGAGGTCCAGCAGGG	0	NA	NA	NA	GeneID:93650	ACPT	TRUE	ACPT
1138	GCAGCAGGAGAGGTCCAGCA	chr10	28666603	-	3:G>C,11:T>C	AGG	GCACCAGGAGAAGTCCAGCAAGG	2	4	12	NA			FALSE	ACPT
1139	AAGCGCCCACACGAAATGGG	chr22	50739862	-	none	AGG	AAGCGCCCACACGAAATGGGAGG	0	NA	NA	NA	GeneID:49	ACR	TRUE	ACR
1140	ACGATGCGGACACCACCCTG	chr22	50739304	-	none	TGG	ACGATGCGGACACCACCCTGTGG	0	NA	NA	NA	GeneID:49	ACR	TRUE	ACR
1141	ACTTGTGTAACTCGACCCAG	chr22	50744114	+	none	TGG	ACTTGTGTAACTCGACCCAGTGG	0	NA	NA	NA	GeneID:49	ACR	TRUE	ACR
1142	ACTTGTGTAACTCGACCCAG	chr2	113668551	-	none	TGG	ACTTGTGTAACTCGACCCAGTGG	0	NA	NA	NA			TRUE	ACR
1143	GTCGTGGGAATCACAAGCTG	chr22	50744706	+	none	GGG	GTCGTGGGAATCACAAGCTGGGG	0	NA	NA	NA	GeneID:49	ACR	TRUE	ACR
1144	GTCGTGGGAATCACAAGCTG	chr2	113667959	-	none	GGG	GTCGTGGGAATCACAAGCTGGGG	0	NA	NA	NA			TRUE	ACR
1145	AGAGGGTCTCACCTGTGAAG	chr12	6645207	+	none	TGG	AGAGGGTCTCACCTGTGAAGTGG	0	NA	NA	NA	GeneID:84519	ACRBP	TRUE	ACRBP
1146	CAACCACGTCTACTATGCCA	chr12	6646484	-	none	AGG	CAACCACGTCTACTATGCCAAGG	0	NA	NA	NA	GeneID:84519	ACRBP	TRUE	ACRBP
1147	CACCATCGGGCACTAAGCCG	chr12	6646790	+	none	TGG	CACCATCGGGCACTAAGCCGTGG	0	NA	NA	NA	GeneID:84519	ACRBP	TRUE	ACRBP
1148	GCCATGAGGAAGCCAGCCGC	chr12	6647349	-	none	TGG	GCCATGAGGAAGCCAGCCGCTGG	0	NA	NA	NA	GeneID:84519	ACRBP	TRUE	ACRBP
1149	GCCATGAGGAAGCCAGCCGC	chr9	135191491	-	0:G>C,18:A>C	AGG	CCCATGAGGAAGCCAGCCTCAGG	2	1	19	NA			FALSE	ACRBP
1150	ATCAGAGTCAATCACTACCA	chrX	71597954	-	none	CGG	ATCAGAGTCAATCACTACCACGG	0	NA	NA	NA	GeneID:93953	ACRC	TRUE	ACRC
1151	TAGTGGAGCCACCAAGGAAA	chrX	71604577	+	none	AGG	TAGTGGAGCCACCAAGGAAAAGG	0	NA	NA	NA	GeneID:93953	ACRC	TRUE	ACRC
1152	TAGTGGAGCCACCAAGGAAA	chrX	71604535	+	1:T>A,13:G>A	AGG	TTGTGGAGCCACCGAGGAAAAGG	2	2	14	NA	GeneID:93953	ACRC	TRUE	ACRC
1153	TCAAGCAGTGATGACACCAG	chrX	71592140	+	none	TGG	TCAAGCAGTGATGACACCAGTGG	0	NA	NA	NA	GeneID:93953	ACRC	TRUE	ACRC
1154	TCAAGCAGTGATGACACCAG	chrX	71594349	+	5:G>C,10:G>A	TGG	TCAAGGAGTGGTGACACCAGTGG	2	6	11	NA	GeneID:93953	ACRC	TRUE	ACRC
1155	TCAAGGAGTGGTGACACCAG	chrX	71594349	+	none	TGG	TCAAGGAGTGGTGACACCAGTGG	0	NA	NA	NA	GeneID:93953	ACRC	TRUE	ACRC
1156	TCAAGGAGTGGTGACACCAG	chrX	71592140	+	5:C>G,10:A>G	TGG	TCAAGCAGTGATGACACCAGTGG	2	6	11	NA	GeneID:93953	ACRC	TRUE	ACRC
1157	TCAAGGAGTGGTGACACCAG	chr2	38943642	-	7:A>C,11:T>A	GGG	TCAAGGATTGGAGACACCAGGGG	2	8	12	NA	GeneID:100271715	ARHGEF33	FALSE	ACRC
1158	CTAGATCAAACACTCACCTC	chr11	125680711	+	none	TGG	CTAGATCAAACACTCACCTCTGG	0	NA	NA	NA	GeneID:56	ACRV1	TRUE	ACRV1
1159	GCTGCGACTGAACATGCTGA	chr11	125678035	-	none	AGG	GCTGCGACTGAACATGCTGAAGG	0	NA	NA	NA	GeneID:56	ACRV1	TRUE	ACRV1
1160	GCTGCGACTGAACATGCTGA	chr13	77223206	+	4:T>C,16:G>C	AGG	GCTGTGACTGAACATGGTGAAGG	2	5	17	NA	GeneID:23077	MYCBP2	FALSE	ACRV1
1161	TATCTGCTTGGATCTGCCAG	chr11	125680730	-	none	AGG	TATCTGCTTGGATCTGCCAGAGG	0	NA	NA	NA	GeneID:56	ACRV1	TRUE	ACRV1
1162	TCTATGAACCTCTTCTCCCA	chr11	125672650	-	none	TGG	TCTATGAACCTCTTCTCCCATGG	0	NA	NA	NA	GeneID:1111;GeneID:56	CHEK1;ACRV1	TRUE	ACRV1
1163	AGAAGGTGAATAATGCCCAG	chr15	78208014	-	none	TGG	AGAAGGTGAATAATGCCCAGTGG	0	NA	NA	NA	GeneID:23205	ACSBG1	TRUE	ACSBG1
1164	AGAAGGTGAATAATGCCCAG	chr1	226734180	+	2:C>A,8:C>A	GGG	AGCAGGTGCATAATGCCCAGGGG	2	3	9	NA	GeneID:3707	ITPKB	FALSE	ACSBG1
1165	AGAAGGTGAATAATGCCCAG	chr1	231296123	-	0:C>T,17:T>G	TGG	GGAAGGTGAATAATGCCAAGTGG	2	1	18	NA			FALSE	ACSBG1
1166	AGCCGCCAAGGGCTTCCTGA	chr15	78194507	-	none	AGG	AGCCGCCAAGGGCTTCCTGAAGG	0	NA	NA	NA	GeneID:23205	ACSBG1	TRUE	ACSBG1
1167	AGCCGCCAAGGGCTTCCTGA	chr12	123120071	+	5:A>C,15:T>C	GGG	AGCCGACAAGGGCTTTCTGAGGG	2	6	16	NA	GeneID:57605	PITPNM2	FALSE	ACSBG1
1168	GATGGAGGAATTCATGGAGC	chr15	78182596	-	none	TGG	GATGGAGGAATTCATGGAGCTGG	0	NA	NA	NA	GeneID:23205	ACSBG1	TRUE	ACSBG1
1169	GATGGAGGAATTCATGGAGC	chr11	13667832	-	0:G>C,15:G>C	CGG	CATGGAGGAATTCATCGAGCCGG	2	1	16	NA			FALSE	ACSBG1
1170	TGCCGAGAAGAACCACTCCG	chr15	78193951	+	none	GGG	TGCCGAGAAGAACCACTCCGGGG	0	NA	NA	NA	GeneID:23205	ACSBG1	TRUE	ACSBG1
1171	ACTGACAGACAAGCATGAGA	chr19	6177266	+	none	CGG	ACTGACAGACAAGCATGAGACGG	0	NA	NA	NA	GeneID:5990;GeneID:81616	RFX2;ACSBG2	TRUE	ACSBG2
1172	ACTGACAGACAAGCATGAGA	chr19	6176385	-	none	TGG	ACTGACAGACAAGCATGAGATGG	0	NA	NA	NA	GeneID:5990;GeneID:81616	RFX2;ACSBG2	TRUE	ACSBG2
1173	AGGGACCACAGGCATACCCA	chr19	6165969	+	none	AGG	AGGGACCACAGGCATACCCAAGG	0	NA	NA	NA	GeneID:5990;GeneID:81616	RFX2;ACSBG2	TRUE	ACSBG2
1174	TTGGGAGAAGATACATGAGA	chr19	6182812	+	none	TGG	TTGGGAGAAGATACATGAGATGG	0	NA	NA	NA	GeneID:5990;GeneID:81616	RFX2;ACSBG2	TRUE	ACSBG2
1175	TTGGGAGAAGATACATGAGA	chr2	147352835	-	13:T>G,16:G>C	AGG	TTGGGAGAAGATAAATCAGAAGG	2	14	17	NA			FALSE	ACSBG2
1176	TTTGCCATTCTTGGATGCGA	chr19	6147586	-	none	GGG	TTTGCCATTCTTGGATGCGAGGG	0	NA	NA	NA	GeneID:5990;GeneID:81616	RFX2;ACSBG2	TRUE	ACSBG2
1177	AATGATGCCCGCCTGGGCGG	chr17	50461347	-	none	TGG	AATGATGCCCGCCTGGGCGGTGG	0	NA	NA	NA	GeneID:80221	ACSF2	TRUE	ACSF2
1178	GAAGCGGACACCCTGCAACC	chr17	50426364	-	none	TGG	GAAGCGGACACCCTGCAACCTGG	0	NA	NA	NA	GeneID:80221	ACSF2	TRUE	ACSF2
1179	GAAGCGGACACCCTGCAACC	chr11	35892846	+	4:T>C,11:T>C	AGG	GAAGTGGACACTCTGCAACCAGG	2	5	12	NA			FALSE	ACSF2
1180	GCCTGGAGACCACAGCACAG	chr17	50460777	+	none	AGG	GCCTGGAGACCACAGCACAGAGG	0	NA	NA	NA	GeneID:80221	ACSF2	TRUE	ACSF2
1181	GCCTGGAGACCACAGCACAG	chr16	2570418	-	1:A>G,8:A>T	TGG	GTCTGGAGTCCACAGCACAGTGG	2	2	9	NA	GeneID:5170	PDPK1	TRUE	ACSF2
1182	GCCTGGAGACCACAGCACAG	chr16	2629753	+	1:T>C,8:T>A	TGG	GTCTGGAGTCCACAGCACAGTGG	2	2	9	NA	GeneID:652276	LOC652276	TRUE	ACSF2
1183	TCTGACCACAGTCATCTCGG	chr17	50462428	+	none	TGG	TCTGACCACAGTCATCTCGGTGG	0	NA	NA	NA	GeneID:80221	ACSF2	TRUE	ACSF2
1184	AGGCTACAAGGTCAGCGCCC	chr16	89145339	+	none	TGG	AGGCTACAAGGTCAGCGCCCTGG	0	NA	NA	NA	GeneID:197322	ACSF3	TRUE	ACSF3
1185	CAGGGCACGGGTGAACACCG	chr16	89100814	-	none	GGG	CAGGGCACGGGTGAACACCGGGG	0	NA	NA	NA	GeneID:197322	ACSF3	TRUE	ACSF3
1186	GCAGCGCGTTGACCACACCA	chr16	89102680	-	none	TGG	GCAGCGCGTTGACCACACCATGG	0	NA	NA	NA	GeneID:197322	ACSF3	TRUE	ACSF3
1187	TCTTAAGTTCTGAAACGCCG	chr16	89112104	+	none	CGG	TCTTAAGTTCTGAAACGCCGCGG	0	NA	NA	NA	GeneID:197322	ACSF3	TRUE	ACSF3
1188	AGTCACCAGCATGAAGGCGA	chr4	184776488	-	none	TGG	AGTCACCAGCATGAAGGCGATGG	0	NA	NA	NA	GeneID:2180	ACSL1	TRUE	ACSL1
1189	CATTATACGAAGGTTTCCAG	chr4	184788635	-	none	AGG	CATTATACGAAGGTTTCCAGAGG	0	NA	NA	NA	GeneID:2180	ACSL1	TRUE	ACSL1
1190	GATGCCAATGAACTGATCTG	chr4	184780352	+	none	GGG	GATGCCAATGAACTGATCTGGGG	0	NA	NA	NA	GeneID:2180	ACSL1	TRUE	ACSL1
1191	GTTTCCGAGAGCCTAAACAA	chr4	184783961	+	none	GGG	GTTTCCGAGAGCCTAAACAAGGG	0	NA	NA	NA	GeneID:2180	ACSL1	TRUE	ACSL1
1192	AAAGTTCGAAGCTTGCTAGG	chr2	222927029	+	none	GGG	AAAGTTCGAAGCTTGCTAGGGGG	0	NA	NA	NA	GeneID:2181	ACSL3	TRUE	ACSL3
1193	AAAGTTCGAAGCTTGCTAGG	chr1	51072369	-	0:A>T,2:G>T	TGG	TACGTTCGAAGCTTGCTAGGTGG	2	1	3	NA			FALSE	ACSL3
1194	AGAGAGGAAGATGTCTACAT	chr2	222922705	+	none	TGG	AGAGAGGAAGATGTCTACATTGG	0	NA	NA	NA	GeneID:2181	ACSL3	TRUE	ACSL3
1195	AGAGAGGAAGATGTCTACAT	chr3	180100323	+	2:G>A,12:C>G	CGG	AGGGAGGAAGATCTCTACATCGG	2	3	13	NA			FALSE	ACSL3
1196	GGATCCACAGGACTTCCAAA	chr2	222921338	+	none	GGG	GGATCCACAGGACTTCCAAAGGG	0	NA	NA	NA	GeneID:2181	ACSL3	TRUE	ACSL3
1197	GGATCCACAGGACTTCCAAA	chr10	26523363	+	1:A>G,9:T>G	AGG	GAATCCACATGACTTCCAAAAGG	2	2	10	NA	GeneID:54518	APBB1IP	FALSE	ACSL3
1198	GGATCCACAGGACTTCCAAA	chr10	26847197	-	3:T>A,12:C>G	AGG	GGAACCACAGGAGTTCCAAAAGG	2	4	13	NA	GeneID:10006	ABI1	FALSE	ACSL3
1199	GGTATGCACAATGATGCCCT	chr2	222919142	-	none	TGG	GGTATGCACAATGATGCCCTTGG	0	NA	NA	NA	GeneID:2181	ACSL3	TRUE	ACSL3
1200	AAGGTCAAGGCCCTGCTGGG	chrX	109668240	-	none	AGG	AAGGTCAAGGCCCTGCTGGGAGG	0	NA	NA	NA	GeneID:2182	ACSL4	TRUE	ACSL4
1201	AAGGTCAAGGCCCTGCTGGG	chr8	142106879	-	16:T>A,19:G>C	TGG	AAGGTCAAGGCCCTGCAGGCTGG	2	17	20	NA			FALSE	ACSL4
1202	AAGGTCAAGGCCCTGCTGGG	chr4	178399952	+	5:G>C,6:C>A	TGG	AAGGTGCAGGCCCTGCTGGGTGG	2	6	7	NA			FALSE	ACSL4
1203	AATAAAGCAGAGTACCCTGA	chrX	109681056	-	none	AGG	AATAAAGCAGAGTACCCTGAAGG	0	NA	NA	NA	GeneID:2182	ACSL4	TRUE	ACSL4
1204	AATAAAGCAGAGTACCCTGA	chr2	51169510	+	2:G>T,6:C>G	TGG	AAGAAACCAGAGTACCCTGATGG	2	3	7	NA	GeneID:9378;GeneID:730100	NRXN1;LOC730100	FALSE	ACSL4
1205	AATAAAGCAGAGTACCCTGA	chr22	39939916	+	1:G>A,12:G>T	TGG	AGTAAAGCAGAGGACCCTGATGG	2	2	13	NA	GeneID:9402	GRAP2	FALSE	ACSL4
1206	ATTGGAGAATTCCATCCCGA	chrX	109663230	-	none	TGG	ATTGGAGAATTCCATCCCGATGG	0	NA	NA	NA	GeneID:2182	ACSL4	TRUE	ACSL4
1207	GAAGGCGTTGGTCTACTTGG	chrX	109678384	+	none	AGG	GAAGGCGTTGGTCTACTTGGAGG	0	NA	NA	NA	GeneID:2182	ACSL4	TRUE	ACSL4
1208	GAAGGCGTTGGTCTACTTGG	chr7	51920863	-	5:T>G,9:T>C	TGG	GAAGGAGTTAGTCTACTTGGTGG	2	6	10	NA			FALSE	ACSL4
1209	AGCGTCATCTGCTTCACCAG	chr10	112410604	+	none	TGG	AGCGTCATCTGCTTCACCAGTGG	0	NA	NA	NA	GeneID:51703	ACSL5	TRUE	ACSL5
1210	GCTTCAGGTCATCATCAAAG	chr10	112409615	-	none	GGG	GCTTCAGGTCATCATCAAAGGGG	0	NA	NA	NA	GeneID:51703	ACSL5	TRUE	ACSL5
1211	TATGCAAGAGACAGGAACCC	chr10	112404727	-	none	AGG	TATGCAAGAGACAGGAACCCAGG	0	NA	NA	NA	GeneID:51703	ACSL5	TRUE	ACSL5
1212	TTAGGGAGGAGCACGGAAGG	chr10	112398896	+	none	GGG	TTAGGGAGGAGCACGGAAGGGGG	0	NA	NA	NA	GeneID:51703	ACSL5	TRUE	ACSL5
1213	TTAGGGAGGAGCACGGAAGG	chr19	30862207	+	9:G>A,13:G>C	TGG	TTAGGGAGGGGCAGGGAAGGTGG	2	10	14	NA			FALSE	ACSL5
1214	TTAGGGAGGAGCACGGAAGG	chr17	27478969	-	0:C>A,13:A>G	AGG	GTAGGGAGGAGCATGGAAGGAGG	2	1	14	NA	GeneID:8844	KSR1	FALSE	ACSL5
1215	AGCCTAAGCAGCCTTACCAG	chr5	131990117	-	none	TGG	AGCCTAAGCAGCCTTACCAGTGG	0	NA	NA	NA	GeneID:23305	ACSL6	TRUE	ACSL6
1216	ATGTACCAGGTGTTCCGCCG	chr5	131990869	-	none	TGG	ATGTACCAGGTGTTCCGCCGTGG	0	NA	NA	NA	GeneID:23305	ACSL6	TRUE	ACSL6
1217	CAGGGCACCCATACTCACGA	chr5	131994117	+	none	GGG	CAGGGCACCCATACTCACGAGGG	0	NA	NA	NA	GeneID:23305	ACSL6	TRUE	ACSL6
1218	TCAAGGTAGATGCTCACCTC	chr5	131989389	+	none	TGG	TCAAGGTAGATGCTCACCTCTGG	0	NA	NA	NA	GeneID:23305	ACSL6	TRUE	ACSL6
1219	ACTACAGTTGTCTAAAGCCA	chr16	20682388	-	none	AGG	ACTACAGTTGTCTAAAGCCAAGG	0	NA	NA	NA	GeneID:6296;GeneID:116285	ACSM3;ACSM1	TRUE	ACSM1
1220	AGGGTTGTAAGGCCAACCCA	chr16	20671543	+	none	TGG	AGGGTTGTAAGGCCAACCCATGG	0	NA	NA	NA	GeneID:6296;GeneID:116285	ACSM3;ACSM1	TRUE	ACSM1
1221	GAATGACTATGAAGTACCGG	chr16	20691049	-	none	AGG	GAATGACTATGAAGTACCGGAGG	0	NA	NA	NA	GeneID:6296;GeneID:116285	ACSM3;ACSM1	TRUE	ACSM1
1222	TGAAGACGTTGGCTACACGG	chr16	20685288	+	none	CGG	TGAAGACGTTGGCTACACGGCGG	0	NA	NA	NA	GeneID:6296;GeneID:116285	ACSM3;ACSM1	TRUE	ACSM1
1223	TGAAGACGTTGGCTACACGG	chr1	192300408	+	6:T>C,14:T>A	GGG	TGAAGATGTTGGCTTCACGGGGG	2	7	15	NA			FALSE	ACSM1
1224	TGAAGACGTTGGCTACACGG	chr2	99905225	-	9:C>A,14:G>T	AGG	TGAAGACGTGGGCTCCACGGAGG	2	10	15	NA	GeneID:3899	AFF3	FALSE	ACSM1
1225	ACAGAACTGCGTCACTGTAG	chr16	20475667	+	none	GGG	ACAGAACTGCGTCACTGTAGGGG	0	NA	NA	NA	GeneID:123876	ACSM2A	TRUE	ACSM2A
1226	TTAGATGTCTCACTGCGCAC	chr16	20486667	-	none	GGG	TTAGATGTCTCACTGCGCACGGG	0	NA	NA	NA	GeneID:123876	ACSM2A	TRUE	ACSM2A
1227	ACAGAACTGCCTCGCTGGAG	chr16	20548147	-	none	GGG	ACAGAACTGCCTCGCTGGAGGGG	0	NA	NA	NA	GeneID:348158	ACSM2B	TRUE	ACSM2B
1228	CATCTACAGAACTGCCTCGC	chr16	20548152	-	none	TGG	CATCTACAGAACTGCCTCGCTGG	0	NA	NA	NA	GeneID:348158	ACSM2B	TRUE	ACSM2B
1229	CTACAGAACTGCCTCGCTGG	chr16	20548149	-	none	AGG	CTACAGAACTGCCTCGCTGGAGG	0	NA	NA	NA	GeneID:348158	ACSM2B	TRUE	ACSM2B
1230	CTAGACGCCTCACTGCGCAC	chr16	20537248	+	none	GGG	CTAGACGCCTCACTGCGCACGGG	0	NA	NA	NA	GeneID:348158	ACSM2B	TRUE	ACSM2B
1231	GAAGCCTGTTCCCTACAAAG	chr16	20775955	+	none	AGG	GAAGCCTGTTCCCTACAAAGAGG	0	NA	NA	NA	GeneID:6296	ACSM3	TRUE	ACSM3
1232	GATGTGGAATACCTCAGATA	chr16	20781003	+	none	CGG	GATGTGGAATACCTCAGATACGG	0	NA	NA	NA	GeneID:6296;GeneID:112479	ACSM3;ERI2	TRUE	ACSM3
1233	GATGTGGAATACCTCAGATA	chr11	88702229	-	4:C>A	AGG	GATGGGGAATACCTCAGATAAGG	1	5	NA	NA	GeneID:2915	GRM5	FALSE	ACSM3
1234	TATCAGAGAACTCCAGAGAG	chr16	20777531	+	none	GGG	TATCAGAGAACTCCAGAGAGGGG	0	NA	NA	NA	GeneID:6296	ACSM3	TRUE	ACSM3
1235	TGAAACAGGACTTCAAACTG	chr16	20770170	+	none	GGG	TGAAACAGGACTTCAAACTGGGG	0	NA	NA	NA	GeneID:6296	ACSM3	TRUE	ACSM3
1236	TGAAACAGGACTTCAAACTG	chr5	128676131	-	6:A>T,10:T>G	AGG	TGAAACTGGAATTCAAACTGAGG	2	7	11	NA	GeneID:28965	SLC27A6	FALSE	ACSM3
1237	AGAGGGTGAACCCAATGCCG	chr12	7317253	-	none	AGG	AGAGGGTGAACCCAATGCCGAGG	0	NA	NA	NA	GeneID:341392	ACSM4	TRUE	ACSM4
1238	AGAGGGTGAACCCAATGCCG	chr3	153021065	+	8:T>A,15:C>T	GGG	AGAGGGTGTACCCAACGCCGGGG	2	9	16	NA			FALSE	ACSM4
1239	GACCAGCTAACCCAGCCCTG	chr12	7306542	+	none	TGG	GACCAGCTAACCCAGCCCTGTGG	0	NA	NA	NA	GeneID:341392	ACSM4	TRUE	ACSM4
1240	GACCAGCTAACCCAGCCCTG	chr11	63017485	-	8:C>T,13:A>T	CGG	GACCAGCTGACCCTGCCCTGCGG	2	9	14	NA			FALSE	ACSM4
1241	GGTGATCTTTGTGTAAGCGC	chr12	7304393	-	none	CGG	GGTGATCTTTGTGTAAGCGCCGG	0	NA	NA	NA	GeneID:341392	ACSM4	TRUE	ACSM4
1242	GGTGATCTTTGTGTAAGCGC	chr9	83424236	-	4:G>T,17:T>G	AGG	GGTGCTCTTTGTGTAAGAGCAGG	2	5	18	NA	GeneID:257019	FRMD3	FALSE	ACSM4
1243	GTCAGGACACTCCAATACAA	chr12	7310658	-	none	TGG	GTCAGGACACTCCAATACAATGG	0	NA	NA	NA	GeneID:341392	ACSM4	TRUE	ACSM4
1244	GTCAGGACACTCCAATACAA	chr16	20711592	-	14:C>T,16:C>T	TGG	GTCAGGACACTCCAGTGCAATGG	2	15	17	NA	GeneID:6296;GeneID:55623	ACSM3;THUMPD1	TRUE	ACSM4
1245	AAGGCAGCCAATGTGCTGGG	chr16	20418154	+	none	GGG	AAGGCAGCCAATGTGCTGGGGGG	0	NA	NA	NA	GeneID:54988	ACSM5	TRUE	ACSM5
1246	AAGGCAGCCAATGTGCTGGG	chr16	67407689	+	8:A>C	TGG	AAGGCAGCAAATGTGCTGGGTGG	1	9	NA	NA	GeneID:29800	ZDHHC1	FALSE	ACSM5
1247	AAGGCAGCCAATGTGCTGGG	chr7	138015404	-	8:T>G,18:A>C	AGG	AAGGCAGCAAATGTGCTGTGAGG	2	9	19	NA	GeneID:6718	AKR1D1	FALSE	ACSM5
1248	AGGACTAGGTGTCTCAGCCA	chr16	20607078	+	none	TGG	AGGACTAGGTGTCTCAGCCATGG	0	NA	NA	NA			TRUE	ACSM5
1249	AGGACTAGGTGTCTCAGCCA	chr16	20411493	-	none	TGG	AGGACTAGGTGTCTCAGCCATGG	0	NA	NA	NA	GeneID:54988	ACSM5	TRUE	ACSM5
1250	AGGACTAGGTGTCTCAGCCA	chr1	22562629	-	9:C>A,16:A>C	GGG	AGGACTAGGGGTCTCATCCAGGG	2	10	17	NA			FALSE	ACSM5
1251	GGAGTGCTCGACCATCTTGG	chr16	20421343	-	none	GGG	GGAGTGCTCGACCATCTTGGGGG	0	NA	NA	NA	GeneID:54988	ACSM5	TRUE	ACSM5
1252	GGTGATAATGGACTTGGCCC	chr16	20604380	+	none	TGG	GGTGATAATGGACTTGGCCCTGG	0	NA	NA	NA			TRUE	ACSM5
1253	GGTGATAATGGACTTGGCCC	chr16	20419296	-	none	TGG	GGTGATAATGGACTTGGCCCTGG	0	NA	NA	NA	GeneID:54988	ACSM5	TRUE	ACSM5
1254	AAGAGGCATGGAGTCCACCG	chr20	25030898	-	none	TGG	AAGAGGCATGGAGTCCACCGTGG	0	NA	NA	NA	GeneID:84532	ACSS1	TRUE	ACSS1
1255	ACTGCGGGAGCGCTGCCCGA	chr20	25057959	+	none	GGG	ACTGCGGGAGCGCTGCCCGAGGG	0	NA	NA	NA	GeneID:84532	ACSS1	TRUE	ACSS1
1256	ACTGCGGGAGCGCTGCCCGA	chr2	219254665	+	15:A>C,19:G>A	GGG	ACTGCGGGAGCGCTGACCGGGGG	2	16	20	NA	GeneID:7277;GeneID:80086	TUBA4A;TUBA4B	FALSE	ACSS1
1257	CACCAGGACATGCTGCACGG	chr20	25023522	+	none	TGG	CACCAGGACATGCTGCACGGTGG	0	NA	NA	NA	GeneID:84532	ACSS1	TRUE	ACSS1
1258	GATCAAAGCAACGCTCTCGG	chr20	25048128	+	none	GGG	GATCAAAGCAACGCTCTCGGGGG	0	NA	NA	NA	GeneID:84532	ACSS1	TRUE	ACSS1
1259	AATGCGGGCACATGCCAGCA	chr20	34913455	-	none	TGG	AATGCGGGCACATGCCAGCATGG	0	NA	NA	NA	GeneID:55902	ACSS2	TRUE	ACSS2
1260	GAGTTGGTCTCCGCCGCCCG	chr20	34876725	+	none	AGG	GAGTTGGTCTCCGCCGCCCGAGG	0	NA	NA	NA	GeneID:55902	ACSS2	TRUE	ACSS2
1261	TCACATCAAAGTTGTACCGA	chr20	34882854	-	none	AGG	TCACATCAAAGTTGTACCGAAGG	0	NA	NA	NA	GeneID:55902	ACSS2	TRUE	ACSS2
1262	TTTCTGGTATGTCTCAGGGA	chr20	34913078	+	none	GGG	TTTCTGGTATGTCTCAGGGAGGG	0	NA	NA	NA	GeneID:55902	ACSS2	TRUE	ACSS2
1263	TTTCTGGTATGTCTCAGGGA	chr7	69535576	-	1:C>A,7:G>A	AGG	TGTCTGGCATGTCTCAGGGAAGG	2	2	8	NA			FALSE	ACSS2
1264	TTTCTGGTATGTCTCAGGGA	chr1	54747282	-	4:T>A,7:G>A	AGG	TTTCAGGCATGTCTCAGGGAAGG	2	5	8	NA			FALSE	ACSS2
1265	AACATGGTATACATCGCCTG	chr12	81134896	-	none	TGG	AACATGGTATACATCGCCTGTGG	0	NA	NA	NA	GeneID:79611	ACSS3	TRUE	ACSS3
1266	GATGCTGTAACAACCACCTT	chr12	81139133	-	none	GGG	GATGCTGTAACAACCACCTTGGG	0	NA	NA	NA	GeneID:79611	ACSS3	TRUE	ACSS3
1267	GATGCTGTAACAACCACCTT	chr8	130177910	-	3:A>C,9:C>T	AGG	GATTCTGTAGCAACCACCTTAGG	2	4	10	NA	GeneID:50807	ASAP1	FALSE	ACSS3
1268	GATGCTGTAACAACCACCTT	chr3	120418891	+	8:C>A,11:T>A	GGG	GATGCTGTCACTACCACCTTGGG	2	9	12	NA	GeneID:11167	FSTL1	FALSE	ACSS3
1269	GGTGTGATTAGGCCCACTGG	chr12	81151843	+	none	GGG	GGTGTGATTAGGCCCACTGGGGG	0	NA	NA	NA	GeneID:79611	ACSS3	TRUE	ACSS3
1270	GGTGTGATTAGGCCCACTGG	chr2	122036600	+	4:G>T,9:T>A	AGG	GGTGGGATTTGGCCCACTGGAGG	2	5	10	NA			FALSE	ACSS3
1271	TCGTAAAGTCACCAGCGCCG	chr12	81078143	+	none	GGG	TCGTAAAGTCACCAGCGCCGGGG	0	NA	NA	NA	GeneID:79611	ACSS3	TRUE	ACSS3
1272	CTTCGAGAACGAGATGGCGA	chr1	229432110	-	none	CGG	CTTCGAGAACGAGATGGCGACGG	0	NA	NA	NA	GeneID:58	ACTA1	TRUE	ACTA1
1273	CTTCGAGAACGAGATGGCGA	chr1	237927500	+	9:G>C,18:C>G	CGG	CTTCGAGAAGGAGATGGCCACGG	2	10	19	NA	GeneID:100130331	LOC100130331	TRUE	ACTA1
1274	GGTGAAAGCCGGCTTCGCCG	chr1	229433042	-	none	GGG	GGTGAAAGCCGGCTTCGCCGGGG	0	NA	NA	NA	GeneID:58	ACTA1	TRUE	ACTA1
1275	GTGTCTAGAAGCATTTGCGG	chr1	229431494	+	none	TGG	GTGTCTAGAAGCATTTGCGGTGG	0	NA	NA	NA	GeneID:58	ACTA1	TRUE	ACTA1
1276	GTGTCTAGAAGCATTTGCGG	chr11	1802884	+	0:C>G,3:C>T	TGG	CTGCCTAGAAGCATTTGCGGTGG	2	1	4	NA			TRUE	ACTA1
1277	TGCCAACAACGTCATGTCGG	chr1	229431803	-	none	GGG	TGCCAACAACGTCATGTCGGGGG	0	NA	NA	NA	GeneID:58	ACTA1	TRUE	ACTA1
1278	AGAAGAGGACAGCACTGCCT	chr10	88948902	-	none	TGG	AGAAGAGGACAGCACTGCCTTGG	0	NA	NA	NA	GeneID:57559;GeneID:59	STAMBPL1;ACTA2	TRUE	ACTA2
1279	CATGTATGTGGCTATCCAGG	chr10	88941820	-	none	CGG	CATGTATGTGGCTATCCAGGCGG	0	NA	NA	NA	GeneID:57559;GeneID:59	STAMBPL1;ACTA2	TRUE	ACTA2
1280	GCGGAAACGTTCATTTCCGA	chr10	88939540	+	none	TGG	GCGGAAACGTTCATTTCCGATGG	0	NA	NA	NA	GeneID:57559;GeneID:100132116;GeneID:59	STAMBPL1;ACTA2-AS1;ACTA2	TRUE	ACTA2
1281	GCTAACAATGTCCTATCAGG	chr10	88938142	-	none	GGG	GCTAACAATGTCCTATCAGGGGG	0	NA	NA	NA	GeneID:57559;GeneID:100132116;GeneID:59	STAMBPL1;ACTA2-AS1;ACTA2	TRUE	ACTA2
1282	CAGTCTCCACTCACCCAGGA	chr7	5528266	+	none	AGG	CAGTCTCCACTCACCCAGGAAGG	0	NA	NA	NA	GeneID:60	ACTB	TRUE	ACTB
1283	CAGTCTCCACTCACCCAGGA	chr2	10477501	-	4:C>G,7:T>G	AGG	CAGTGTCAACTCACCCAGGAAGG	2	5	8	NA			FALSE	ACTB
1284	GCCGCGCTCGTCGTCGACAA	chr7	5529622	-	none	CGG	GCCGCGCTCGTCGTCGACAACGG	0	NA	NA	NA	GeneID:60	ACTB	TRUE	ACTB
1285	GCCGTTGTCGACGACGAGCG	chr7	5529618	+	none	CGG	GCCGTTGTCGACGACGAGCGCGG	0	NA	NA	NA	GeneID:60	ACTB	TRUE	ACTB
1286	GCCGTTGTCGACGACGAGCG	chr5	77784905	-	9:T>C,11:A>G	CGG	GCCGTTGTCAATGACGAGCGCGG	2	10	12	NA	GeneID:6902	TBCA	TRUE	ACTB
1287	ATAGGGCGTCCTCGACACCA	chr5	57482582	-	none	GGG	ATAGGGCGTCCTCGACACCAGGG	0	NA	NA	NA	GeneID:345651	ACTBL2	TRUE	ACTBL2
1288	GCAGAAAGAAATCATAACCC	chr5	57481746	-	none	TGG	GCAGAAAGAAATCATAACCCTGG	0	NA	NA	NA	GeneID:345651	ACTBL2	TRUE	ACTBL2
1289	GGAGGGAGCACCATGTACCC	chr5	57481784	-	none	AGG	GGAGGGAGCACCATGTACCCAGG	0	NA	NA	NA	GeneID:345651	ACTBL2	TRUE	ACTBL2
1290	TGACCCATTATCCACTACCA	chr5	57482662	+	none	AGG	TGACCCATTATCCACTACCAAGG	0	NA	NA	NA	GeneID:345651	ACTBL2	TRUE	ACTBL2
1291	CATCTTAGAAGCATTTGCGG	chr15	34790407	+	none	TGG	CATCTTAGAAGCATTTGCGGTGG	0	NA	NA	NA	GeneID:101928174;GeneID:70	LOC101928174;ACTC1	TRUE	ACTC1
1292	CATCTTAGAAGCATTTGCGG	chr1	77773860	+	1:T>A,2:G>T	TGG	CTGCTTAGAAGCATTTGCGGTGG	2	2	3	NA			TRUE	ACTC1
1293	CGACGAGGAGACCACCGCCC	chr15	34794780	-	none	TGG	CGACGAGGAGACCACCGCCCTGG	0	NA	NA	NA	GeneID:101928174;GeneID:70	LOC101928174;ACTC1	TRUE	ACTC1
1294	GAGACACACACACTCACCAG	chr15	34792390	+	none	TGG	GAGACACACACACTCACCAGTGG	0	NA	NA	NA	GeneID:101928174;GeneID:70	LOC101928174;ACTC1	TRUE	ACTC1
1295	GAGACACACACACTCACCAG	chrX	76975465	+	0:C>G,13:A>T	AGG	CAGACACACACACACACCAGAGG	2	1	14	NA	GeneID:101928469	MIR325HG	FALSE	ACTC1
1296	GAGACACACACACTCACCAG	chr1	18172906	-	3:A>T,13:T>A	AGG	GAGTCACACACACACACCAGAGG	2	4	14	NA	GeneID:84966	IGSF21	FALSE	ACTC1
1297	GGGAAGTTTACCTGGTGCCG	chr15	34794668	+	none	CGG	GGGAAGTTTACCTGGTGCCGCGG	0	NA	NA	NA	GeneID:101928174;GeneID:70	LOC101928174;ACTC1	TRUE	ACTC1
1298	ATGGAAGGAAACACGGCTCG	chr17	81512253	+	none	GGG	ATGGAAGGAAACACGGCTCGGGG	0	NA	NA	NA	GeneID:71	ACTG1	TRUE	ACTG1
1299	ATGGAAGGAAACACGGCTCG	chr1	103569632	-	13:A>G,18:C>G	GGG	ATGGAAGGAAACATGGCTGGGGG	2	14	19	NA	GeneID:280	AMY2B	TRUE	ACTG1
1300	CAACACCTACCCAGGAAGGA	chr17	81511177	+	none	AGG	CAACACCTACCCAGGAAGGAAGG	0	NA	NA	NA	GeneID:71	ACTG1	TRUE	ACTG1
1301	GATGGAAGGAAACACGGCTC	chr17	81512252	+	none	GGG	GATGGAAGGAAACACGGCTCGGG	0	NA	NA	NA	GeneID:71	ACTG1	TRUE	ACTG1
1302	GATGGAAGGAAACACGGCTC	chr1	103569633	-	14:A>G,19:C>G	GGG	GATGGAAGGAAACATGGCTGGGG	2	15	20	NA	GeneID:280	AMY2B	TRUE	ACTG1
1303	GATGGAAGGAAACACGGCTC	chr3	12070306	-	6:C>T,9:C>T	AGG	GATGGAGGGGAACACGGCTCAGG	2	7	10	NA	GeneID:6854	SYN2	TRUE	ACTG1
1304	GATGGAAGGAAACACGGCTC	chr1	145847362	+	2:G>T,14:G>C	AGG	GAGGGAAGGAAACAGGGCTCAGG	2	3	15	NA	GeneID:200035	NUDT17	TRUE	ACTG1
1305	GGAAGAAGAGATCGCCGCGC	chr17	81512332	-	none	TGG	GGAAGAAGAGATCGCCGCGCTGG	0	NA	NA	NA	GeneID:71	ACTG1	TRUE	ACTG1
1306	GAAGCACTTCCTGTGGACAA	chr2	73919552	-	none	TGG	GAAGCACTTCCTGTGGACAATGG	0	NA	NA	NA	GeneID:72	ACTG2	TRUE	ACTG2
1307	GAAGTACTCAGTCTGGATCG	chr2	73919451	+	none	GGG	GAAGTACTCAGTCTGGATCGGGG	0	NA	NA	NA	GeneID:72	ACTG2	TRUE	ACTG2
1308	GAGGGCGGCCCACAATGGAG	chr2	73901409	-	none	GGG	GAGGGCGGCCCACAATGGAGGGG	0	NA	NA	NA	GeneID:72	ACTG2	TRUE	ACTG2
1309	GCGAGGGCGGCCCACAATGG	chr2	73901411	-	none	AGG	GCGAGGGCGGCCCACAATGGAGG	0	NA	NA	NA	GeneID:72	ACTG2	TRUE	ACTG2
1310	ACATGGCCCGAGTTATCCAG	chr20	33668171	-	none	CGG	ACATGGCCCGAGTTATCCAGCGG	0	NA	NA	NA	GeneID:63941;GeneID:170487	NECAB3;ACTL10	TRUE	ACTL10
1311	GACACCGTGGTGCTAGCCGG	chr20	33667977	+	none	CGG	GACACCGTGGTGCTAGCCGGCGG	0	NA	NA	NA	GeneID:63941;GeneID:170487	NECAB3;ACTL10	TRUE	ACTL10
1312	GACACGCCTGGCAGACACCG	chr20	33667964	+	none	TGG	GACACGCCTGGCAGACACCGTGG	0	NA	NA	NA	GeneID:63941;GeneID:170487	NECAB3;ACTL10	TRUE	ACTL10
1313	GACACGCCTGGCAGACACCG	chr4	54929651	+	4:G>C,18:A>C	AGG	GACAGGCCTGGCAGACACAGAGG	2	5	19	NA			FALSE	ACTL10
1314	GGAGCCGCCGGCTAGCACCA	chr20	33667984	-	none	CGG	GGAGCCGCCGGCTAGCACCACGG	0	NA	NA	NA	GeneID:63941;GeneID:170487	NECAB3;ACTL10	TRUE	ACTL10
1315	ACTGCAATTCCAGTCCACGA	chr3	179576271	+	none	TGG	ACTGCAATTCCAGTCCACGATGG	0	NA	NA	NA	GeneID:86	ACTL6A	TRUE	ACTL6A
1316	CCGGCAGCAGCCATGAGCGG	chr3	179563080	+	none	CGG	CCGGCAGCAGCCATGAGCGGCGG	0	NA	NA	NA	GeneID:86	ACTL6A	TRUE	ACTL6A
1317	GGCGATAAAGGCAAACAAGG	chr3	179570135	+	none	CGG	GGCGATAAAGGCAAACAAGGCGG	0	NA	NA	NA	GeneID:86	ACTL6A	TRUE	ACTL6A
1318	TCTCAGGAAGCTGTTCGTGA	chr3	179576817	+	none	AGG	TCTCAGGAAGCTGTTCGTGAAGG	0	NA	NA	NA	GeneID:86	ACTL6A	TRUE	ACTL6A
1319	TCTCAGGAAGCTGTTCGTGA	chr8	19853968	-	0:C>A,3:C>G	TGG	GCTGAGGAAGCTGTTCGTGATGG	2	1	4	NA			FALSE	ACTL6A
1320	ATGACCTCCGCTCCATCCCG	chr7	100655443	+	none	AGG	ATGACCTCCGCTCCATCCCGAGG	0	NA	NA	NA	GeneID:51412	ACTL6B	TRUE	ACTL6B
1321	GAGACTGGAAGGCTCACCTT	chr7	100655785	+	none	GGG	GAGACTGGAAGGCTCACCTTGGG	0	NA	NA	NA	GeneID:51412	ACTL6B	TRUE	ACTL6B
1322	GCACCCAGTGCTCATGTCCG	chr7	100655026	-	none	AGG	GCACCCAGTGCTCATGTCCGAGG	0	NA	NA	NA	GeneID:51412	ACTL6B	TRUE	ACTL6B
1323	GCACCCAGTGCTCATGTCCG	chr7	151708014	-	0:T>C,10:C>G	GGG	ACACCCAGTGGTCATGTCCGGGG	2	1	11	NA	GeneID:51422	PRKAG2	FALSE	ACTL6B
1324	GCAGCGGGCACTATGAGCGG	chr7	100656346	-	none	GGG	GCAGCGGGCACTATGAGCGGGGG	0	NA	NA	NA	GeneID:51412	ACTL6B	TRUE	ACTL6B
1325	GGGAACATCCTGCTCTGCGG	chr9	108863387	+	none	GGG	GGGAACATCCTGCTCTGCGGGGG	0	NA	NA	NA	GeneID:10881	ACTL7A	TRUE	ACTL7A
1326	GTAGGCGATGTGCATTGCAG	chr9	108862902	-	none	GGG	GTAGGCGATGTGCATTGCAGGGG	0	NA	NA	NA	GeneID:10881	ACTL7A	TRUE	ACTL7A
1327	GTAGGCGATGTGCATTGCAG	chr16	25806186	-	6:T>C,14:G>A	AGG	GTAGGCAATGTGCACTGCAGAGG	2	7	15	NA	GeneID:9951	HS3ST4	FALSE	ACTL7A
1328	GTTCCTCGTACTCAAAGCGG	chr9	108863575	-	none	TGG	GTTCCTCGTACTCAAAGCGGTGG	0	NA	NA	NA	GeneID:10881	ACTL7A	TRUE	ACTL7A
1329	TGAAGAACATCTCCGAGCAG	chr9	108863272	-	none	AGG	TGAAGAACATCTCCGAGCAGAGG	0	NA	NA	NA	GeneID:10881	ACTL7A	TRUE	ACTL7A
1330	CCATGAGCTGCTCAACACGG	chr9	108855614	-	none	AGG	CCATGAGCTGCTCAACACGGAGG	0	NA	NA	NA	GeneID:10880	ACTL7B	TRUE	ACTL7B
1331	CCATGAGCTGCTCAACACGG	chr4	182838757	+	12:G>C,15:G>C	AGG	CCATGAGCTGCTGAAGACGGAGG	2	13	16	NA			FALSE	ACTL7B
1332	GATGCAGCTGCTCAATGAGG	chr9	108855212	-	none	CGG	GATGCAGCTGCTCAATGAGGCGG	0	NA	NA	NA	GeneID:10880	ACTL7B	TRUE	ACTL7B
1333	GCTGAAGCACGGCATCGTGG	chr9	108855569	-	none	TGG	GCTGAAGCACGGCATCGTGGTGG	0	NA	NA	NA	GeneID:10880	ACTL7B	TRUE	ACTL7B
1334	GGAACCGCCGGTCCACACGG	chr9	108854775	+	none	AGG	GGAACCGCCGGTCCACACGGAGG	0	NA	NA	NA	GeneID:10880	ACTL7B	TRUE	ACTL7B
1335	CTGGTGGAAAGGCTGCACGC	chr1	17825884	-	none	GGG	CTGGTGGAAAGGCTGCACGCGGG	0	NA	NA	NA	GeneID:81569	ACTL8	TRUE	ACTL8
1336	GAACTCCAGCGTCTTGCCGC	chr1	17825923	-	none	TGG	GAACTCCAGCGTCTTGCCGCTGG	0	NA	NA	NA	GeneID:81569	ACTL8	TRUE	ACTL8
1337	GGACCGAAAGAAGATGCTGG	chr1	17823334	+	none	AGG	GGACCGAAAGAAGATGCTGGAGG	0	NA	NA	NA	GeneID:81569	ACTL8	TRUE	ACTL8
1338	TCTCCAACACAAATGACCAG	chr1	17823250	-	none	AGG	TCTCCAACACAAATGACCAGAGG	0	NA	NA	NA	GeneID:81569	ACTL8	TRUE	ACTL8
1339	TCTCCAACACAAATGACCAG	chr13	32032900	+	5:T>A,18:T>A	TGG	TCTCCTACACAAATGACCTGTGG	2	6	19	NA	GeneID:10129	FRY	FALSE	ACTL8
1340	TCTCCAACACAAATGACCAG	chr2	735627	-	6:C>T,19:T>C	CGG	TCTCCAGCACAAATGACCAACGG	2	7	20	NA			FALSE	ACTL8
1341	ACGACGATGCCGCTGCGCAG	chr19	8698342	+	none	GGG	ACGACGATGCCGCTGCGCAGGGG	0	NA	NA	NA	GeneID:284382	ACTL9	TRUE	ACTL9
1342	ACTGGAACAGCTCCTTGCCC	chr19	8697812	+	none	AGG	ACTGGAACAGCTCCTTGCCCAGG	0	NA	NA	NA	GeneID:284382	ACTL9	TRUE	ACTL9
1343	ACTGGAACAGCTCCTTGCCC	chr17	73189663	-	7:T>G,15:C>A	TGG	ACTGGAAAAGCTCCTGGCCCTGG	2	8	16	NA			FALSE	ACTL9
1344	GCTGGAGCACGACCTCCGAG	chr19	8698286	-	none	TGG	GCTGGAGCACGACCTCCGAGTGG	0	NA	NA	NA	GeneID:284382	ACTL9	TRUE	ACTL9
1345	GTGGCGCCAGATGAGCTCGG	chr19	8698308	+	none	CGG	GTGGCGCCAGATGAGCTCGGCGG	0	NA	NA	NA	GeneID:284382	ACTL9	TRUE	ACTL9
1346	ATCGAAGAGGACTTCCGGGA	chr14	68925595	-	none	TGG	ATCGAAGAGGACTTCCGGGATGG	0	NA	NA	NA	GeneID:87	ACTN1	TRUE	ACTN1
1347	CCAGAGGTAGGCCTTACCTT	chr14	68920988	+	none	CGG	CCAGAGGTAGGCCTTACCTTCGG	0	NA	NA	NA	GeneID:87	ACTN1	TRUE	ACTN1
1348	CCAGAGGTAGGCCTTACCTT	chr6	78623495	-	14:C>A,16:A>G	GGG	CCAGAGGTAGGCCTGATCTTGGG	2	15	17	NA			FALSE	ACTN1
1349	CCAGAGGTAGGCCTTACCTT	chr15	96455533	-	1:T>G,15:C>T	GGG	CAAGAGGTAGGCCTTGCCTTGGG	2	2	16	NA			FALSE	ACTN1
1350	GGATCAAAGCACAGAAGCCG	chr14	68909361	+	none	AGG	GGATCAAAGCACAGAAGCCGAGG	0	NA	NA	NA	GeneID:87	ACTN1	TRUE	ACTN1
1351	TGTCCTGGATGGCAAAGCGC	chr14	68912167	+	none	AGG	TGTCCTGGATGGCAAAGCGCAGG	0	NA	NA	NA	GeneID:87	ACTN1	TRUE	ACTN1
1352	TGTCCTGGATGGCAAAGCGC	chr11	66554099	-	13:C>T,19:T>G	AGG	TGTCCTGGATGGCGAAGCGAAGG	2	14	20	NA	GeneID:89	ACTN3	TRUE	ACTN1
1353	AGGCTGCCCAAACCTGACCG	chr1	236718898	+	none	GGG	AGGCTGCCCAAACCTGACCGGGG	0	NA	NA	NA	GeneID:88	ACTN2	TRUE	ACTN2
1354	ATCGAGGAAGACTTCAGGAA	chr1	236717914	+	none	TGG	ATCGAGGAAGACTTCAGGAATGG	0	NA	NA	NA	GeneID:88	ACTN2	TRUE	ACTN2
1355	ATCGAGGAAGACTTCAGGAA	chr4	103123767	+	3:T>G,17:C>G	GGG	ATCTAGGAAGACTTCAGCAAGGG	2	4	18	NA	GeneID:1062	CENPE	FALSE	ACTN2
1356	ATCGAGGAAGACTTCAGGAA	chr4	106246102	-	3:T>C,17:T>C	AGG	ATCAAGGAAGACTTCAGAAAAGG	2	4	18	NA	GeneID:93627	TBCK	FALSE	ACTN2
1357	GGATGAGTACATGATCCAGG	chr1	236686720	+	none	AGG	GGATGAGTACATGATCCAGGAGG	0	NA	NA	NA	GeneID:88	ACTN2	TRUE	ACTN2
1358	TATCCTGAATAGCAAAGCGA	chr1	236720159	-	none	AGG	TATCCTGAATAGCAAAGCGAAGG	0	NA	NA	NA	GeneID:88	ACTN2	TRUE	ACTN2
1359	ATTGATGAGGACTTCCGAGA	chr19	38700656	+	none	CGG	ATTGATGAGGACTTCCGAGACGG	0	NA	NA	NA	GeneID:81	ACTN4	TRUE	ACTN4
1360	CATGGGCGACTACATGGCCC	chr19	38647825	+	none	AGG	CATGGGCGACTACATGGCCCAGG	0	NA	NA	NA	GeneID:81	ACTN4	TRUE	ACTN4
1361	GGCAACGCAAAGATGACCCT	chr19	38704944	+	none	GGG	GGCAACGCAAAGATGACCCTGGG	0	NA	NA	NA	GeneID:81	ACTN4	TRUE	ACTN4
1362	GGTTACCTAAGCCGGAGCGG	chr19	38701007	+	none	GGG	GGTTACCTAAGCCGGAGCGGGGG	0	NA	NA	NA	GeneID:81	ACTN4	TRUE	ACTN4
1363	ACAGAGCCTTCCCTCAGTGA	chr14	58215261	+	none	TGG	ACAGAGCCTTCCCTCAGTGATGG	0	NA	NA	NA	GeneID:145407;GeneID:55860	C14orf37;ACTR10	TRUE	ACTR10
1364	ACTACCATGCCGCTCTACGA	chr14	58200211	+	none	GGG	ACTACCATGCCGCTCTACGAGGG	0	NA	NA	NA	GeneID:145407;GeneID:55860	C14orf37;ACTR10	TRUE	ACTR10
1365	ATATCCACAATCTAGGACCA	chr14	58211358	-	none	TGG	ATATCCACAATCTAGGACCATGG	0	NA	NA	NA	GeneID:145407;GeneID:55860	C14orf37;ACTR10	TRUE	ACTR10
1366	ATTCGATAATCACAACTCGG	chr14	58209025	-	none	CGG	ATTCGATAATCACAACTCGGCGG	0	NA	NA	NA	GeneID:145407;GeneID:55860	C14orf37;ACTR10	TRUE	ACTR10
1367	ACAGGGTAGAGCCTCCTGAG	chr10	102482006	+	none	AGG	ACAGGGTAGAGCCTCCTGAGAGG	0	NA	NA	NA	GeneID:10121	ACTR1A	TRUE	ACTR1A
1368	AGGCAGGCCACCTACCTCAA	chr10	102482995	+	none	TGG	AGGCAGGCCACCTACCTCAATGG	0	NA	NA	NA	GeneID:10121	ACTR1A	TRUE	ACTR1A
1369	AGGCAGGCCACCTACCTCAA	chr5	139696520	-	2:G>C,3:T>G	AGG	AGCAAGGCCACCTACCTCAAAGG	2	3	4	NA			FALSE	ACTR1A
1370	GCTTTCAATCCGCTATCCCA	chr10	102488241	-	none	TGG	GCTTTCAATCCGCTATCCCATGG	0	NA	NA	NA	GeneID:10121	ACTR1A	TRUE	ACTR1A
1371	GTGGAATACAGTCTCTCCTG	chr10	102481140	+	none	AGG	GTGGAATACAGTCTCTCCTGAGG	0	NA	NA	NA	GeneID:10121	ACTR1A	TRUE	ACTR1A
1372	GTGGAATACAGTCTCTCCTG	chr2	110185050	-	none	AGG	GTGGAATACAGTCTCTCCTGAGG	0	NA	NA	NA	GeneID:4867	NPHP1	TRUE	ACTR1A
1373	GTGGAATACAGTCTCTCCTG	chr1	209800051	-	3:T>C,16:T>G	TGG	GTGAAATACAGTCTCTACTGTGG	2	4	17	NA	GeneID:3664	IRF6	FALSE	ACTR1A
1374	GAACCGGGAGAAGGCGGCAG	chr2	97658942	-	none	AGG	GAACCGGGAGAAGGCGGCAGAGG	0	NA	NA	NA	GeneID:10120	ACTR1B	TRUE	ACTR1B
1375	GAACCGGGAGAAGGCGGCAG	chr16	89071812	-	10:C>T,11:C>T	AGG	GAACCGGGAGGGGGCGGCAGAGG	2	11	12	NA			FALSE	ACTR1B
1376	GAACCGGGAGAAGGCGGCAG	chr7	151689543	+	3:G>C,5:A>G	AGG	GAAGCAGGAGAAGGCGGCAGAGG	2	4	6	NA	GeneID:51422	PRKAG2	FALSE	ACTR1B
1377	GACAACCTCAAACTCAGCCG	chr2	97658441	+	none	AGG	GACAACCTCAAACTCAGCCGAGG	0	NA	NA	NA	GeneID:10120	ACTR1B	TRUE	ACTR1B
1378	GACAACCTCAAACTCAGCCG	chr1	8989158	-	4:G>T,19:G>C	TGG	GACACCCTCAAACTCAGCCCTGG	2	5	20	NA			FALSE	ACTR1B
1379	TCAGCTGCAGACCTTCTCGG	chr2	97659356	-	none	AGG	TCAGCTGCAGACCTTCTCGGAGG	0	NA	NA	NA	GeneID:10120	ACTR1B	TRUE	ACTR1B
1380	TCAGCTGCAGACCTTCTCGG	chr5	124893363	-	0:C>A,1:T>G	TGG	GAAGCTGCAGACCTTCTCGGTGG	2	1	2	NA	GeneID:101927460	LOC101927460	TRUE	ACTR1B
1381	TCCGTCCTAACAGTGTCGGG	chr2	97660639	-	none	CGG	TCCGTCCTAACAGTGTCGGGCGG	0	NA	NA	NA	GeneID:10120	ACTR1B	TRUE	ACTR1B
1382	AAACACATTGTGCTTTCTGG	chr2	65265055	+	none	AGG	AAACACATTGTGCTTTCTGGAGG	0	NA	NA	NA	GeneID:10097	ACTR2	TRUE	ACTR2
1383	AAACACATTGTGCTTTCTGG	chr22	24687809	+	none	AGG	AAACACATTGTGCTTTCTGGAGG	0	NA	NA	NA			TRUE	ACTR2
1384	AAACACATTGTGCTTTCTGG	chr19	20259127	+	none	AGG	AAACACATTGTGCTTTCTGGAGG	0	NA	NA	NA			TRUE	ACTR2
1385	GGGATGACATGAAACACCTG	chr2	65246608	+	none	TGG	GGGATGACATGAAACACCTGTGG	0	NA	NA	NA	GeneID:10097	ACTR2	TRUE	ACTR2
1386	GGGATGACATGAAACACCTG	chr19	20258477	+	9:C>T	TGG	GGGATGACACGAAACACCTGTGG	1	10	NA	NA			TRUE	ACTR2
1387	GGGATGACATGAAACACCTG	chr7	130362774	-	6:C>T,15:G>T	AGG	GGGATGGCATGAAACCCCTGAGG	2	7	16	NA	GeneID:93979	CPA5	FALSE	ACTR2
1388	GGTGTGCGACAACGGCACCG	chr2	65227935	+	none	GGG	GGTGTGCGACAACGGCACCGGGG	0	NA	NA	NA	GeneID:10097	ACTR2	TRUE	ACTR2
1389	GTAGTGGTAGACTCTGGAGA	chr19	20258695	+	none	TGG	GTAGTGGTAGACTCTGGAGATGG	0	NA	NA	NA			TRUE	ACTR2
1390	GTAGTGGTAGACTCTGGAGA	chr2	65253741	+	none	TGG	GTAGTGGTAGACTCTGGAGATGG	0	NA	NA	NA	GeneID:10097	ACTR2	TRUE	ACTR2
1391	ACGGCTGCCGGCCTGTGTGG	chr2	113890287	+	none	TGG	ACGGCTGCCGGCCTGTGTGGTGG	0	NA	NA	NA	GeneID:10096	ACTR3	TRUE	ACTR3
1392	ACGGCTGCCGGCCTGTGTGG	chrX	68771329	+	1:G>C,8:A>C	TGG	AGGGCTGCAGGCCTGTGTGGTGG	2	2	9	NA			TRUE	ACTR3
1393	ACGGCTGCCGGCCTGTGTGG	chr16	27067588	-	8:A>G,15:C>A	AGG	ACGGCTGCTGGCCTGGGTGGAGG	2	9	16	NA	GeneID:162083	C16orf82	TRUE	ACTR3
1394	TAATAGTGGCCAATCCGCCA	chr2	113927338	+	none	TGG	TAATAGTGGCCAATCCGCCATGG	0	NA	NA	NA	GeneID:10096	ACTR3	TRUE	ACTR3
1395	TGGGTGATCAAGCTCAAAGG	chr2	113916910	+	none	AGG	TGGGTGATCAAGCTCAAAGGAGG	0	NA	NA	NA	GeneID:10096	ACTR3	TRUE	ACTR3
1396	TGGGTGATCAAGCTCAAAGG	chrX	68771448	+	11:T>G	AGG	TGGGTGATCAATCTCAAAGGAGG	1	12	NA	NA			TRUE	ACTR3
1397	TGTCACTCATGTCATTCCTG	chr2	113934364	+	none	TGG	TGTCACTCATGTCATTCCTGTGG	0	NA	NA	NA	GeneID:10096	ACTR3	TRUE	ACTR3
1398	TGTCACTCATGTCATTCCTG	chr2	207910085	-	10:G>C	TGG	TGTCACTCATCTCATTCCTGTGG	1	11	NA	NA	GeneID:389072	PLEKHM3	FALSE	ACTR3
1399	TGTCACTCATGTCATTCCTG	chrX	68771837	+	16:G>C,19:A>G	TGG	TGTCACTCATGTCATTGCTATGG	2	17	20	NA			TRUE	ACTR3
1400	AGGACATGACTCCAAAGACG	chr7	152854531	-	none	GGG	AGGACATGACTCCAAAGACGGGG	0	NA	NA	NA	GeneID:57180	ACTR3B	TRUE	ACTR3B
1401	CTCAGCGAGGAGCTCAGCGG	chr7	152852218	+	none	CGG	CTCAGCGAGGAGCTCAGCGGCGG	0	NA	NA	NA	GeneID:57180	ACTR3B	TRUE	ACTR3B
1402	CTCAGCGAGGAGCTCAGCGG	chr6	168638571	+	5:A>C,18:T>G	GGG	CTCAGAGAGGAGCTCAGCTGGGG	2	6	19	NA	GeneID:64094	SMOC2	FALSE	ACTR3B
1403	GAGAGAGGGACTTACAGTCG	chr7	152853572	-	none	AGG	GAGAGAGGGACTTACAGTCGAGG	0	NA	NA	NA	GeneID:57180	ACTR3B	TRUE	ACTR3B
1404	GAGAGAGGGACTTACAGTCG	chr8	116994631	+	13:C>A,19:C>G	TGG	GAGAGAGGGACTTCCAGTCCTGG	2	14	20	NA	GeneID:169026	SLC30A8	FALSE	ACTR3B
1405	TAGAATGTCGTACTCTCAGG	chr7	152852122	+	none	AGG	TAGAATGTCGTACTCTCAGGAGG	0	NA	NA	NA	GeneID:57180	ACTR3B	TRUE	ACTR3B
1406	ATTCCACTGAGCTATCCTCA	chr7	153720421	+	none	AGG	ATTCCACTGAGCTATCCTCAAGG	0	NA	NA	NA			FALSE	ACTR3C
1407	ATTCCACTGAGCTATCCTCA	chr7	150249025	-	none	AGG	ATTCCACTGAGCTATCCTCAAGG	0	NA	NA	NA	GeneID:653857	ACTR3C	TRUE	ACTR3C
1408	ATTCCACTGAGCTATCCTCA	chr2	17562035	+	11:G>C,13:T>A	GGG	ATTCCACTGAGGTTTCCTCAGGG	2	12	14	NA	GeneID:7447	VSNL1	FALSE	ACTR3C
1409	TGACCTTGAGGATAGCTCAG	chr7	150249019	+	none	TGG	TGACCTTGAGGATAGCTCAGTGG	0	NA	NA	NA	GeneID:653857	ACTR3C	TRUE	ACTR3C
1410	TGACCTTGAGGATAGCTCAG	chr7	153720427	-	none	TGG	TGACCTTGAGGATAGCTCAGTGG	0	NA	NA	NA			FALSE	ACTR3C
1411	AGGAGCTCAATGCCCGGCGG	chr20	38755097	+	none	CGG	AGGAGCTCAATGCCCGGCGGCGG	0	NA	NA	NA	GeneID:79913	ACTR5	TRUE	ACTR5
1412	GAGCGCAGCATCCAGCGCAG	chr20	38748745	-	none	TGG	GAGCGCAGCATCCAGCGCAGTGG	0	NA	NA	NA	GeneID:79913	ACTR5	TRUE	ACTR5
1413	GAGCGCAGCATCCAGCGCAG	chr17	83078451	-	17:C>G,18:A>T	GGG	GAGCGCAGCATCCAGCGGTGGGG	2	18	19	NA			FALSE	ACTR5
1414	GAGCGCAGCATCCAGCGCAG	chr11	102268185	+	3:A>C,9:T>A	GGG	GAGAGCAGCTTCCAGCGCAGGGG	2	4	10	NA			FALSE	ACTR5
1415	TGAGCACAGCTACATCGCTG	chr20	38752265	+	none	AGG	TGAGCACAGCTACATCGCTGAGG	0	NA	NA	NA	GeneID:79913	ACTR5	TRUE	ACTR5
1416	TGAGTGCTACGGGATTCCCA	chr20	38750092	+	none	AGG	TGAGTGCTACGGGATTCCCAAGG	0	NA	NA	NA	GeneID:79913	ACTR5	TRUE	ACTR5
1417	AAGAACATTGTCTTGACAGG	chr12	100220027	+	none	AGG	AAGAACATTGTCTTGACAGGAGG	0	NA	NA	NA	GeneID:64431;GeneID:120863	ACTR6;DEPDC4	TRUE	ACTR6
1418	AGCTCCATTATCCAGCACTA	chr12	100200861	-	none	AGG	AGCTCCATTATCCAGCACTAAGG	0	NA	NA	NA	GeneID:64431	ACTR6	TRUE	ACTR6
1419	TAAACCCGATCCCTAAATCC	chr12	100220066	-	none	TGG	TAAACCCGATCCCTAAATCCTGG	0	NA	NA	NA	GeneID:64431;GeneID:120863	ACTR6;DEPDC4	TRUE	ACTR6
1420	TGAGATGACGACCTTAGTGC	chr12	100200847	+	none	TGG	TGAGATGACGACCTTAGTGCTGG	0	NA	NA	NA	GeneID:64431	ACTR6	TRUE	ACTR6
1421	GATGGCTTTATCCAGGCCCA	chr3	53871253	+	none	GGG	GATGGCTTTATCCAGGCCCAGGG	0	NA	NA	NA	GeneID:93973	ACTR8	TRUE	ACTR8
1422	GATGGCTTTATCCAGGCCCA	chr10	30134894	+	7:G>T,11:G>C	CGG	GATGGCTGTATGCAGGCCCACGG	2	8	12	NA			FALSE	ACTR8
1423	GATGTACAGCTCCATCCTAG	chr3	53870103	-	none	TGG	GATGTACAGCTCCATCCTAGTGG	0	NA	NA	NA	GeneID:93973	ACTR8	TRUE	ACTR8
1424	GGACAGTTGGCTCCTAAGGG	chr3	53879949	-	none	AGG	GGACAGTTGGCTCCTAAGGGAGG	0	NA	NA	NA	GeneID:93973	ACTR8	TRUE	ACTR8
1425	GGTCAGTTAAATATTCACCC	chr3	53877313	-	none	AGG	GGTCAGTTAAATATTCACCCAGG	0	NA	NA	NA	GeneID:93973	ACTR8	TRUE	ACTR8
1426	GGTCAGTTAAATATTCACCC	chr1	98706284	+	7:A>T,19:A>C	AGG	GGTCAGTAAAATATTCACCAAGG	2	8	20	NA	GeneID:51375	SNX7	FALSE	ACTR8
1427	AAAGAGCTACGCAAGAGCCG	chrX	128051505	-	none	GGG	AAAGAGCTACGCAAGAGCCGGGG	0	NA	NA	NA	GeneID:139741	ACTRT1	TRUE	ACTRT1
1428	GCAGACATTGTACTCTCCGG	chrX	128051301	-	none	GGG	GCAGACATTGTACTCTCCGGGGG	0	NA	NA	NA	GeneID:139741	ACTRT1	TRUE	ACTRT1
1429	GCAGACATTGTACTCTCCGG	chr14	58704041	+	3:C>G,11:G>A	AGG	GCACACATTGTGCTCTCCGGAGG	2	4	12	NA			FALSE	ACTRT1
1430	GGAGCATACAGACTGCCAGA	chrX	128051472	-	none	TGG	GGAGCATACAGACTGCCAGATGG	0	NA	NA	NA	GeneID:139741	ACTRT1	TRUE	ACTRT1
1431	TTGCATACTCAACAAGGCCG	chrX	128051575	-	none	TGG	TTGCATACTCAACAAGGCCGTGG	0	NA	NA	NA	GeneID:139741	ACTRT1	TRUE	ACTRT1
1432	ATGGAGCTGACCATGTGCCG	chr1	3021779	-	none	GGG	ATGGAGCTGACCATGTGCCGGGG	0	NA	NA	NA	GeneID:140625	ACTRT2	TRUE	ACTRT2
1433	ATGGAGCTGACCATGTGCCG	chr2	133094860	+	5:A>G,19:A>G	CGG	ATGGAACTGACCATGTGCCACGG	2	6	20	NA	GeneID:344148	NCKAP5	FALSE	ACTRT2
1434	ATGGAGCTGACCATGTGCCG	chr10	124171740	+	6:G>C,19:C>G	TGG	ATGGAGGTGACCATGTGCCCTGG	2	7	20	NA			FALSE	ACTRT2
1435	CCGAGAAGGAGCTTTCCCGG	chr1	3022365	+	none	AGG	CCGAGAAGGAGCTTTCCCGGAGG	0	NA	NA	NA	GeneID:140625	ACTRT2	TRUE	ACTRT2
1436	GAAGCATCTTCTCTGCACCA	chr1	3022797	-	none	CGG	GAAGCATCTTCTCTGCACCACGG	0	NA	NA	NA	GeneID:140625	ACTRT2	TRUE	ACTRT2
1437	GAAGCATCTTCTCTGCACCA	chr8	9974217	-	6:T>A,7:A>G	GGG	GAAGCAATTTCTCTGCACCAGGG	2	7	8	NA			FALSE	ACTRT2
1438	GAAGCCGGTCATCCAGCCCG	chr1	3022612	-	none	TGG	GAAGCCGGTCATCCAGCCCGTGG	0	NA	NA	NA	GeneID:140625	ACTRT2	TRUE	ACTRT2
1439	GAACCACTGCCAGCTACCGG	chr3	169769498	-	none	TGG	GAACCACTGCCAGCTACCGGTGG	0	NA	NA	NA	GeneID:84517	ACTRT3	TRUE	ACTRT3
1440	GAACCACTGCCAGCTACCGG	chr3	191683329	-	10:T>G,12:A>C	TGG	GAACCACTGCAATCTACCGGTGG	2	11	13	NA			FALSE	ACTRT3
1441	GGCGGGCTAGAACTCTGCGT	chr3	169769362	-	none	GGG	GGCGGGCTAGAACTCTGCGTGGG	0	NA	NA	NA	GeneID:84517	ACTRT3	TRUE	ACTRT3
1442	TCCAATATTATCCTTGCCGG	chr3	169767657	-	none	GGG	TCCAATATTATCCTTGCCGGGGG	0	NA	NA	NA	GeneID:84517	ACTRT3	TRUE	ACTRT3
1443	TGTGGCAATGAACTACGAAG	chr3	169767880	-	none	AGG	TGTGGCAATGAACTACGAAGAGG	0	NA	NA	NA	GeneID:84517	ACTRT3	TRUE	ACTRT3
1444	ACAGTGGTCCTCATTACCGC	chr2	157780523	+	none	AGG	ACAGTGGTCCTCATTACCGCAGG	0	NA	NA	NA	GeneID:90	ACVR1	TRUE	ACVR1
1445	ACGGGAGGAGAAGATCTTCA	chr2	157770437	+	none	CGG	ACGGGAGGAGAAGATCTTCACGG	0	NA	NA	NA	GeneID:90	ACVR1	TRUE	ACVR1
1446	ACGGGAGGAGAAGATCTTCA	chr20	51036779	+	1:T>C,6:T>G	AGG	ATGGGATGAGAAGATCTTCAAGG	2	2	7	NA			FALSE	ACVR1
1447	AGAGCAATCATGATAAGCAC	chr2	157799446	+	none	AGG	AGAGCAATCATGATAAGCACAGG	0	NA	NA	NA	GeneID:90	ACVR1	TRUE	ACVR1
1448	TAATGAGGCCAACCTCCAAG	chr2	157778291	+	none	TGG	TAATGAGGCCAACCTCCAAGTGG	0	NA	NA	NA	GeneID:90	ACVR1	TRUE	ACVR1
1449	ATCGACTTGAGGGTGCCCAG	chr12	51975482	+	none	TGG	ATCGACTTGAGGGTGCCCAGTGG	0	NA	NA	NA	GeneID:91	ACVR1B	TRUE	ACVR1B
1450	ATGGCACCTGGACACAGCTG	chr12	51984001	+	none	TGG	ATGGCACCTGGACACAGCTGTGG	0	NA	NA	NA	GeneID:91	ACVR1B	TRUE	ACVR1B
1451	ATGGCACCTGGACACAGCTG	chr7	133910922	-	4:A>G,5:G>T	GGG	ATGGTCCCTGGACACAGCTGGGG	2	5	6	NA	GeneID:60412	EXOC4	FALSE	ACVR1B
1452	ATGGCACCTGGACACAGCTG	chr8	22159959	+	0:C>A,10:C>G	AGG	CTGGCACCTGCACACAGCTGAGG	2	1	11	NA	GeneID:6440	SFTPC	FALSE	ACVR1B
1453	GAACAGGAGGAACACCGGGC	chr12	51976392	-	none	CGG	GAACAGGAGGAACACCGGGCCGG	0	NA	NA	NA	GeneID:91	ACVR1B	TRUE	ACVR1B
1454	GGAAGCAGAGATATACCAGA	chr12	51981125	+	none	CGG	GGAAGCAGAGATATACCAGACGG	0	NA	NA	NA	GeneID:91	ACVR1B	TRUE	ACVR1B
1455	GGAAGCAGAGATATACCAGA	chr7	139084127	+	1:C>G,18:A>G	GGG	GCAAGCAGAGATATACCAAAGGG	2	2	19	NA	GeneID:56829	ZC3HAV1	FALSE	ACVR1B
1456	AATAATGATGGCCAGCTCCA	chr2	157556282	+	none	TGG	AATAATGATGGCCAGCTCCATGG	0	NA	NA	NA	GeneID:130399	ACVR1C	TRUE	ACVR1C
1457	GCATCAGTCATGCTAACCAA	chr2	157587329	-	none	TGG	GCATCAGTCATGCTAACCAATGG	0	NA	NA	NA	GeneID:130399	ACVR1C	TRUE	ACVR1C
1458	TGAGGCAGAAATTTACCAGA	chr2	157550215	-	none	CGG	TGAGGCAGAAATTTACCAGACGG	0	NA	NA	NA	GeneID:130399	ACVR1C	TRUE	ACVR1C
1459	TGAGGCAGAAATTTACCAGA	chr6	37379557	+	1:C>G,13:G>T	GGG	TCAGGCAGAAATTGACCAGAGGG	2	2	14	NA	GeneID:9025	RNF8	FALSE	ACVR1C
1460	TGAGGCAGAAATTTACCAGA	chr6	467056	-	4:A>C,10:A>T	GGG	TGAGTCAGAATTTTACCAGAGGG	2	5	11	NA			FALSE	ACVR1C
1461	TTTACTGGGAAATAGCCCGG	chr2	157541105	-	none	AGG	TTTACTGGGAAATAGCCCGGAGG	0	NA	NA	NA	GeneID:130399	ACVR1C	TRUE	ACVR1C
1462	AAGTCTGCAGGCGATACCCA	chr2	147920317	+	none	TGG	AAGTCTGCAGGCGATACCCATGG	0	NA	NA	NA	GeneID:92	ACVR2A	TRUE	ACVR2A
1463	ATATGCCAATCCTCTAGCCA	chr2	147918516	-	none	TGG	ATATGCCAATCCTCTAGCCATGG	0	NA	NA	NA	GeneID:92	ACVR2A	TRUE	ACVR2A
1464	ATGGTGACAAAGATAAACGG	chr2	147896396	+	none	CGG	ATGGTGACAAAGATAAACGGCGG	0	NA	NA	NA	GeneID:92	ACVR2A	TRUE	ACVR2A
1465	GAGTTGGAACAAGTACAGGA	chr2	147899876	-	none	GGG	GAGTTGGAACAAGTACAGGAGGG	0	NA	NA	NA	GeneID:92	ACVR2A	TRUE	ACVR2A
1466	ACAGCAGCAGAAGTACACCT	chr3	38477892	-	none	GGG	ACAGCAGCAGAAGTACACCTGGG	0	NA	NA	NA	GeneID:93	ACVR2B	TRUE	ACVR2B
1467	ACAGCAGCAGAAGTACACCT	chr5	11863899	+	1:A>C,3:T>G	AGG	AAATCAGCAGAAGTACACCTAGG	2	2	4	NA	GeneID:1501	CTNND2	FALSE	ACVR2B
1468	AGCGGCCTGGAGCGCTGCGA	chr3	38477363	+	none	AGG	AGCGGCCTGGAGCGCTGCGAAGG	0	NA	NA	NA	GeneID:93	ACVR2B	TRUE	ACVR2B
1469	AGGAGGGCGAGGGCCACCCA	chr3	38454334	-	none	GGG	AGGAGGGCGAGGGCCACCCAGGG	0	NA	NA	NA	GeneID:100128640;GeneID:93	ACVR2B-AS1;ACVR2B	TRUE	ACVR2B
1470	AGGAGGGCGAGGGCCACCCA	chr11	125086148	-	2:G>C,7:A>G	GGG	AGCAGGGTGAGGGCCACCCAGGG	2	3	8	NA	GeneID:219855	SLC37A2	TRUE	ACVR2B
1471	AGGAGGGCGAGGGCCACCCA	chr12	124779482	+	3:G>A,6:A>G	GGG	AGGGGGACGAGGGCCACCCAGGG	2	4	7	NA	GeneID:949	SCARB1	FALSE	ACVR2B
1472	ATGGATGTCCACATGACCGT	chr3	38478269	-	none	AGG	ATGGATGTCCACATGACCGTAGG	0	NA	NA	NA	GeneID:93	ACVR2B	TRUE	ACVR2B
1473	GCATCAGAAGGCCTTTCCTG	chr12	51912491	-	none	GGG	GCATCAGAAGGCCTTTCCTGGGG	0	NA	NA	NA	GeneID:94	ACVRL1	TRUE	ACVRL1
1474	GCATCAGAAGGCCTTTCCTG	chr7	1845880	-	3:C>A,7:C>T	GGG	GCAGCAGGAGGCCTTTCCTGGGG	2	4	8	NA	GeneID:8379	MAD1L1	TRUE	ACVRL1
1475	GTAGTGGTTGACGAACTCGG	chr12	51913281	-	none	TGG	GTAGTGGTTGACGAACTCGGTGG	0	NA	NA	NA	GeneID:94	ACVRL1	TRUE	ACVRL1
1476	GTTGCGGGAGGTCATGTCTG	chr12	51915236	-	none	AGG	GTTGCGGGAGGTCATGTCTGAGG	0	NA	NA	NA	GeneID:94	ACVRL1	TRUE	ACVRL1
1477	TGGGCCTGTGGCATGTCCGA	chr12	51913657	+	none	CGG	TGGGCCTGTGGCATGTCCGACGG	0	NA	NA	NA	GeneID:94	ACVRL1	TRUE	ACVRL1
1478	CATGACCAGCAAGGGTCCCG	chr3	51984063	+	none	AGG	CATGACCAGCAAGGGTCCCGAGG	0	NA	NA	NA	GeneID:100526760;GeneID:95	ABHD14A-ACY1;ACY1	TRUE	ACY1
1479	CATGACCAGCAAGGGTCCCG	chr2	197302062	+	2:G>T,5:A>C	AGG	CAGGAACAGCAAGGGTCCCGAGG	2	3	6	NA	GeneID:91526;GeneID:101927547	ANKRD44;ANKRD44-IT1	FALSE	ACY1
1480	GACCAGCAAGGGTCCCGAGG	chr3	51984066	+	none	AGG	GACCAGCAAGGGTCCCGAGGAGG	0	NA	NA	NA	GeneID:100526760;GeneID:95	ABHD14A-ACY1;ACY1	TRUE	ACY1
1481	GCTGGACAGTGCGGATACGC	chr3	51984123	-	none	AGG	GCTGGACAGTGCGGATACGCAGG	0	NA	NA	NA	GeneID:100526760;GeneID:95	ABHD14A-ACY1;ACY1	TRUE	ACY1
1482	TGGCGGAAGAGCGTCACCGA	chr3	51984097	-	none	TGG	TGGCGGAAGAGCGTCACCGATGG	0	NA	NA	NA	GeneID:100526760;GeneID:95	ABHD14A-ACY1;ACY1	TRUE	ACY1
1483	GAGAGCTGAACCAGCTGCTG	chr11	67645823	-	none	GGG	GAGAGCTGAACCAGCTGCTGGGG	0	NA	NA	NA	GeneID:91703	ACY3	TRUE	ACY3
1484	GAGAGCTGAACCAGCTGCTG	chr2	153481117	-	11:A>G,17:T>G	GGG	GAGAGCTGAACTAGCTGATGGGG	2	12	18	NA			FALSE	ACY3
1485	GAGAGCTGAACCAGCTGCTG	chr12	117006102	+	1:G>A,9:G>A	GGG	GGGAGCTGAGCCAGCTGCTGGGG	2	2	10	NA	GeneID:26259	FBXW8	FALSE	ACY3
1486	GATGGAAGCCTATAGACCCG	chr11	67644827	-	none	TGG	GATGGAAGCCTATAGACCCGTGG	0	NA	NA	NA	GeneID:91703	ACY3	TRUE	ACY3
1487	GGTCATGGTCCACGTAGCGG	chr11	67646838	+	none	CGG	GGTCATGGTCCACGTAGCGGCGG	0	NA	NA	NA	GeneID:91703	ACY3	TRUE	ACY3
1488	TCAGCCCGCAGCACACCCTG	chr11	67645109	+	none	TGG	TCAGCCCGCAGCACACCCTGTGG	0	NA	NA	NA	GeneID:91703	ACY3	TRUE	ACY3
1489	ACAGTGCAAGGACAATTGCA	chr14	75053585	-	none	AGG	ACAGTGCAAGGACAATTGCAAGG	0	NA	NA	NA	GeneID:97	ACYP1	TRUE	ACYP1
1490	ATTGCAAGGTCCCATCTCCA	chr14	75053571	-	none	AGG	ATTGCAAGGTCCCATCTCCAAGG	0	NA	NA	NA	GeneID:97	ACYP1	TRUE	ACYP1
1491	ATTGTCCTTGCACTGTGCCC	chr14	75053589	+	none	CGG	ATTGTCCTTGCACTGTGCCCCGG	0	NA	NA	NA	GeneID:97	ACYP1	TRUE	ACYP1
1492	TGGGTCCAGAACACTGACCG	chr14	75053609	-	none	GGG	TGGGTCCAGAACACTGACCGGGG	0	NA	NA	NA	GeneID:97	ACYP1	TRUE	ACYP1
1493	ACCGTGACAGGCCAAGTGCA	chr2	54138701	+	none	GGG	ACCGTGACAGGCCAAGTGCAGGG	0	NA	NA	NA	GeneID:98	ACYP2	TRUE	ACYP2
1494	ACCGTGACAGGCCAAGTGCA	chr7	158026791	+	11:T>C,14:G>A	AGG	ACCGTGACAGGTCAGGTGCAAGG	2	12	15	NA	GeneID:5799	PTPRN2	FALSE	ACYP2
1495	CGCCCAGTCACTCAAATCCG	chr2	54115706	+	none	TGG	CGCCCAGTCACTCAAATCCGTGG	0	NA	NA	NA	GeneID:98	ACYP2	TRUE	ACYP2
1496	GAGTGACTGGGCGGTAGACA	chr2	54115699	-	none	TGG	GAGTGACTGGGCGGTAGACATGG	0	NA	NA	NA	GeneID:98	ACYP2	TRUE	ACYP2
1497	TGGGTGAAGAATACCAGCAA	chr2	54138677	+	none	AGG	TGGGTGAAGAATACCAGCAAAGG	0	NA	NA	NA	GeneID:98	ACYP2	TRUE	ACYP2
1498	TGGGTGAAGAATACCAGCAA	chr8	73001630	+	0:G>T,2:T>G	AGG	GGTGTGAAGAATACCAGCAAAGG	2	1	3	NA			FALSE	ACYP2
1499	AGAGGGCGTGGTGTATGTGG	chr20	44626522	-	none	AGG	AGAGGGCGTGGTGTATGTGGAGG	0	NA	NA	NA	GeneID:100	ADA	TRUE	ADA
1500	AGAGGGCGTGGTGTATGTGG	chr13	102850816	+	0:T>A,1:C>G	AGG	TCAGGGCGTGGTGTATGTGGAGG	2	1	2	NA	GeneID:100533467;GeneID:2073	BIVM-ERCC5;ERCC5	FALSE	ADA
1501	AGAGGGCGTGGTGTATGTGG	chr11	121721995	+	8:G>T,14:G>A	TGG	AGAGGGCGGGGTGTGTGTGGTGG	2	9	15	NA			FALSE	ADA
1502	GAAGGCGGGCGTCTGGGCCA	chr20	44651586	+	none	TGG	GAAGGCGGGCGTCTGGGCCATGG	0	NA	NA	NA	GeneID:100	ADA	TRUE	ADA
1503	GCTGCTGAACGTCATTGGCA	chr20	44629110	-	none	TGG	GCTGCTGAACGTCATTGGCATGG	0	NA	NA	NA	GeneID:100	ADA	TRUE	ADA
1504	GCTGCTGAACGTCATTGGCA	chr12	82151001	-	6:G>C,9:C>G	AGG	GCTGCTCAAGGTCATTGGCAAGG	2	7	10	NA			FALSE	ADA
1505	GTGGCGCATGCAGCACAGGA	chr20	44625575	+	none	TGG	GTGGCGCATGCAGCACAGGATGG	0	NA	NA	NA	GeneID:100	ADA	TRUE	ADA
1506	GTGGCGCATGCAGCACAGGA	chr9	91782656	-	5:T>C,14:G>T	CGG	GTGGCACATGCAGCCCAGGACGG	2	6	15	NA	GeneID:4920	ROR2	FALSE	ADA
1507	AAGACGATAACTACACCCAC	chr4	122380159	+	none	AGG	AAGACGATAACTACACCCACAGG	0	NA	NA	NA	GeneID:132612	ADAD1	TRUE	ADAD1
1508	CAAGTGACAAATTGACCAGA	chr4	122412713	+	none	TGG	CAAGTGACAAATTGACCAGATGG	0	NA	NA	NA	GeneID:132612	ADAD1	TRUE	ADAD1
1509	GAGGTTGTAGCTATAGGCAC	chr4	122407918	+	none	AGG	GAGGTTGTAGCTATAGGCACAGG	0	NA	NA	NA	GeneID:132612	ADAD1	TRUE	ADAD1
1510	GGGAATTGCAGTGATACCAG	chr4	122415383	+	none	AGG	GGGAATTGCAGTGATACCAGAGG	0	NA	NA	NA	GeneID:132612	ADAD1	TRUE	ADAD1
1511	CAAGACGGAGGCCAAACAGC	chr16	84194511	+	none	AGG	CAAGACGGAGGCCAAACAGCAGG	0	NA	NA	NA	GeneID:161931	ADAD2	TRUE	ADAD2
1512	CAAGACGGAGGCCAAACAGC	chr1	247374300	-	15:G>T	TGG	CAAGACGGAGGCCAACCAGCTGG	1	16	NA	NA			FALSE	ADAD2
1513	GAAGGAGATCTACAAGCTGG	chr16	84195320	+	none	TGG	GAAGGAGATCTACAAGCTGGTGG	0	NA	NA	NA	GeneID:161931	ADAD2	TRUE	ADAD2
1514	GCGAGCGCTCGTCCAACAGG	chr16	84195126	-	none	AGG	GCGAGCGCTCGTCCAACAGGAGG	0	NA	NA	NA	GeneID:161931	ADAD2	TRUE	ADAD2
1515	TGGGCGGGTAGCGGTCGCCA	chr16	84191323	-	none	GGG	TGGGCGGGTAGCGGTCGCCAGGG	0	NA	NA	NA	GeneID:161931	ADAD2	TRUE	ADAD2
1516	AAACTCCAAGCCTTACCCAG	chr15	43349041	-	none	TGG	AAACTCCAAGCCTTACCCAGTGG	0	NA	NA	NA	GeneID:161823	ADAL	TRUE	ADAL
1517	ACAGCACCAGATCTGAACTG	chr15	43351880	+	none	AGG	ACAGCACCAGATCTGAACTGAGG	0	NA	NA	NA	GeneID:161823	ADAL	TRUE	ADAL
1518	ACAGCACCAGATCTGAACTG	chr8	6553070	+	12:G>C,14:C>G	CGG	ACAGCACCAGATGTCAACTGCGG	2	13	15	NA	GeneID:79648;GeneID:285	MCPH1;ANGPT2	FALSE	ADAL
1519	GAGGCAACATCGGATACCAC	chr15	43349022	+	none	TGG	GAGGCAACATCGGATACCACTGG	0	NA	NA	NA	GeneID:161823	ADAL	TRUE	ADAL
1520	TTACAGTAGGGTCTCCACTG	chr15	43345964	-	none	AGG	TTACAGTAGGGTCTCCACTGAGG	0	NA	NA	NA	GeneID:161823	ADAL	TRUE	ADAL
1521	TTACAGTAGGGTCTCCACTG	chr8	1631311	+	6:A>T,12:G>C	AGG	TTACAGAAGGGTGTCCACTGAGG	2	7	13	NA	GeneID:9228	DLGAP2	FALSE	ADAL
1522	ACGAGAAGCTGTGATTGCCC	chr15	58646056	-	none	AGG	ACGAGAAGCTGTGATTGCCCAGG	0	NA	NA	NA	GeneID:102	ADAM10	TRUE	ADAM10
1523	CATAAATACGGTCCTCAGGG	chr15	58665169	-	none	GGG	CATAAATACGGTCCTCAGGGGGG	0	NA	NA	NA	GeneID:102	ADAM10	TRUE	ADAM10
1524	TCTGCTCCTCTCCTGGGCGG	chr15	58749491	-	none	CGG	TCTGCTCCTCTCCTGGGCGGCGG	0	NA	NA	NA	GeneID:102	ADAM10	TRUE	ADAM10
1525	TCTGCTCCTCTCCTGGGCGG	chr12	108310961	-	0:G>A,7:T>G	GGG	CCTGCTCATCTCCTGGGCGGGGG	2	1	8	NA	GeneID:1240	CMKLR1	FALSE	ADAM10
1526	TTCCATCAATAACAGACCCA	chr15	58679240	+	none	TGG	TTCCATCAATAACAGACCCATGG	0	NA	NA	NA	GeneID:102	ADAM10	TRUE	ADAM10
1527	TTCCATCAATAACAGACCCA	chr3	143723194	-	10:G>T,14:A>C	GGG	TTCCATCAATCACATACCCAGGG	2	11	15	NA	GeneID:285195	SLC9A9	FALSE	ADAM10
1528	TTCCATCAATAACAGACCCA	chr4	151843223	+	8:T>A,11:T>A	GGG	TTCCATCATTATCAGACCCAGGG	2	9	12	NA			FALSE	ADAM10
1529	GGAGGAATGAGCGAGCCATG	chr17	44759182	+	none	AGG	GGAGGAATGAGCGAGCCATGAGG	0	NA	NA	NA	GeneID:4185	ADAM11	TRUE	ADAM11
1530	GGAGGAATGAGCGAGCCATG	chr6	110415327	+	6:G>A,16:A>C	TGG	GGAGGAGTGAGCGAGCAATGTGG	2	7	17	NA	GeneID:8528	DDO	FALSE	ADAM11
1531	GGTCCGCCAGGAGCCACCAG	chr17	44759869	+	none	GGG	GGTCCGCCAGGAGCCACCAGGGG	0	NA	NA	NA	GeneID:4185	ADAM11	TRUE	ADAM11
1532	GTGGCGCTCCACGTATTGCG	chr17	44769995	-	none	AGG	GTGGCGCTCCACGTATTGCGAGG	0	NA	NA	NA	GeneID:4185	ADAM11	TRUE	ADAM11
1533	TGGGATGACGAAACTCACCT	chr17	44769733	-	none	GGG	TGGGATGACGAAACTCACCTGGG	0	NA	NA	NA	GeneID:4185	ADAM11	TRUE	ADAM11
1534	AGTGAAGAGCTTCGACTCCA	chr10	126330413	-	none	AGG	AGTGAAGAGCTTCGACTCCAAGG	0	NA	NA	NA	GeneID:8038	ADAM12	TRUE	ADAM12
1535	GCAGGGCGCGAGCAGAGCAC	chr10	126388067	+	none	CGG	GCAGGGCGCGAGCAGAGCACCGG	0	NA	NA	NA	GeneID:8038	ADAM12	TRUE	ADAM12
1536	GCAGGGCGCGAGCAGAGCAC	chr4	5893313	+	12:G>C,18:G>A	GGG	GCAGGGCGCGAGGAGAGCGCGGG	2	13	19	NA			FALSE	ADAM12
1537	GCAGGGCGCGAGCAGAGCAC	chr20	10534706	+	7:T>G,8:G>C	AGG	GCAGGGCTGGAGCAGAGCACAGG	2	8	9	NA	GeneID:128710	SLX4IP	FALSE	ADAM12
1538	TACCGTGTAATTTCGAGCGA	chr10	126155223	+	none	GGG	TACCGTGTAATTTCGAGCGAGGG	0	NA	NA	NA	GeneID:8038	ADAM12	TRUE	ADAM12
1539	TAGGGTCACTGTTACTACCA	chr10	126135643	-	none	TGG	TAGGGTCACTGTTACTACCATGG	0	NA	NA	NA	GeneID:8038	ADAM12	TRUE	ADAM12
1540	CCAGCCCGATGGCACTCGGG	chr1	155053945	+	none	TGG	CCAGCCCGATGGCACTCGGGTGG	0	NA	NA	NA	GeneID:8751	ADAM15	TRUE	ADAM15
1541	GAAGCTATACCCTGGAGCAG	chr1	155054339	+	none	GGG	GAAGCTATACCCTGGAGCAGGGG	0	NA	NA	NA	GeneID:8751	ADAM15	TRUE	ADAM15
1542	GGTAACAGAGACCAAGACTG	chr1	155055800	+	none	TGG	GGTAACAGAGACCAAGACTGTGG	0	NA	NA	NA	GeneID:8751	ADAM15	TRUE	ADAM15
1543	TAATTGGGAGATCGTCCTGA	chr1	155052737	-	none	AGG	TAATTGGGAGATCGTCCTGAAGG	0	NA	NA	NA	GeneID:8751	ADAM15	TRUE	ADAM15
1544	AGTTTGTGGGAACTCGAGGG	chr2	9505262	-	none	TGG	AGTTTGTGGGAACTCGAGGGTGG	0	NA	NA	NA	GeneID:6868	ADAM17	TRUE	ADAM17
1545	AGTTTGTGGGAACTCGAGGG	chr5	90037719	+	1:C>G,19:C>G	TGG	ACTTTGTGGGAACTCGAGGCTGG	2	2	20	NA			FALSE	ADAM17
1546	CAGCACGAAAGGAACCACGC	chr2	9555557	+	none	TGG	CAGCACGAAAGGAACCACGCTGG	0	NA	NA	NA	GeneID:6868	ADAM17	TRUE	ADAM17
1547	GGAGCAGAACATGATCCGGA	chr2	9510069	-	none	TGG	GGAGCAGAACATGATCCGGATGG	0	NA	NA	NA	GeneID:6868	ADAM17	TRUE	ADAM17
1548	TCTCCCAGAGCAAACAGCCA	chr2	9518122	-	none	TGG	TCTCCCAGAGCAAACAGCCATGG	0	NA	NA	NA	GeneID:6868	ADAM17	TRUE	ADAM17
1549	TCTCCCAGAGCAAACAGCCA	chr11	13292816	+	10:G>C,16:C>G	AGG	TCTCCCAGAGGAAACACCCAAGG	2	11	17	NA	GeneID:406	ARNTL	FALSE	ADAM17
1550	AACGGGACTATCTCATCCTA	chr8	39637654	+	none	CGG	AACGGGACTATCTCATCCTACGG	0	NA	NA	NA	GeneID:8749	ADAM18	TRUE	ADAM18
1551	ATGACAGTGAAGTTTCAGAG	chr8	39585326	+	none	AGG	ATGACAGTGAAGTTTCAGAGAGG	0	NA	NA	NA	GeneID:8749	ADAM18	TRUE	ADAM18
1552	ATGACAGTGAAGTTTCAGAG	chr3	78982370	+	2:T>G,12:C>T	AGG	ATTACAGTGAAGCTTCAGAGAGG	2	3	13	NA	GeneID:6091	ROBO1	FALSE	ADAM18
1553	CAGATGCATTGCCATTACCA	chr8	39609481	+	none	AGG	CAGATGCATTGCCATTACCAAGG	0	NA	NA	NA	GeneID:8749	ADAM18	TRUE	ADAM18
1554	GGAAGACTGCAAGCCCACGA	chr8	39584655	+	none	AGG	GGAAGACTGCAAGCCCACGAAGG	0	NA	NA	NA	GeneID:8749	ADAM18	TRUE	ADAM18
1555	AACTTCACACATGTTCCCGT	chr5	157509392	+	none	GGG	AACTTCACACATGTTCCCGTGGG	0	NA	NA	NA	GeneID:8728	ADAM19	TRUE	ADAM19
1556	GCACTCCAAGCCCACCACCA	chr5	157519888	-	none	GGG	GCACTCCAAGCCCACCACCAGGG	0	NA	NA	NA	GeneID:8728	ADAM19	TRUE	ADAM19
1557	GTATGTGGAGCTTTACCTCG	chr5	157518839	-	none	TGG	GTATGTGGAGCTTTACCTCGTGG	0	NA	NA	NA	GeneID:8728	ADAM19	TRUE	ADAM19
1558	GTCACGCTCAGCACTTGCCG	chr5	157530815	-	none	AGG	GTCACGCTCAGCACTTGCCGAGG	0	NA	NA	NA	GeneID:8728	ADAM19	TRUE	ADAM19
1559	AAAGGAAGGAATTGAATCGC	chr8	39837137	-	none	AGG	AAAGGAAGGAATTGAATCGCAGG	0	NA	NA	NA	GeneID:2515	ADAM2	TRUE	ADAM2
1560	AAGCCAACTGAAGACTCCAG	chr8	39821107	+	none	GGG	AAGCCAACTGAAGACTCCAGGGG	0	NA	NA	NA	GeneID:2515	ADAM2	TRUE	ADAM2
1561	TGTACAGACACATTTGGCAA	chr8	39766849	-	none	AGG	TGTACAGACACATTTGGCAAAGG	0	NA	NA	NA	GeneID:2515	ADAM2	TRUE	ADAM2
1562	TGTGATGCAAACTATGCAGG	chr8	39786986	-	none	AGG	TGTGATGCAAACTATGCAGGAGG	0	NA	NA	NA	GeneID:2515	ADAM2	TRUE	ADAM2
1563	AGTGACCCTGATGTGCACCA	chr14	70524718	+	none	GGG	AGTGACCCTGATGTGCACCAGGG	0	NA	NA	NA	GeneID:8748	ADAM20	TRUE	ADAM20
1564	AGTGACCCTGATGTGCACCA	chr14	70247621	+	14:A>G,18:T>C	GGG	AGTGACCCTGATGTACACTAGGG	2	15	19	NA	GeneID:145241	ADAM21P1	TRUE	ADAM20
1565	AGTGACCCTGATGTGCACCA	chrX	150468192	+	5:T>C,6:T>C	AGG	AGTGATTCTGATGTGCACCAAGG	2	6	7	NA	GeneID:10046	MAMLD1	FALSE	ADAM20
1566	GAAGGGCTGATCCTGGAGCA	chr14	70524445	+	none	GGG	GAAGGGCTGATCCTGGAGCAGGG	0	NA	NA	NA	GeneID:8748	ADAM20	TRUE	ADAM20
1567	GAAGGGCTGATCCTGGAGCA	chr1	20343922	-	18:A>G,19:C>T	GGG	GAAGGGCTGATCCTGGAGTGGGG	2	19	20	NA	GeneID:127731	VWA5B1	FALSE	ADAM20
1568	TACCAAGAAATCAACACCCA	chr14	70523147	-	none	AGG	TACCAAGAAATCAACACCCAAGG	0	NA	NA	NA	GeneID:8748	ADAM20	TRUE	ADAM20
1569	TACCAAGAAATCAACACCCA	chr13	82489706	+	9:T>A,11:T>C	AGG	TACCAAGAATTTAACACCCAAGG	2	10	12	NA			FALSE	ADAM20
1570	TCAAATCCACTTCCTACCAG	chr14	70523951	-	none	TGG	TCAAATCCACTTCCTACCAGTGG	0	NA	NA	NA	GeneID:8748	ADAM20	TRUE	ADAM20
1571	AGTAGGCACTGTCACTACAG	chr14	70458983	-	none	GGG	AGTAGGCACTGTCACTACAGGGG	0	NA	NA	NA	GeneID:8747	ADAM21	TRUE	ADAM21
1572	AGTAGGCACTGTCACTACAG	chr14	70246156	+	6:A>C	GGG	AGTAGGAACTGTCACTACAGGGG	1	7	NA	NA	GeneID:145241	ADAM21P1	TRUE	ADAM21
1573	AGTAGGCACTGTCACTACAG	chr3	145750275	+	1:A>G,16:G>A	AGG	AATAGGCACTGTCACTGCAGAGG	2	2	17	NA			FALSE	ADAM21
1574	ATGAAGACCACCTTAAACCA	chr14	70458648	+	none	GGG	ATGAAGACCACCTTAAACCAGGG	0	NA	NA	NA	GeneID:8747	ADAM21	TRUE	ADAM21
1575	ATGAAGACCACCTTAAACCA	chr14	70246491	-	none	GGG	ATGAAGACCACCTTAAACCAGGG	0	NA	NA	NA	GeneID:145241	ADAM21P1	TRUE	ADAM21
1576	TATGAAGACCACCTTAAACC	chr14	70458647	+	none	AGG	TATGAAGACCACCTTAAACCAGG	0	NA	NA	NA	GeneID:8747	ADAM21	TRUE	ADAM21
1577	TATGAAGACCACCTTAAACC	chr14	70246492	-	none	AGG	TATGAAGACCACCTTAAACCAGG	0	NA	NA	NA	GeneID:145241	ADAM21P1	TRUE	ADAM21
1578	TATGAAGACCACCTTAAACC	chr14	92038218	+	0:A>T,6:C>G	TGG	AATGAACACCACCTTAAACCTGG	2	1	7	NA	GeneID:9321	TRIP11	FALSE	ADAM21
1579	TTGCAGCACACTCATATCAA	chr14	70459236	+	none	TGG	TTGCAGCACACTCATATCAATGG	0	NA	NA	NA	GeneID:8747	ADAM21	TRUE	ADAM21
1580	TTGCAGCACACTCATATCAA	chr14	70245903	-	none	TGG	TTGCAGCACACTCATATCAATGG	0	NA	NA	NA	GeneID:145241	ADAM21P1	TRUE	ADAM21
1581	ACTGCGCCTCATCTACCGCT	chr7	87935095	+	none	CGG	ACTGCGCCTCATCTACCGCTCGG	0	NA	NA	NA	GeneID:53616	ADAM22	TRUE	ADAM22
1582	GAGAATGAATGACGTTCCAA	chr7	87978375	-	none	AGG	GAGAATGAATGACGTTCCAAAGG	0	NA	NA	NA	GeneID:53616	ADAM22	TRUE	ADAM22
1583	GAGAATGAATGACGTTCCAA	chr5	174648274	+	8:G>A,12:T>C	GGG	GAGAATGAGTGATGTTCCAAGGG	2	9	13	NA			FALSE	ADAM22
1584	TACTACCAGGGCCATATCCG	chr7	88108190	+	none	AGG	TACTACCAGGGCCATATCCGAGG	0	NA	NA	NA	GeneID:53616	ADAM22	TRUE	ADAM22
1585	TGACGGCAGCACCATGCAGG	chr7	87934452	+	none	CGG	TGACGGCAGCACCATGCAGGCGG	0	NA	NA	NA	GeneID:53616	ADAM22	TRUE	ADAM22
1586	TGACGGCAGCACCATGCAGG	chr8	41615279	-	2:C>T,11:C>G	CGG	TGGCGGCAGCAGCATGCAGGCGG	2	3	12	NA	GeneID:137964	AGPAT6	FALSE	ADAM22
1587	AAGAATGAATTTGGAGCCGA	chr2	206481271	-	none	AGG	AAGAATGAATTTGGAGCCGAAGG	0	NA	NA	NA	GeneID:8745	ADAM23	TRUE	ADAM23
1588	AAGGACGAGAAGCAGGCGGC	chr2	206443996	-	none	AGG	AAGGACGAGAAGCAGGCGGCAGG	0	NA	NA	NA	GeneID:8745	ADAM23	TRUE	ADAM23
1589	AAGGACGAGAAGCAGGCGGC	chr11	69139527	+	9:G>A,17:A>G	AGG	AAGGACGAGGAGCAGGCAGCAGG	2	10	18	NA	GeneID:219931	TPCN2	FALSE	ADAM23
1590	AAGGACGAGAAGCAGGCGGC	chr18	36671785	+	5:G>C,18:A>G	AGG	AAGGAGGAGAAGCAGGCGACAGG	2	6	19	NA	GeneID:80206	FHOD3	FALSE	ADAM23
1591	AGGCGTCAAAGACTCCAAGG	chr2	206542086	+	none	TGG	AGGCGTCAAAGACTCCAAGGTGG	0	NA	NA	NA	GeneID:8745	ADAM23	TRUE	ADAM23
1592	TGGGAAACCACAGTACTCTA	chr2	206530926	+	none	AGG	TGGGAAACCACAGTACTCTAAGG	0	NA	NA	NA	GeneID:8745	ADAM23	TRUE	ADAM23
1593	GTGGGTCGGATAATTTGCCC	chr8	24341629	+	none	TGG	GTGGGTCGGATAATTTGCCCTGG	0	NA	NA	NA	GeneID:10863	ADAM28	TRUE	ADAM28
1594	TAGGCAATGGAGCATTAAAG	chr8	24331230	-	none	AGG	TAGGCAATGGAGCATTAAAGAGG	0	NA	NA	NA	GeneID:10863	ADAM28	TRUE	ADAM28
1595	TGTGGTGATCTCCTTTCCAG	chr8	24310206	-	none	TGG	TGTGGTGATCTCCTTTCCAGTGG	0	NA	NA	NA	GeneID:10863	ADAM28	TRUE	ADAM28
1596	TTATGACAGCACCTGTGGGA	chr8	24313495	+	none	TGG	TTATGACAGCACCTGTGGGATGG	0	NA	NA	NA	GeneID:10863	ADAM28	TRUE	ADAM28
1597	ACAGGAATCACCACATCCGG	chr4	174975615	-	none	AGG	ACAGGAATCACCACATCCGGAGG	0	NA	NA	NA	GeneID:11086	ADAM29	TRUE	ADAM29
1598	ACCCGAGGTTGACTCTGGGA	chr4	174977820	-	none	GGG	ACCCGAGGTTGACTCTGGGAGGG	0	NA	NA	NA	GeneID:11086	ADAM29	TRUE	ADAM29
1599	ACCCGAGGTTGACTCTGGGA	chr4	174978036	-	11:C>T	GGG	ACCCGAGGTTGGCTCTGGGAGGG	1	12	NA	NA	GeneID:11086	ADAM29	TRUE	ADAM29
1600	ACCCGAGGTTGACTCTGGGA	chr4	174977793	-	2:T>G,3:C>G	AGG	ACAGGAGGTTGACTCTGGGAAGG	2	3	4	NA	GeneID:11086	ADAM29	TRUE	ADAM29
1601	ACCCGAGGTTGACTCTGGGA	chr4	174977739	-	2:T>G,3:C>G	AGG	ACAGGAGGTTGACTCTGGGAAGG	2	3	4	NA	GeneID:11086	ADAM29	TRUE	ADAM29
1602	ACCCGAGGTTGACTCTGGGA	chr4	174978009	-	2:T>G,3:C>G	AGG	ACAGGAGGTTGACTCTGGGAAGG	2	3	4	NA	GeneID:11086	ADAM29	TRUE	ADAM29
1603	ACCCGAGGTTGACTCTGGGA	chr4	174977955	-	2:T>G,3:C>G	AGG	ACAGGAGGTTGACTCTGGGAAGG	2	3	4	NA	GeneID:11086	ADAM29	TRUE	ADAM29
1604	ACCCGAGGTTGACTCTGGGA	chr4	174977901	-	2:T>G,3:C>G	AGG	ACAGGAGGTTGACTCTGGGAAGG	2	3	4	NA	GeneID:11086	ADAM29	TRUE	ADAM29
1605	ACCCGAGGTTGACTCTGGGA	chr4	174978063	-	2:T>G,3:A>G	GGG	ACATGAGGTTGACTCTGGGAGGG	2	3	4	NA	GeneID:11086	ADAM29	TRUE	ADAM29
1606	ACCCGAGGTTGACTCTGGGA	chr4	174977766	-	3:A>G,8:T>A	AGG	ACCTGAGGATGACTCTGGGAAGG	2	4	9	NA	GeneID:11086	ADAM29	TRUE	ADAM29
1607	ACCCGAGGTTGACTCTGGGA	chr4	174977712	-	4:T>C,19:C>T	AGG	ACCCAAGGTTGACTCTGGGGAGG	2	5	20	NA	GeneID:11086	ADAM29	TRUE	ADAM29
1608	AGTCGGAGAACATTACGCCC	chr4	174976342	+	none	CGG	AGTCGGAGAACATTACGCCCCGG	0	NA	NA	NA	GeneID:11086	ADAM29	TRUE	ADAM29
1609	CTCTGGGAAGGCGTCAACTG	chr4	174977889	-	none	AGG	CTCTGGGAAGGCGTCAACTGAGG	0	NA	NA	NA	GeneID:11086	ADAM29	TRUE	ADAM29
1610	CTCTGGGAAGGCGTCAACTG	chr4	174977997	-	12:T>C	AGG	CTCTGGGAAGGCATCAACTGAGG	1	13	NA	NA	GeneID:11086	ADAM29	TRUE	ADAM29
1611	CTCTGGGAAGGCGTCAACTG	chr4	174977943	-	12:T>C	AGG	CTCTGGGAAGGCATCAACTGAGG	1	13	NA	NA	GeneID:11086	ADAM29	TRUE	ADAM29
1612	CTCTGGGAAGGCGTCAACTG	chr4	174977781	-	12:T>C,16:G>T	AGG	CTCTGGGAAGGCATCACCTGAGG	2	13	17	NA	GeneID:11086	ADAM29	TRUE	ADAM29
1613	ATGAGCAGACCAGGTAGCAG	chr1	119895322	+	none	GGG	ATGAGCAGACCAGGTAGCAGGGG	0	NA	NA	NA	GeneID:11085	ADAM30	TRUE	ADAM30
1614	ATGAGCAGACCAGGTAGCAG	chr3	177804667	+	9:G>C,14:G>T	GGG	ATGAGCAGAGCAGGGAGCAGGGG	2	10	15	NA			FALSE	ADAM30
1615	CCTGAGAAATGCAATACCCG	chr1	119894414	-	none	GGG	CCTGAGAAATGCAATACCCGGGG	0	NA	NA	NA	GeneID:11085	ADAM30	TRUE	ADAM30
1616	CCTGAGAAATGCAATACCCG	chr7	28904880	-	0:A>G,14:T>A	TGG	TCTGAGAAATGCAAAACCCGTGG	2	1	15	NA			FALSE	ADAM30
1617	GACACAACCCAAATTGACGA	chr1	119894267	+	none	GGG	GACACAACCCAAATTGACGAGGG	0	NA	NA	NA	GeneID:11085	ADAM30	TRUE	ADAM30
1618	TAAGCACATAACCTAGTCCT	chr1	119895138	+	none	GGG	TAAGCACATAACCTAGTCCTGGG	0	NA	NA	NA	GeneID:11085	ADAM30	TRUE	ADAM30
1619	AAATCTCCGAAACCAGTCTG	chr8	39211252	+	none	TGG	AAATCTCCGAAACCAGTCTGTGG	0	NA	NA	NA	GeneID:203102	ADAM32	TRUE	ADAM32
1620	AATTCAACTGCAGATTCCAG	chr8	39151419	-	none	AGG	AATTCAACTGCAGATTCCAGAGG	0	NA	NA	NA	GeneID:203102	ADAM32	TRUE	ADAM32
1621	AATTCAACTGCAGATTCCAG	chr6	78748314	-	10:C>G,16:A>G	TGG	AATTCAACTGGAGATTTCAGTGG	2	11	17	NA			FALSE	ADAM32
1622	ACACTGTGCACCTTAAACAA	chr8	39136696	+	none	AGG	ACACTGTGCACCTTAAACAAAGG	0	NA	NA	NA	GeneID:203102	ADAM32	TRUE	ADAM32
1623	ACACTGTGCACCTTAAACAA	chr19	56611742	+	1:G>C,10:G>C	AGG	AGACTGTGCAGCTTAAACAAAGG	2	2	11	NA	GeneID:58491	ZNF71	FALSE	ADAM32
1624	TCAGCACGTGCTCTGGACTA	chr8	39149845	+	none	AGG	TCAGCACGTGCTCTGGACTAAGG	0	NA	NA	NA	GeneID:203102	ADAM32	TRUE	ADAM32
1625	AACCCACGAGATCTTTCGGA	chr20	3674598	-	none	TGG	AACCCACGAGATCTTTCGGATGG	0	NA	NA	NA	GeneID:80332	ADAM33	TRUE	ADAM33
1626	GGATACATAGAAACCCACTA	chr20	3675069	-	none	CGG	GGATACATAGAAACCCACTACGG	0	NA	NA	NA	GeneID:80332	ADAM33	TRUE	ADAM33
1627	TAGGATCATTGCCACTACCA	chr20	3674832	-	none	AGG	TAGGATCATTGCCACTACCAAGG	0	NA	NA	NA	GeneID:80332	ADAM33	TRUE	ADAM33
1628	TCCAGGCTGACGGTGCGCCA	chr20	3679498	+	none	GGG	TCCAGGCTGACGGTGCGCCAGGG	0	NA	NA	NA	GeneID:80332	ADAM33	TRUE	ADAM33
1629	ACAGAATGGCACATCAACTG	chr8	24487217	+	none	GGG	ACAGAATGGCACATCAACTGGGG	0	NA	NA	NA	GeneID:8756	ADAM7	TRUE	ADAM7
1630	ACAGAATGGCACATCAACTG	chr19	51221553	+	3:A>G,19:T>G	TGG	ACAAAATGGCACATCAACTTTGG	2	4	20	NA			FALSE	ADAM7
1631	CAAGACATACCTTTAACCTG	chr8	24441150	-	none	AGG	CAAGACATACCTTTAACCTGAGG	0	NA	NA	NA	GeneID:8756	ADAM7	TRUE	ADAM7
1632	GCAAGGAATTTCTTATCCAG	chr8	24485300	+	none	GGG	GCAAGGAATTTCTTATCCAGGGG	0	NA	NA	NA	GeneID:8756	ADAM7	TRUE	ADAM7
1633	GTACCAGTATGTCATCATCA	chr8	24442560	-	none	TGG	GTACCAGTATGTCATCATCATGG	0	NA	NA	NA	GeneID:8756	ADAM7	TRUE	ADAM7
1634	GAGGTGACGGAGCAGCCTCG	chr10	133273957	-	none	CGG	GAGGTGACGGAGCAGCCTCGCGG	0	NA	NA	NA	GeneID:101	ADAM8	TRUE	ADAM8
1635	GCAGAGCTCGGCGGACTCGG	chr10	133275494	+	none	GGG	GCAGAGCTCGGCGGACTCGGGGG	0	NA	NA	NA	GeneID:101	ADAM8	TRUE	ADAM8
1636	TCAGGGCCTGCACCCAGAGA	chr10	133274219	-	none	GGG	TCAGGGCCTGCACCCAGAGAGGG	0	NA	NA	NA	GeneID:101	ADAM8	TRUE	ADAM8
1637	TCAGGGCCTGCACCCAGAGA	chr19	35474321	+	13:A>C,17:G>A	AGG	TCAGGGCCTGCACACAGGGAAGG	2	14	18	NA			FALSE	ADAM8
1638	TCGTCCGCCACACCCACCTG	chr10	133273744	+	none	AGG	TCGTCCGCCACACCCACCTGAGG	0	NA	NA	NA	GeneID:101	ADAM8	TRUE	ADAM8
1639	ACAGCAACCACCGGACACGA	chr8	38997098	-	none	AGG	ACAGCAACCACCGGACACGAAGG	0	NA	NA	NA	GeneID:8754	ADAM9	TRUE	ADAM9
1640	GATGGGAGAGATTGTTCCTG	chr8	39026754	+	none	TGG	GATGGGAGAGATTGTTCCTGTGG	0	NA	NA	NA	GeneID:8754	ADAM9	TRUE	ADAM9
1641	GATGGGAGAGATTGTTCCTG	chr4	38508006	+	1:C>A,4:A>G	TGG	GCTGAGAGAGATTGTTCCTGTGG	2	2	5	NA	GeneID:101928776	LINC01258	FALSE	ADAM9
1642	GATGGGAGAGATTGTTCCTG	chr7	84846150	+	6:G>A,17:T>C	GGG	GATGGGGGAGATTGTTCTTGGGG	2	7	18	NA			FALSE	ADAM9
1643	TGTTCAAGGAGCCACGCAGG	chr8	39025851	+	none	CGG	TGTTCAAGGAGCCACGCAGGCGG	0	NA	NA	NA	GeneID:8754	ADAM9	TRUE	ADAM9
1644	TGTTCAAGGAGCCACGCAGG	chr8	70180329	-	8:G>C,15:G>C	AGG	TGTTCAAGCAGCCACCCAGGAGG	2	9	16	NA	GeneID:10499	NCOA2	FALSE	ADAM9
1645	TTGGAAACTCCACATTTCAG	chr8	39017324	-	none	AGG	TTGGAAACTCCACATTTCAGAGG	0	NA	NA	NA	GeneID:8754	ADAM9	TRUE	ADAM9
1646	GAAACATTGTACTCACCCAG	chr8	24394093	+	none	AGG	GAAACATTGTACTCACCCAGAGG	0	NA	NA	NA	GeneID:27299	ADAMDEC1	TRUE	ADAMDEC1
1647	GACCCAGCTAACCACACATG	chr8	24397369	+	none	TGG	GACCCAGCTAACCACACATGTGG	0	NA	NA	NA	GeneID:27299	ADAMDEC1	TRUE	ADAMDEC1
1648	TGAGAAGCTGAGCATGGTCG	chr8	24399019	-	none	TGG	TGAGAAGCTGAGCATGGTCGTGG	0	NA	NA	NA	GeneID:27299	ADAMDEC1	TRUE	ADAMDEC1
1649	TGAGAAGCTGAGCATGGTCG	chr14	31461241	+	0:A>T,18:G>C	TGG	AGAGAAGCTGAGCATGGTGGTGG	2	1	19	NA			FALSE	ADAMDEC1
1650	TGAGCCAAAGTACAGGCAGC	chr8	24384557	-	none	AGG	TGAGCCAAAGTACAGGCAGCAGG	0	NA	NA	NA	GeneID:27299	ADAMDEC1	TRUE	ADAMDEC1
1651	TGAGCCAAAGTACAGGCAGC	chr5	179187097	-	3:T>C,10:G>A	AGG	TGAACCAAAGCACAGGCAGCAGG	2	4	11	NA	GeneID:9509	ADAMTS2	FALSE	ADAMDEC1
1652	AATGCAGCGAGCTGTGCCCG	chr21	26844935	-	none	AGG	AATGCAGCGAGCTGTGCCCGAGG	0	NA	NA	NA	GeneID:9510	ADAMTS1	TRUE	ADAMTS1
1653	AATGCTTTAGACCACTGCCG	chr21	26842574	+	none	TGG	AATGCTTTAGACCACTGCCGTGG	0	NA	NA	NA	GeneID:9510	ADAMTS1	TRUE	ADAMTS1
1654	TAGGCACTGCAAGGAGACCA	chr21	26841029	+	none	AGG	TAGGCACTGCAAGGAGACCAAGG	0	NA	NA	NA	GeneID:9510	ADAMTS1	TRUE	ADAMTS1
1655	TAGGCACTGCAAGGAGACCA	chr8	83694615	+	0:C>T,7:A>T	GGG	CAGGCACAGCAAGGAGACCAGGG	2	1	8	NA			FALSE	ADAMTS1
1656	TAGGCACTGCAAGGAGACCA	chr7	45294214	+	0:C>T,17:G>C	AGG	CAGGCACTGCAAGGAGAGCAAGG	2	1	18	NA			FALSE	ADAMTS1
1657	TCAAACCAAACACTTCCCGT	chr21	26840358	-	none	GGG	TCAAACCAAACACTTCCCGTGGG	0	NA	NA	NA	GeneID:9510	ADAMTS1	TRUE	ADAMTS1
1658	AAGGGCGGCCATGGTGGCTG	chr19	8601110	-	none	CGG	AAGGGCGGCCATGGTGGCTGCGG	0	NA	NA	NA	GeneID:81794	ADAMTS10	TRUE	ADAMTS10
1659	ATGGCCGCTGTGGTTCACGA	chr19	8597045	+	none	TGG	ATGGCCGCTGTGGTTCACGATGG	0	NA	NA	NA	GeneID:81794	ADAMTS10	TRUE	ADAMTS10
1660	ATGGCCGCTGTGGTTCACGA	chr22	42357199	+	2:C>G,16:T>A	AGG	ATCGCCGCTGTGGTTCTCGAAGG	2	3	17	NA			FALSE	ADAMTS10
1661	CAAGGGTTCTCGGAGCCCGG	chr19	8603805	-	none	AGG	CAAGGGTTCTCGGAGCCCGGAGG	0	NA	NA	NA	GeneID:81794	ADAMTS10	TRUE	ADAMTS10
1662	GAAGAGGCGGGACTCGGCTG	chr19	8605215	+	none	TGG	GAAGAGGCGGGACTCGGCTGTGG	0	NA	NA	NA	GeneID:81794	ADAMTS10	TRUE	ADAMTS10
1663	GAAGAGGCGGGACTCGGCTG	chr13	38520407	-	3:T>C,8:T>C	GGG	GAAAAGGCAGGACTCGGCTGGGG	2	4	9	NA			FALSE	ADAMTS10
1664	AGTGGCACGGTTCTACAGCA	chr5	33881164	-	none	GGG	AGTGGCACGGTTCTACAGCAGGG	0	NA	NA	NA	GeneID:81792	ADAMTS12	TRUE	ADAMTS12
1665	GAAACCAAGGAGCCAACCTG	chr5	33751414	-	none	TGG	GAAACCAAGGAGCCAACCTGTGG	0	NA	NA	NA	GeneID:81792	ADAMTS12	TRUE	ADAMTS12
1666	GAATCATGCCATGTGCCCAG	chr5	33891841	-	none	AGG	GAATCATGCCATGTGCCCAGAGG	0	NA	NA	NA	GeneID:81792	ADAMTS12	TRUE	ADAMTS12
1667	TCTCCCAGAAGCAAGAGCTA	chr5	33684023	-	none	TGG	TCTCCCAGAAGCAAGAGCTATGG	0	NA	NA	NA	GeneID:81792	ADAMTS12	TRUE	ADAMTS12
1668	AAGTAAGAAGACACGGCCTG	chr9	133423124	-	none	TGG	AAGTAAGAAGACACGGCCTGTGG	0	NA	NA	NA	GeneID:11093	ADAMTS13	TRUE	ADAMTS13
1669	CTGGAGCTGCCTCATTACCG	chr9	133426273	+	none	AGG	CTGGAGCTGCCTCATTACCGAGG	0	NA	NA	NA	GeneID:11093	ADAMTS13	TRUE	ADAMTS13
1670	GAGCCAGACCATCAACCCTG	chr9	133425993	+	none	AGG	GAGCCAGACCATCAACCCTGAGG	0	NA	NA	NA	GeneID:11093	ADAMTS13	TRUE	ADAMTS13
1671	GTGGCCGGAATCCTTGCCTG	chr9	133422485	+	none	TGG	GTGGCCGGAATCCTTGCCTGTGG	0	NA	NA	NA	GeneID:11093	ADAMTS13	TRUE	ADAMTS13
1672	GTGGCCGGAATCCTTGCCTG	chr1	38142885	+	0:C>G,19:T>G	GGG	CTGGCCGGAATCCTTGCCTTGGG	2	1	20	NA			FALSE	ADAMTS13
1673	ACATGTGGTGTACCGCCGGG	chr10	70702397	+	none	AGG	ACATGTGGTGTACCGCCGGGAGG	0	NA	NA	NA	GeneID:140766	ADAMTS14	TRUE	ADAMTS14
1674	GCGACACAGAGCGGAAGCGG	chr10	70708641	+	none	CGG	GCGACACAGAGCGGAAGCGGCGG	0	NA	NA	NA	GeneID:140766	ADAMTS14	TRUE	ADAMTS14
1675	GCGCAGAGCGCACAGTGCAA	chr10	70672841	-	none	AGG	GCGCAGAGCGCACAGTGCAAAGG	0	NA	NA	NA	GeneID:140766	ADAMTS14	TRUE	ADAMTS14
1676	GTTCCGGCAGCCCTTACGGC	chr10	70674901	+	none	AGG	GTTCCGGCAGCCCTTACGGCAGG	0	NA	NA	NA	GeneID:140766	ADAMTS14	TRUE	ADAMTS14
1677	GTTCCGGCAGCCCTTACGGC	chr19	1845310	-	1:C>A,5:T>C	GGG	GGTCCAGCAGCCCTTACGGCGGG	2	2	6	NA	GeneID:57455	REXO1	FALSE	ADAMTS14
1678	ACCCACATCAGCCATGCCCA	chr11	130461519	-	none	GGG	ACCCACATCAGCCATGCCCAGGG	0	NA	NA	NA	GeneID:170689	ADAMTS15	TRUE	ADAMTS15
1679	ACCCACATCAGCCATGCCCA	chr12	130263821	-	7:C>A,14:G>A	GGG	ACCCACAGCAGCCACGCCCAGGG	2	8	15	NA			FALSE	ADAMTS15
1680	CAATGTGAAAGTCTGTGAGG	chr11	130462111	+	none	AGG	CAATGTGAAAGTCTGTGAGGAGG	0	NA	NA	NA	GeneID:170689	ADAMTS15	TRUE	ADAMTS15
1681	CAATGTGAAAGTCTGTGAGG	chr12	64254008	+	3:C>T,4:T>G	TGG	CAACTTGAAAGTCTGTGAGGTGG	2	4	5	NA			FALSE	ADAMTS15
1682	CAATGTGAAAGTCTGTGAGG	chr5	172330517	-	9:A>T,15:T>A	GGG	CAATGTGAATGTCTGAGAGGGGG	2	10	16	NA	GeneID:285590	SH3PXD2B	FALSE	ADAMTS15
1683	GAGGTTGTGTCTCTCCACGC	chr11	130462748	-	none	AGG	GAGGTTGTGTCTCTCCACGCAGG	0	NA	NA	NA	GeneID:170689	ADAMTS15	TRUE	ADAMTS15
1684	GCACACCTTCTCCAGCGCCG	chr11	130449432	+	none	GGG	GCACACCTTCTCCAGCGCCGGGG	0	NA	NA	NA	GeneID:170689	ADAMTS15	TRUE	ADAMTS15
1685	AAGGTGAAGAGACTCAACCT	chr5	5146231	-	none	CGG	AAGGTGAAGAGACTCAACCTCGG	0	NA	NA	NA	GeneID:170690	ADAMTS16	TRUE	ADAMTS16
1686	AAGGTGAAGAGACTCAACCT	chrY	7983388	-	12:T>G,17:T>G	GGG	AAGGTGAAGAGAATCAAACTGGG	2	13	18	NA			FALSE	ADAMTS16
1687	AAGGTGAAGAGACTCAACCT	chr1	226011987	+	9:T>A,14:T>C	AGG	AAGGTGAAGTGACTTAACCTAGG	2	10	15	NA			FALSE	ADAMTS16
1688	GAAAGCCAAGCTCTGCATGC	chr5	5209212	+	none	TGG	GAAAGCCAAGCTCTGCATGCTGG	0	NA	NA	NA	GeneID:170690	ADAMTS16	TRUE	ADAMTS16
1689	GAAAGCCAAGCTCTGCATGC	chr21	39813106	-	16:A>T,18:A>C	TGG	GAAAGCCAAGCTCTGCTTTCTGG	2	17	19	NA			FALSE	ADAMTS16
1690	GAACGTGGAGACCTTGGTGG	chr5	5186157	+	none	TGG	GAACGTGGAGACCTTGGTGGTGG	0	NA	NA	NA	GeneID:170690	ADAMTS16	TRUE	ADAMTS16
1691	GAACGTGGAGACCTTGGTGG	chr9	95829877	+	2:T>A,4:A>G	AGG	GATCATGGAGACCTTGGTGGAGG	2	3	5	NA	GeneID:100128782	LINC00476	FALSE	ADAMTS16
1692	GAACGTGGAGACCTTGGTGG	chr16	78555045	+	3:T>C,12:A>C	GGG	GAATGTGGAGACATTGGTGGGGG	2	4	13	NA	GeneID:51741	WWOX	FALSE	ADAMTS16
1693	TTTGTGGCAGTCCCAGGCGA	chr5	5182255	-	none	AGG	TTTGTGGCAGTCCCAGGCGAAGG	0	NA	NA	NA	GeneID:170690	ADAMTS16	TRUE	ADAMTS16
1694	AAGGTACAGGTCGCGCCCGA	chr15	100341206	+	none	AGG	AAGGTACAGGTCGCGCCCGAAGG	0	NA	NA	NA	GeneID:170691	ADAMTS17	TRUE	ADAMTS17
1695	GCTCACCAGCGAGCACACGG	chr15	100281317	-	none	TGG	GCTCACCAGCGAGCACACGGTGG	0	NA	NA	NA	GeneID:170691	ADAMTS17	TRUE	ADAMTS17
1696	GGCAATAACCAGGTTCCCGG	chr15	100261526	-	none	CGG	GGCAATAACCAGGTTCCCGGCGG	0	NA	NA	NA	GeneID:170691	ADAMTS17	TRUE	ADAMTS17
1697	TGTGTGCTTGCCGAAGACAA	chr15	100199362	-	none	TGG	TGTGTGCTTGCCGAAGACAATGG	0	NA	NA	NA	GeneID:170691	ADAMTS17	TRUE	ADAMTS17
1698	GAAGGCACACGCGAGCAGGA	chr16	77434662	+	none	GGG	GAAGGCACACGCGAGCAGGAGGG	0	NA	NA	NA	GeneID:170692	ADAMTS18	TRUE	ADAMTS18
1699	GAAGGCACACGCGAGCAGGA	chr11	2579304	+	9:G>C,12:C>G	GGG	GAAGGCACAGGCCAGCAGGAGGG	2	10	13	NA	GeneID:3784	KCNQ1	FALSE	ADAMTS18
1700	GATAATTCCGGCCAGAGCCG	chr16	77367545	+	none	GGG	GATAATTCCGGCCAGAGCCGGGG	0	NA	NA	NA	GeneID:170692	ADAMTS18	TRUE	ADAMTS18
1701	GCTGTCACTGGCTAAGGCCG	chr16	77434445	+	none	CGG	GCTGTCACTGGCTAAGGCCGCGG	0	NA	NA	NA	GeneID:170692	ADAMTS18	TRUE	ADAMTS18
1702	TTCAGAGACTCAGAAACCCG	chr16	77431374	-	none	AGG	TTCAGAGACTCAGAAACCCGAGG	0	NA	NA	NA	GeneID:170692	ADAMTS18	TRUE	ADAMTS18
1703	AGAGATGTCAACAAACTGGG	chr5	129528614	+	none	GGG	AGAGATGTCAACAAACTGGGGGG	0	NA	NA	NA	GeneID:171019	ADAMTS19	TRUE	ADAMTS19
1704	AGAGATGTCAACAAACTGGG	chr13	84432341	-	16:C>A,18:T>C	TGG	AGAGATGTCAACAAACGGAGTGG	2	17	19	NA			FALSE	ADAMTS19
1705	AGAGATGTCAACAAACTGGG	chr7	25842224	+	15:T>C,18:T>G	AGG	AGAGATGTCAACAAATTGTGAGG	2	16	19	NA			FALSE	ADAMTS19
1706	GCTCTTCACAGTCATTACTG	chr5	129509208	+	none	TGG	GCTCTTCACAGTCATTACTGTGG	0	NA	NA	NA	GeneID:171019	ADAMTS19	TRUE	ADAMTS19
1707	GCTCTTCACAGTCATTACTG	chr13	30507527	+	0:A>G,16:C>A	GGG	ACTCTTCACAGTCATTCCTGGGG	2	1	17	NA	GeneID:3146	HMGB1	FALSE	ADAMTS19
1708	TGAAAGAAGCCAGCGAGCCA	chr5	129461717	-	none	GGG	TGAAAGAAGCCAGCGAGCCAGGG	0	NA	NA	NA	GeneID:171019	ADAMTS19	TRUE	ADAMTS19
1709	TTGCAGATAAAGGAAGACCT	chr5	129526277	+	none	AGG	TTGCAGATAAAGGAAGACCTAGG	0	NA	NA	NA	GeneID:171019	ADAMTS19	TRUE	ADAMTS19
1710	TTGCAGATAAAGGAAGACCT	chr17	3963645	+	7:A>T,9:G>A	GGG	TTGCAGAAAGAGGAAGACCTGGG	2	8	10	NA	GeneID:489	ATP2A3	FALSE	ADAMTS19
1711	TTGCAGATAAAGGAAGACCT	chr1	18329120	+	4:T>A,17:T>C	GGG	TTGCTGATAAAGGAAGATCTGGG	2	5	18	NA	GeneID:84966	IGSF21	FALSE	ADAMTS19
1712	ACGCCAACAGCTCGAGGCGG	chr5	179207638	-	none	AGG	ACGCCAACAGCTCGAGGCGGAGG	0	NA	NA	NA	GeneID:9509	ADAMTS2	TRUE	ADAMTS2
1713	GCTGCCATGGATCCGCCGGC	chr5	179345314	-	none	GGG	GCTGCCATGGATCCGCCGGCGGG	0	NA	NA	NA	GeneID:9509	ADAMTS2	TRUE	ADAMTS2
1714	GTGGCGCTCAGCAACTGCGA	chr5	179343773	-	none	TGG	GTGGCGCTCAGCAACTGCGATGG	0	NA	NA	NA	GeneID:9509	ADAMTS2	TRUE	ADAMTS2
1715	TCTGCTGGAGGTAGGCCCAG	chr5	179158803	+	none	CGG	TCTGCTGGAGGTAGGCCCAGCGG	0	NA	NA	NA	GeneID:9509	ADAMTS2	TRUE	ADAMTS2
1716	TCTGCTGGAGGTAGGCCCAG	chr20	45235536	+	12:G>A,14:C>G	AGG	TCTGCTGGAGGTGGCCCCAGAGG	2	13	15	NA			FALSE	ADAMTS2
1717	CAAGAACTGTAAGGTTCCCA	chr12	43453963	+	none	TGG	CAAGAACTGTAAGGTTCCCATGG	0	NA	NA	NA	GeneID:80070	ADAMTS20	TRUE	ADAMTS20
1718	CAAGAACTGTAAGGTTCCCA	chr8	12971116	-	9:G>A,12:A>C	AGG	CAAGAACTGCAATGTTCCCAAGG	2	10	13	NA	GeneID:57604	KIAA1456	FALSE	ADAMTS20
1719	GAGCAGCCCAGTCAGCCACT	chr12	43551888	+	none	TGG	GAGCAGCCCAGTCAGCCACTTGG	0	NA	NA	NA	GeneID:80070	ADAMTS20	TRUE	ADAMTS20
1720	GGGAAGGGTGAACATCATCA	chr12	43492532	+	none	AGG	GGGAAGGGTGAACATCATCAAGG	0	NA	NA	NA	GeneID:80070	ADAMTS20	TRUE	ADAMTS20
1721	GGGAAGGGTGAACATCATCA	chr10	95333893	-	1:T>C,4:C>T	GGG	GAGAGGGGTGAACATCATCAGGG	2	2	5	NA	GeneID:10580	SORBS1	FALSE	ADAMTS20
1722	TCTGGCCGCCGGCTACACCG	chr12	43551045	-	none	AGG	TCTGGCCGCCGGCTACACCGAGG	0	NA	NA	NA	GeneID:80070	ADAMTS20	TRUE	ADAMTS20
1723	ATCGGGACCAGTGGTAACGA	chr4	72319362	+	none	TGG	ATCGGGACCAGTGGTAACGATGG	0	NA	NA	NA	GeneID:9508	ADAMTS3	TRUE	ADAMTS3
1724	GATAATGCTGGGATATGCAA	chr4	72323015	-	none	AGG	GATAATGCTGGGATATGCAAAGG	0	NA	NA	NA	GeneID:9508	ADAMTS3	TRUE	ADAMTS3
1725	GATAATGCTGGGATATGCAA	chr15	53032485	-	0:A>C,16:T>C	TGG	TATAATGCTGGGATATACAATGG	2	1	17	NA			FALSE	ADAMTS3
1726	TAAGCACAGTTAGTCTGCAA	chr4	72548538	+	none	AGG	TAAGCACAGTTAGTCTGCAAAGG	0	NA	NA	NA	GeneID:9508	ADAMTS3	TRUE	ADAMTS3
1727	TTCAGGGTACAACTTCTCAC	chr4	72319911	+	none	TGG	TTCAGGGTACAACTTCTCACTGG	0	NA	NA	NA	GeneID:9508	ADAMTS3	TRUE	ADAMTS3
1728	ACACGATCTCCTCCTCCCGG	chr1	161198440	+	none	GGG	ACACGATCTCCTCCTCCCGGGGG	0	NA	NA	NA	GeneID:9507;GeneID:4720	ADAMTS4;NDUFS2	TRUE	ADAMTS4
1729	ATCCACATGAGCCATCACAG	chr1	161195528	+	none	GGG	ATCCACATGAGCCATCACAGGGG	0	NA	NA	NA	GeneID:9507	ADAMTS4	TRUE	ADAMTS4
1730	ATGGCGTGAGTCGGGCCCGA	chr1	161194105	+	none	AGG	ATGGCGTGAGTCGGGCCCGAAGG	0	NA	NA	NA	GeneID:9507	ADAMTS4	TRUE	ADAMTS4
1731	GAGCCCATCATCCTCCACAA	chr1	161196201	+	none	TGG	GAGCCCATCATCCTCCACAATGG	0	NA	NA	NA	GeneID:9507	ADAMTS4	TRUE	ADAMTS4
1732	GAATTCCTGGATGATGGCCA	chr21	26943381	-	none	TGG	GAATTCCTGGATGATGGCCATGG	0	NA	NA	NA	GeneID:11096	ADAMTS5	TRUE	ADAMTS5
1733	GAATTCCTGGATGATGGCCA	chr16	55367642	+	9:A>G,13:T>A	AGG	GAATTCCTGAATGTTGGCCAAGG	2	10	14	NA			FALSE	ADAMTS5
1734	GATAGAAGCAGTGGCTCCGG	chr21	26965994	+	none	TGG	GATAGAAGCAGTGGCTCCGGTGG	0	NA	NA	NA	GeneID:11096	ADAMTS5	TRUE	ADAMTS5
1735	GATAGAAGCAGTGGCTCCGG	chr1	248006147	-	15:T>A,17:T>G	TGG	GATAGAAGCAGTGGCACAGGTGG	2	16	18	NA			FALSE	ADAMTS5
1736	TGTCAGGTTGCACTGCTGGG	chr21	26934654	+	none	TGG	TGTCAGGTTGCACTGCTGGGTGG	0	NA	NA	NA	GeneID:11096	ADAMTS5	TRUE	ADAMTS5
1737	TGTGCTGTGATTGAAGACGA	chr21	26954776	-	none	TGG	TGTGCTGTGATTGAAGACGATGG	0	NA	NA	NA	GeneID:11096	ADAMTS5	TRUE	ADAMTS5
1738	CCGGTTCCTGCCATGCCCGG	chr15	78811212	-	none	CGG	CCGGTTCCTGCCATGCCCGGCGG	0	NA	NA	NA	GeneID:11173;GeneID:10933	ADAMTS7;MORF4L1	TRUE	ADAMTS7
1739	TGAAGCGCAGCTCGCGCCCG	chr15	78800367	+	none	CGG	TGAAGCGCAGCTCGCGCCCGCGG	0	NA	NA	NA	GeneID:11173	ADAMTS7	TRUE	ADAMTS7
1740	TGAAGCGCAGCTCGCGCCCG	chr15	82298707	-	18:A>G	CGG	TGAAGCGCAGCTCGCGCCTGCGG	1	19	NA	NA	GeneID:390660	ADAMTS7P1	TRUE	ADAMTS7
1741	TGGGCTACAGTGAAGGCCAG	chr15	78789703	+	none	CGG	TGGGCTACAGTGAAGGCCAGCGG	0	NA	NA	NA	GeneID:11173	ADAMTS7	TRUE	ADAMTS7
1742	TGGTGTAGACGCCTCAGCCG	chr15	78796704	+	none	TGG	TGGTGTAGACGCCTCAGCCGTGG	0	NA	NA	NA	GeneID:11173	ADAMTS7	TRUE	ADAMTS7
1743	CAGCACGAAGCCCTTGCCGA	chr11	130428088	+	none	AGG	CAGCACGAAGCCCTTGCCGAAGG	0	NA	NA	NA	GeneID:11095	ADAMTS8	TRUE	ADAMTS8
1744	CATGGGCAAGCACCACGTGA	chr11	130416252	-	none	TGG	CATGGGCAAGCACCACGTGATGG	0	NA	NA	NA	GeneID:11095	ADAMTS8	TRUE	ADAMTS8
1745	CCACCCAGAGCACTACGACA	chr11	130419075	-	none	CGG	CCACCCAGAGCACTACGACACGG	0	NA	NA	NA	GeneID:11095	ADAMTS8	TRUE	ADAMTS8
1746	CCACCCAGAGCACTACGACA	chr8	144678369	+	5:T>C,18:G>C	GGG	CCACCTAGAGCACTACGAGAGGG	2	6	19	NA			FALSE	ADAMTS8
1747	GGCGCAGACGTCCTGAGCAG	chr11	130414677	+	none	AGG	GGCGCAGACGTCCTGAGCAGAGG	0	NA	NA	NA	GeneID:11095	ADAMTS8	TRUE	ADAMTS8
1748	AAATAGAAACTGCTGGCCGA	chr3	64686750	+	none	AGG	AAATAGAAACTGCTGGCCGAAGG	0	NA	NA	NA	GeneID:56999;GeneID:100507098	ADAMTS9;ADAMTS9-AS2	TRUE	ADAMTS9
1749	AAGCAAGAAGCAAATACCTG	chr3	64681183	+	none	AGG	AAGCAAGAAGCAAATACCTGAGG	0	NA	NA	NA	GeneID:56999	ADAMTS9	TRUE	ADAMTS9
1750	GACGTAGCAGCATTAAACAG	chr3	64658694	-	none	CGG	GACGTAGCAGCATTAAACAGCGG	0	NA	NA	NA	GeneID:56999	ADAMTS9	TRUE	ADAMTS9
1751	GCAAGGACAGGCTGCACCCG	chr3	64687549	-	none	AGG	GCAAGGACAGGCTGCACCCGAGG	0	NA	NA	NA	GeneID:56999;GeneID:100507098	ADAMTS9;ADAMTS9-AS2	TRUE	ADAMTS9
1752	ACCGTCAAGGAAGATAACTG	chr9	18622272	+	none	TGG	ACCGTCAAGGAAGATAACTGTGG	0	NA	NA	NA	GeneID:92949	ADAMTSL1	TRUE	ADAMTSL1
1753	CAGGACCGCACGCTCCGAGG	chr9	18504833	+	none	AGG	CAGGACCGCACGCTCCGAGGAGG	0	NA	NA	NA	GeneID:92949	ADAMTSL1	TRUE	ADAMTSL1
1754	GTGTGCCAGGAGTTGCCCGA	chr9	18474246	-	none	CGG	GTGTGCCAGGAGTTGCCCGACGG	0	NA	NA	NA	GeneID:92949	ADAMTSL1	TRUE	ADAMTSL1
1755	GTGTGCCAGGAGTTGCCCGA	chr9	125131491	-	1:T>A,17:T>G	GGG	GAGTGCCAGGAGTTGCCAGAGGG	2	2	18	NA	GeneID:286205	SCAI	FALSE	ADAMTSL1
1756	TAGGTGCTAGTTCAACAACC	chr9	18574181	-	none	AGG	TAGGTGCTAGTTCAACAACCAGG	0	NA	NA	NA	GeneID:92949	ADAMTSL1	TRUE	ADAMTSL1
1757	ACATCCAATAGCCTGGAGGG	chr9	133537416	+	none	GGG	ACATCCAATAGCCTGGAGGGGGG	0	NA	NA	NA	GeneID:9719	ADAMTSL2	TRUE	ADAMTSL2
1758	ACATCCAATAGCCTGGAGGG	chrX	57834848	+	3:A>T,5:A>C	TGG	ACAACAAATAGCCTGGAGGGTGG	2	4	6	NA			FALSE	ADAMTSL2
1759	GCAGATGGCAATGTTCCTGC	chr9	133536719	+	none	TGG	GCAGATGGCAATGTTCCTGCTGG	0	NA	NA	NA	GeneID:9719	ADAMTSL2	TRUE	ADAMTSL2
1760	GCAGATGGCAATGTTCCTGC	chr3	87754081	-	1:C>G,15:C>G	TGG	GGAGATGGCAATGTTGCTGCTGG	2	2	16	NA			FALSE	ADAMTSL2
1761	GCAGGATGTGCCGTCGCGGG	chr9	133540678	-	none	CGG	GCAGGATGTGCCGTCGCGGGCGG	0	NA	NA	NA	GeneID:9719	ADAMTSL2	TRUE	ADAMTSL2
1762	GGACGGGAGGAGCTTCCGCG	chr9	133539781	+	none	AGG	GGACGGGAGGAGCTTCCGCGAGG	0	NA	NA	NA	GeneID:9719	ADAMTSL2	TRUE	ADAMTSL2
1763	GGACGGGAGGAGCTTCCGCG	chr10	100710452	+	16:T>C,19:C>G	CGG	GGACGGGAGGAGCTTCTGCCCGG	2	17	20	NA			FALSE	ADAMTSL2
1764	GAGAAAGTGCAAACTCGGGA	chr15	83704423	-	none	AGG	GAGAAAGTGCAAACTCGGGAAGG	0	NA	NA	NA	GeneID:57188	ADAMTSL3	TRUE	ADAMTSL3
1765	GAGGAGCATCATATTCTCTG	chr15	83773610	+	none	CGG	GAGGAGCATCATATTCTCTGCGG	0	NA	NA	NA	GeneID:57188	ADAMTSL3	TRUE	ADAMTSL3
1766	GCAGCAGGATCATTATATCG	chr15	83819903	-	none	TGG	GCAGCAGGATCATTATATCGTGG	0	NA	NA	NA	GeneID:57188	ADAMTSL3	TRUE	ADAMTSL3
1767	TCCCTATCAGCACCCACCAG	chr15	83655781	-	none	GGG	TCCCTATCAGCACCCACCAGGGG	0	NA	NA	NA	GeneID:57188	ADAMTSL3	TRUE	ADAMTSL3
1768	TCCCTATCAGCACCCACCAG	chr5	65831273	-	10:C>G,15:G>T	TGG	TCCCTATCAGGACCCCCCAGTGG	2	11	16	NA	GeneID:57486	NLN	FALSE	ADAMTSL3
1769	GAAGAAGCCACCTTCTCCTA	chr1	150553796	-	none	AGG	GAAGAAGCCACCTTCTCCTAAGG	0	NA	NA	NA	GeneID:54507	ADAMTSL4	TRUE	ADAMTSL4
1770	GAAGAAGCCACCTTCTCCTA	chr5	78040107	-	14:T>G,19:C>T	GGG	GAAGAAGCCACCTTATCCTGGGG	2	15	20	NA	GeneID:8546	AP3B1	FALSE	ADAMTSL4
1771	GAAGAAGCCACCTTCTCCTA	chr7	132594817	-	4:A>T,18:G>A	GGG	GAAGTAGCCACCTTCTCCCAGGG	2	5	19	NA	GeneID:91584	PLXNA4	FALSE	ADAMTSL4
1772	GATCCAAGCAGAGCTGAGGG	chr1	150552575	-	none	AGG	GATCCAAGCAGAGCTGAGGGAGG	0	NA	NA	NA	GeneID:54507	ADAMTSL4	TRUE	ADAMTSL4
1773	GATCCAAGCAGAGCTGAGGG	chr18	55080094	+	0:C>G,1:T>A	AGG	CTTCCAAGCAGAGCTGAGGGAGG	2	1	2	NA			FALSE	ADAMTSL4
1774	GGACATAGAAGCGGAAGCCA	chr1	150555468	-	none	CGG	GGACATAGAAGCGGAAGCCACGG	0	NA	NA	NA	GeneID:54507	ADAMTSL4	TRUE	ADAMTSL4
1775	GGACATAGAAGCGGAAGCCA	chr2	141799344	+	2:C>A,5:C>T	GGG	GGCCACAGAAGCGGAAGCCAGGG	2	3	6	NA	GeneID:53353	LRP1B	FALSE	ADAMTSL4
1776	GGACATAGAAGCGGAAGCCA	chr16	1182251	+	9:G>A,15:G>A	GGG	GGACATAGAGGCGGAGGCCAGGG	2	10	16	NA	GeneID:8912	CACNA1H	FALSE	ADAMTSL4
1777	GGAGACCCAGGAGATTCGAG	chr1	150553223	+	none	CGG	GGAGACCCAGGAGATTCGAGCGG	0	NA	NA	NA	GeneID:54507	ADAMTSL4	TRUE	ADAMTSL4
1778	GGAGACCCAGGAGATTCGAG	chr2	147228838	+	16:G>C	AGG	GGAGACCCAGGAGATTGGAGAGG	1	17	NA	NA			FALSE	ADAMTSL4
1779	AAGCCAACTGCCCTTCGCTC	chr1	150561224	-	none	AGG	AAGCCAACTGCCCTTCGCTCAGG	0	NA	NA	NA	GeneID:574406	ADAMTSL4-AS1	TRUE	ADAMTSL4-AS1
1780	AAGGAAGGGCTGCGCGGCCG	chr1	150561134	+	none	CGG	AAGGAAGGGCTGCGCGGCCGCGG	0	NA	NA	NA	GeneID:574406	ADAMTSL4-AS1	TRUE	ADAMTSL4-AS1
1781	AAGGAAGGGCTGCGCGGCCG	chr17	12665612	-	14:T>G,15:G>C	CGG	AAGGAAGGGCTGCGACGCCGCGG	2	15	16	NA			FALSE	ADAMTSL4-AS1
1782	AAGGAAGGGCTGCGCGGCCG	chr16	4315763	-	4:C>T,10:C>A	CGG	AAGGGAGGGCGGCGCGGCCGCGG	2	5	11	NA	GeneID:84662	GLIS2	FALSE	ADAMTSL4-AS1
1783	GGGTATCTGCGCCTTTCCGC	chr1	150561196	+	none	TGG	GGGTATCTGCGCCTTTCCGCTGG	0	NA	NA	NA	GeneID:574406	ADAMTSL4-AS1	TRUE	ADAMTSL4-AS1
1784	GTACGCATATCCCTACGCTC	chr1	150561304	+	none	TGG	GTACGCATATCCCTACGCTCTGG	0	NA	NA	NA	GeneID:574406	ADAMTSL4-AS1	TRUE	ADAMTSL4-AS1
1785	GACGAGTCCTTACAAGGCAG	chr19	1508429	+	none	CGG	GACGAGTCCTTACAAGGCAGCGG	0	NA	NA	NA	GeneID:339366	ADAMTSL5	TRUE	ADAMTSL5
1786	GCACCCAGAAGACCTACCAG	chr19	1510168	-	none	TGG	GCACCCAGAAGACCTACCAGTGG	0	NA	NA	NA	GeneID:339366	ADAMTSL5	TRUE	ADAMTSL5
1787	GCACCCAGAAGACCTACCAG	chr11	4981940	-	6:A>T,15:A>T	TGG	GCACCCTGAAGACCTTCCAGTGG	2	7	16	NA	GeneID:56547	MMP26	FALSE	ADAMTSL5
1788	GCGGGTCCAGGACACCCACG	chr19	1510691	+	none	GGG	GCGGGTCCAGGACACCCACGGGG	0	NA	NA	NA	GeneID:339366	ADAMTSL5	TRUE	ADAMTSL5
1789	GCGGGTCCAGGACACCCACG	chr15	66962281	+	5:G>T,18:A>C	GGG	GCGGGGCCAGGACACCCAAGGGG	2	6	19	NA			FALSE	ADAMTSL5
1790	TTACTGGCAACTGGCAGAGG	chr19	1510363	+	none	CGG	TTACTGGCAACTGGCAGAGGCGG	0	NA	NA	NA	GeneID:339366	ADAMTSL5	TRUE	ADAMTSL5
1791	TTACTGGCAACTGGCAGAGG	chr1	219386168	-	1:T>A,3:T>G	AGG	TAAATGGCAACTGGCAGAGGAGG	2	2	4	NA			FALSE	ADAMTSL5
1792	CAGGTGCTCGATCTTCATCA	chr7	904233	+	none	CGG	CAGGTGCTCGATCTTCATCACGG	0	NA	NA	NA	GeneID:11033;GeneID:90639	ADAP1;COX19	TRUE	ADAP1
1793	GCTCTCCAGGAACTACCTGA	chr7	900133	-	none	AGG	GCTCTCCAGGAACTACCTGAAGG	0	NA	NA	NA	GeneID:11033;GeneID:90639	ADAP1;COX19	TRUE	ADAP1
1794	GCTCTCCAGGAACTACCTGA	chr19	54846808	+	15:A>C,17:A>T	GGG	GCTCTCCAGGAACTAACAGAGGG	2	16	18	NA	GeneID:3809	KIR2DS4	FALSE	ADAP1
1795	TCTCGCGGCGTCGTTCCCGT	chr7	926611	+	none	GGG	TCTCGCGGCGTCGTTCCCGTGGG	0	NA	NA	NA	GeneID:11033;GeneID:90639	ADAP1;COX19	TRUE	ADAP1
1796	TTTGTGCTGACAGAACGAGA	chr7	905090	-	none	GGG	TTTGTGCTGACAGAACGAGAGGG	0	NA	NA	NA	GeneID:11033;GeneID:90639	ADAP1;COX19	TRUE	ADAP1
1797	GTTGCGCTCGCGATCGCCCA	chr17	30922015	-	none	TGG	GTTGCGCTCGCGATCGCCCATGG	0	NA	NA	NA	GeneID:55803	ADAP2	TRUE	ADAP2
1798	TCACAGGCAGTCGTTGGCCT	chr17	30926902	-	none	GGG	TCACAGGCAGTCGTTGGCCTGGG	0	NA	NA	NA	GeneID:55803	ADAP2	TRUE	ADAP2
1799	TGATGTCAGGGAAGTTACGG	chr17	30923000	-	none	TGG	TGATGTCAGGGAAGTTACGGTGG	0	NA	NA	NA	GeneID:55803	ADAP2	TRUE	ADAP2
1800	TTCGAGCTAAGTATGAGAGA	chr17	30931908	+	none	CGG	TTCGAGCTAAGTATGAGAGACGG	0	NA	NA	NA	GeneID:55803	ADAP2	TRUE	ADAP2
1801	AGACCAGACAGTCATAGCCA	chr1	154601841	-	none	AGG	AGACCAGACAGTCATAGCCAAGG	0	NA	NA	NA	GeneID:103	ADAR	TRUE	ADAR
1802	AGACCAGACAGTCATAGCCA	chr1	154601988	-	9:C>T	AGG	AGACCAGACGGTCATAGCCAAGG	1	10	NA	NA	GeneID:103	ADAR	TRUE	ADAR
1803	GCTAGAGGAAGCCAAAGCCA	chr1	154598460	-	none	AGG	GCTAGAGGAAGCCAAAGCCAAGG	0	NA	NA	NA	GeneID:103	ADAR	TRUE	ADAR
1804	GCTAGAGGAAGCCAAAGCCA	chr10	86954039	-	3:C>T,18:T>G	AGG	GCTGGAGGAAGCCAAAGCAAAGG	2	4	19	NA	GeneID:79812	MMRN2	TRUE	ADAR
1805	TACCTGGTTATCAGAAGCCA	chr1	154597119	+	none	TGG	TACCTGGTTATCAGAAGCCATGG	0	NA	NA	NA	GeneID:103	ADAR	TRUE	ADAR
1806	TCGCGGGCGCAATGAATCCG	chr1	154607997	-	none	CGG	TCGCGGGCGCAATGAATCCGCGG	0	NA	NA	NA	GeneID:103	ADAR	TRUE	ADAR
1807	GAGGGCTCTCAGCTCTCCAA	chr21	45175809	+	none	TGG	GAGGGCTCTCAGCTCTCCAATGG	0	NA	NA	NA	GeneID:104	ADARB1	TRUE	ADARB1
1808	GATCCGCTGGTACATGGCCC	chr21	45204661	-	none	TGG	GATCCGCTGGTACATGGCCCTGG	0	NA	NA	NA	GeneID:104	ADARB1	TRUE	ADARB1
1809	GTAAAGCAAGAGGACAGCTA	chr21	45184946	+	none	CGG	GTAAAGCAAGAGGACAGCTACGG	0	NA	NA	NA	GeneID:104	ADARB1	TRUE	ADARB1
1810	TCTTTCAGAAATCAGAGCGA	chr21	45183387	+	none	GGG	TCTTTCAGAAATCAGAGCGAGGG	0	NA	NA	NA	GeneID:104	ADARB1	TRUE	ADARB1
1811	GAAGGCCAAGATGCGCGCGG	chr10	1363560	-	none	CGG	GAAGGCCAAGATGCGCGCGGCGG	0	NA	NA	NA	GeneID:105	ADARB2	TRUE	ADARB2
1812	GGAGCGGCAGAGGGTCTGGA	chr10	1737114	-	none	GGG	GGAGCGGCAGAGGGTCTGGAGGG	0	NA	NA	NA	GeneID:105	ADARB2	TRUE	ADARB2
1813	GGAGCGGCAGAGGGTCTGGA	chr10	35906716	+	2:T>A,5:A>G	GGG	GGTGCAGCAGAGGGTCTGGAGGG	2	3	6	NA			FALSE	ADARB2
1814	GGTCACACAGAAGTTCCGCG	chr10	1271023	-	none	AGG	GGTCACACAGAAGTTCCGCGAGG	0	NA	NA	NA	GeneID:105	ADARB2	TRUE	ADARB2
1815	GGTCACACAGAAGTTCCGCG	chr1	20488771	+	16:T>C,19:A>G	AGG	GGTCACACAGAAGTTCTGCAAGG	2	17	20	NA			FALSE	ADARB2
1816	TCCTGGCATCACAAACACGG	chr10	1379091	-	none	AGG	TCCTGGCATCACAAACACGGAGG	0	NA	NA	NA	GeneID:105	ADARB2	TRUE	ADARB2
1817	GATGCTATCCTCTTTCAGGG	chr16	75617220	+	none	TGG	GATGCTATCCTCTTTCAGGGTGG	0	NA	NA	NA	GeneID:23536	ADAT1	TRUE	ADAT1
1818	GATGCTATCCTCTTTCAGGG	chr6	99978757	-	0:G>C	AGG	CATGCTATCCTCTTTCAGGGAGG	1	1	NA	NA	GeneID:84539	MCHR2	FALSE	ADAT1
1819	GTAGTGACAAGATGGCCCGA	chr16	75612370	-	none	TGG	GTAGTGACAAGATGGCCCGATGG	0	NA	NA	NA	GeneID:23536	ADAT1	TRUE	ADAT1
1820	GTAGTGACAAGATGGCCCGA	chr2	230232026	+	1:A>T,17:A>C	AGG	GAAGTGACAAGATGGCCAGAAGG	2	2	18	NA	GeneID:11262	SP140	FALSE	ADAT1
1821	TAGCCAGAAGGAGTTTCCAA	chr16	75618587	-	none	AGG	TAGCCAGAAGGAGTTTCCAAAGG	0	NA	NA	NA	GeneID:23536	ADAT1	TRUE	ADAT1
1822	TAGCCAGAAGGAGTTTCCAA	chr18	32337700	+	0:G>T,11:T>A	TGG	GAGCCAGAAGGTGTTTCCAATGG	2	1	12	NA	GeneID:64762	GAREM	FALSE	ADAT1
1823	TAGCTGAGCAATCTCATCCG	chr16	75620769	+	none	CGG	TAGCTGAGCAATCTCATCCGCGG	0	NA	NA	NA	GeneID:23536	ADAT1	TRUE	ADAT1
1824	CCAATCGAGGACCTGATCGA	chr6	143433933	+	none	TGG	CCAATCGAGGACCTGATCGATGG	0	NA	NA	NA	GeneID:134637	ADAT2	TRUE	ADAT2
1825	CCAATCGAGGACCTGATCGA	chr7	111394911	-	6:T>C,18:T>C	TGG	CCAATCAAGGACCTGATCAATGG	2	7	19	NA	GeneID:83943	IMMP2L	TRUE	ADAT2
1826	GTGGCTGGGTATGGAGGCGA	chr6	143450648	-	none	AGG	GTGGCTGGGTATGGAGGCGAAGG	0	NA	NA	NA	GeneID:134637	ADAT2	TRUE	ADAT2
1827	TAGACCATAAGACAGCCAAC	chr6	143438641	+	none	AGG	TAGACCATAAGACAGCCAACAGG	0	NA	NA	NA	GeneID:134637	ADAT2	TRUE	ADAT2
1828	TGACAGCCATATACAACCAG	chr6	143432583	+	none	CGG	TGACAGCCATATACAACCAGCGG	0	NA	NA	NA	GeneID:134637	ADAT2	TRUE	ADAT2
1829	TGACAGCCATATACAACCAG	chr5	128323885	-	12:A>T,15:A>T	AGG	TGACAGCCATATTCATCCAGAGG	2	13	16	NA	GeneID:2201	FBN2	FALSE	ADAT2
1830	TGACAGCCATATACAACCAG	chr5	68516749	+	0:A>T,12:G>A	TGG	AGACAGCCATATGCAACCAGTGG	2	1	13	NA			FALSE	ADAT2
1831	AAAGCAGCATCTCCAGGGCG	chr19	1912358	-	none	TGG	AAAGCAGCATCTCCAGGGCGTGG	0	NA	NA	NA	GeneID:113178;GeneID:113179	SCAMP4;ADAT3	TRUE	ADAT3
1832	AAAGCAGCATCTCCAGGGCG	chr4	151567608	+	7:T>C,15:A>G	AGG	AAAGCAGTATCTCCAAGGCGAGG	2	8	16	NA	GeneID:729830	FAM160A1	FALSE	ADAT3
1833	GATGCGGAAGCGGGTGCCCA	chr19	1913044	-	none	GGG	GATGCGGAAGCGGGTGCCCAGGG	0	NA	NA	NA	GeneID:113178;GeneID:113179	SCAMP4;ADAT3	TRUE	ADAT3
1834	GCAGCTGCAGTCGTGGCCGG	chr19	1912723	-	none	TGG	GCAGCTGCAGTCGTGGCCGGTGG	0	NA	NA	NA	GeneID:113178;GeneID:113179	SCAMP4;ADAT3	TRUE	ADAT3
1835	GCAGCTGCAGTCGTGGCCGG	chr4	1416246	+	10:A>T,12:T>G	GGG	GCAGCTGCAGACTTGGCCGGGGG	2	11	13	NA			FALSE	ADAT3
1836	GGAGAAGAGCCGCCCAGCCA	chr19	1912573	-	none	GGG	GGAGAAGAGCCGCCCAGCCAGGG	0	NA	NA	NA	GeneID:113178;GeneID:113179	SCAMP4;ADAT3	TRUE	ADAT3
1837	GCTAGACCAGCCTGGCAGGG	chr1	33096846	+	none	AGG	GCTAGACCAGCCTGGCAGGGAGG	0	NA	NA	NA	GeneID:113451	AZIN2	TRUE	ADC
1838	GCTAGACCAGCCTGGCAGGG	chr11	62922451	-	0:A>C,2:G>A	AGG	TCCAGACCAGCCTGGCAGGGAGG	2	1	3	NA			FALSE	ADC
1839	GCTAGACCAGCCTGGCAGGG	chr22	42306327	-	3:C>T,5:G>T	CGG	GCTGGCCCAGCCTGGCAGGGCGG	2	4	6	NA	GeneID:6942	TCF20	FALSE	ADC
1840	GCTGAGCTTTGACAATGAGA	chr1	33092162	+	none	TGG	GCTGAGCTTTGACAATGAGATGG	0	NA	NA	NA	GeneID:113451	AZIN2	TRUE	ADC
1841	GTACACGATGGTCTTGGAGG	chr1	33098081	-	none	TGG	GTACACGATGGTCTTGGAGGTGG	0	NA	NA	NA	GeneID:113451	AZIN2	TRUE	ADC
1842	TGCCAGGGAAGCCACCACCA	chr1	33094664	-	none	AGG	TGCCAGGGAAGCCACCACCAAGG	0	NA	NA	NA	GeneID:113451	AZIN2	TRUE	ADC
1843	TGCCAGGGAAGCCACCACCA	chr2	105274738	+	1:T>G,14:G>C	CGG	TTCCAGGGAAGCCAGCACCACGG	2	2	15	NA	GeneID:9392	TGFBRAP1	FALSE	ADC
1844	ACTGTAGAAGTAGATGCCAG	chr14	77819033	-	none	AGG	ACTGTAGAAGTAGATGCCAGAGG	0	NA	NA	NA	GeneID:57143	ADCK1	TRUE	ADCK1
1845	CATCCACAAACTCCATCAGG	chr14	77907843	-	none	AGG	CATCCACAAACTCCATCAGGAGG	0	NA	NA	NA	GeneID:57143	ADCK1	TRUE	ADCK1
1846	CATCCACAAACTCCATCAGG	chr16	22428945	-	10:T>G,15:C>A	AGG	CATCCACAAAATCCAGCAGGAGG	2	11	16	NA	GeneID:1039	CDR2	FALSE	ADCK1
1847	GGTGCGGGCTCAGAGCTCGA	chr14	77887209	+	none	AGG	GGTGCGGGCTCAGAGCTCGAAGG	0	NA	NA	NA	GeneID:57143	ADCK1	TRUE	ADCK1
1848	TCTGGACTACCTGTTGCCAG	chr14	77859161	+	none	AGG	TCTGGACTACCTGTTGCCAGAGG	0	NA	NA	NA	GeneID:57143	ADCK1	TRUE	ADCK1
1849	AGCAGAGCCTGGCATCGCGA	chr7	140673431	-	none	GGG	AGCAGAGCCTGGCATCGCGAGGG	0	NA	NA	NA	GeneID:27147;GeneID:90956	DENND2A;ADCK2	TRUE	ADCK2
1850	GAAGGCTGGACACATGAAGC	chr7	140690758	-	none	TGG	GAAGGCTGGACACATGAAGCTGG	0	NA	NA	NA	GeneID:90956;GeneID:4708	ADCK2;NDUFB2	TRUE	ADCK2
1851	GCACCTGAGCGAGCAGGCCA	chr7	140674621	-	none	GGG	GCACCTGAGCGAGCAGGCCAGGG	0	NA	NA	NA	GeneID:90956	ADCK2	TRUE	ADCK2
1852	GCACCTGAGCGAGCAGGCCA	chr5	173793964	+	10:T>G,17:A>C	GGG	GCACCTGAGCTAGCAGGACAGGG	2	11	18	NA			FALSE	ADCK2
1853	GTCCATGCAGACCTTCACCC	chr7	140687007	+	none	TGG	GTCCATGCAGACCTTCACCCTGG	0	NA	NA	NA	GeneID:90956	ADCK2	TRUE	ADCK2
1854	GTCCATGCAGACCTTCACCC	chr5	135435209	-	1:C>A,5:C>A	AGG	GGCCAGGCAGACCTTCACCCAGG	2	2	6	NA			FALSE	ADCK2
1855	ATTGGGAGACACCATCATGG	chr1	226961396	+	none	TGG	ATTGGGAGACACCATCATGGTGG	0	NA	NA	NA	GeneID:56997	ADCK3	TRUE	ADCK3
1856	GAACAAGCAGCACAAACAGA	chr1	226965388	+	none	CGG	GAACAAGCAGCACAAACAGACGG	0	NA	NA	NA	GeneID:56997	ADCK3	TRUE	ADCK3
1857	GAAGGGCCCGGCTCACCTGA	chr1	226977519	-	none	GGG	GAAGGGCCCGGCTCACCTGAGGG	0	NA	NA	NA	GeneID:56997	ADCK3	TRUE	ADCK3
1858	GGCCGGCTGGCCAACTTCGG	chr1	226965715	+	none	AGG	GGCCGGCTGGCCAACTTCGGAGG	0	NA	NA	NA	GeneID:56997	ADCK3	TRUE	ADCK3
1859	CCTAGCCTCTTACCCAGCGG	chr19	40714517	+	none	TGG	CCTAGCCTCTTACCCAGCGGTGG	0	NA	NA	NA	GeneID:79934	ADCK4	TRUE	ADCK4
1860	GCTAAGAAGTCCATGCCAGG	chr19	40710075	-	none	AGG	GCTAAGAAGTCCATGCCAGGAGG	0	NA	NA	NA	GeneID:79934	ADCK4	TRUE	ADCK4
1861	GCTAAGAAGTCCATGCCAGG	chr8	30345463	-	13:C>A,15:T>G	TGG	GCTAAGAAGTCCAGGACAGGTGG	2	14	16	NA			FALSE	ADCK4
1862	GCTAAGAAGTCCATGCCAGG	chr15	25068368	-	2:T>A,8:T>C	GGG	GCAAAGAAATCCATGCCAGGGGG	2	3	9	NA			FALSE	ADCK4
1863	GGCCAAGCGGCTGATGCGGG	chr19	40714076	+	none	AGG	GGCCAAGCGGCTGATGCGGGAGG	0	NA	NA	NA	GeneID:79934	ADCK4	TRUE	ADCK4
1864	TGGGCCCAAGAACCTCCACA	chr19	40714371	+	none	TGG	TGGGCCCAAGAACCTCCACATGG	0	NA	NA	NA	GeneID:79934	ADCK4	TRUE	ADCK4
1865	TGGGCCCAAGAACCTCCACA	chr2	6757979	-	2:T>C,15:A>G	GGG	TGAGCCCAAGAACCTTCACAGGG	2	3	16	NA	GeneID:400941	LINC00487	FALSE	ADCK4
1866	GAGGAAGGTGCTCTCCACCG	chr8	144383104	+	none	CGG	GAGGAAGGTGCTCTCCACCGCGG	0	NA	NA	NA	GeneID:203054	ADCK5	TRUE	ADCK5
1867	GAGGAAGGTGCTCTCCACCG	chr20	24783179	-	8:T>A,19:A>C	GGG	GAGGAAGGAGCTCTCCACCTGGG	2	9	20	NA			FALSE	ADCK5
1868	GAGGAAGGTGCTCTCCACCG	chr7	132766153	-	7:T>C,18:A>G	CGG	GAGGAAGATGCTCTCCACTGCGG	2	8	19	NA			FALSE	ADCK5
1869	GAGGACAGGGCCCTCAAGCG	chr8	144391023	+	none	GGG	GAGGACAGGGCCCTCAAGCGGGG	0	NA	NA	NA	GeneID:203054	ADCK5	TRUE	ADCK5
1870	GAGGACAGGGCCCTCAAGCG	chr5	150328876	-	10:C>G,18:T>G	GGG	GAGGACAGGGGCCTCAAGAGGGG	2	11	19	NA	GeneID:340075	ARSI	FALSE	ADCK5
1871	GAGGACAGGGCCCTCAAGCG	chr20	44684597	+	14:A>C,15:C>A	GGG	GAGGACAGGGCCCTACAGCGGGG	2	15	16	NA			FALSE	ADCK5
1872	GGTGCACCACCAGTAGTCCA	chr8	144390699	-	none	GGG	GGTGCACCACCAGTAGTCCAGGG	0	NA	NA	NA	GeneID:203054	ADCK5	TRUE	ADCK5
1873	GGTGCACCACCAGTAGTCCA	chr1	74591492	+	1:A>G,2:A>T	GGG	GAAGCACCACCAGTAGTCCAGGG	2	2	3	NA	GeneID:127254;GeneID:101927320	ERICH3;ERICH3-AS1	FALSE	ADCK5
1874	TCTCCTGAAGAACACAGCAG	chr8	144379447	-	none	GGG	TCTCCTGAAGAACACAGCAGGGG	0	NA	NA	NA	GeneID:203054	ADCK5	TRUE	ADCK5
1875	TCTCCTGAAGAACACAGCAG	chr14	21894883	+	10:T>A,16:T>G	CGG	TCTCCTGAAGTACACATCAGCGG	2	11	17	NA			TRUE	ADCK5
1876	TCTCCTGAAGAACACAGCAG	chr14	21847074	+	10:T>A,16:T>G	CGG	TCTCCTGAAGTACACATCAGCGG	2	11	17	NA			TRUE	ADCK5
1877	ACAGAGGAAGGCGTTCCTGC	chr7	45592832	+	none	AGG	ACAGAGGAAGGCGTTCCTGCAGG	0	NA	NA	NA	GeneID:107	ADCY1	TRUE	ADCY1
1878	AGGACAGCAGAGCAGCGCGA	chr7	45574940	-	none	AGG	AGGACAGCAGAGCAGCGCGAAGG	0	NA	NA	NA	GeneID:107	ADCY1	TRUE	ADCY1
1879	AGGACAGCAGAGCAGCGCGA	chr17	81209191	+	0:T>A,10:G>A	GGG	TGGACAGCAGGGCAGCGCGAGGG	2	1	11	NA	GeneID:22994	CEP131	FALSE	ADCY1
1880	CAAGTTCGATGAATTAGCCA	chr7	45622721	+	none	CGG	CAAGTTCGATGAATTAGCCACGG	0	NA	NA	NA	GeneID:107	ADCY1	TRUE	ADCY1
1881	TGTGGCTGAAGCCACCGAGG	chr7	45657729	+	none	TGG	TGTGGCTGAAGCCACCGAGGTGG	0	NA	NA	NA	GeneID:107	ADCY1	TRUE	ADCY1
1882	ACTGTGAGACACGAGTACAC	chr1	167880116	-	none	AGG	ACTGTGAGACACGAGTACACAGG	0	NA	NA	NA	GeneID:55811	ADCY10	TRUE	ADCY10
1883	AGTGCCATGTACATGGACAG	chr1	167903942	-	none	AGG	AGTGCCATGTACATGGACAGAGG	0	NA	NA	NA	GeneID:55811	ADCY10	TRUE	ADCY10
1884	AGTGCCATGTACATGGACAG	chr4	3856651	-	2:T>A,10:C>T	AGG	AGAGCCATGTGCATGGACAGAGG	2	3	11	NA			FALSE	ADCY10
1885	ATTGGCCATGAACATCTGGA	chr1	167860990	+	none	TGG	ATTGGCCATGAACATCTGGATGG	0	NA	NA	NA	GeneID:55811	ADCY10	TRUE	ADCY10
1886	GTGATGCACTGCTAGCCCTG	chr1	167901785	-	none	TGG	GTGATGCACTGCTAGCCCTGTGG	0	NA	NA	NA	GeneID:55811	ADCY10	TRUE	ADCY10
1887	ACACATGAACAGGTATCCCA	chr5	7414720	-	none	TGG	ACACATGAACAGGTATCCCATGG	0	NA	NA	NA	GeneID:108	ADCY2	TRUE	ADCY2
1888	ACACATGAACAGGTATCCCA	chr9	70947866	+	16:T>C,19:T>A	AGG	ACACATGAACAGGTATTCCTAGG	2	17	20	NA	GeneID:80036	TRPM3	FALSE	ADCY2
1889	CAGGCAGACGCTAAGCACGA	chr5	7520840	-	none	TGG	CAGGCAGACGCTAAGCACGATGG	0	NA	NA	NA	GeneID:108	ADCY2	TRUE	ADCY2
1890	GCTGAAGAGCGAGTTCCATG	chr5	7626228	-	none	AGG	GCTGAAGAGCGAGTTCCATGAGG	0	NA	NA	NA	GeneID:108	ADCY2	TRUE	ADCY2
1891	TAGAGCCAGTCCCGGGACCG	chr5	7396377	-	none	CGG	TAGAGCCAGTCCCGGGACCGCGG	0	NA	NA	NA	GeneID:108	ADCY2	TRUE	ADCY2
1892	GACCACGGAGATGATCACGA	chr2	24918399	+	none	TGG	GACCACGGAGATGATCACGATGG	0	NA	NA	NA	GeneID:109	ADCY3	TRUE	ADCY3
1893	GCACCGCAAGGCCTTCCTGG	chr2	24872625	-	none	AGG	GCACCGCAAGGCCTTCCTGGAGG	0	NA	NA	NA	GeneID:109	ADCY3	TRUE	ADCY3
1894	GCGGGAGAAGACCAAGACTG	chr2	24840005	-	none	GGG	GCGGGAGAAGACCAAGACTGGGG	0	NA	NA	NA	GeneID:109	ADCY3	TRUE	ADCY3
1895	TTACGAGATGGCCTCCACCA	chr2	24841254	+	none	TGG	TTACGAGATGGCCTCCACCATGG	0	NA	NA	NA	GeneID:109	ADCY3	TRUE	ADCY3
1896	CCACGCCTTCCTGTTCACCG	chr14	24332816	-	none	GGG	CCACGCCTTCCTGTTCACCGGGG	0	NA	NA	NA	GeneID:196883	ADCY4	TRUE	ADCY4
1897	CGTAGAAGAGGTCTTCGCTG	chr14	24334600	+	none	GGG	CGTAGAAGAGGTCTTCGCTGGGG	0	NA	NA	NA	GeneID:196883	ADCY4	TRUE	ADCY4
1898	GCTCCCTGCACTCACGCCGG	chr14	24331814	-	none	CGG	GCTCCCTGCACTCACGCCGGCGG	0	NA	NA	NA	GeneID:196883	ADCY4	TRUE	ADCY4
1899	GCTCCCTGCACTCACGCCGG	chr5	118550400	+	11:C>T,18:T>G	GGG	GCTCCCTGCACCCACGCCTGGGG	2	12	19	NA			FALSE	ADCY4
1900	GTGGCCCAAGATACAGCCCG	chr14	24332553	+	none	AGG	GTGGCCCAAGATACAGCCCGAGG	0	NA	NA	NA	GeneID:196883	ADCY4	TRUE	ADCY4
1901	AGACATCAACGCCAAGCAGG	chr3	123347830	-	none	AGG	AGACATCAACGCCAAGCAGGAGG	0	NA	NA	NA	GeneID:111	ADCY5	TRUE	ADCY5
1902	AGACATCAACGCCAAGCAGG	chr1	43798569	-	5:C>A,12:T>G	AGG	AGACAGCAACGCAAAGCAGGAGG	2	6	13	NA	GeneID:6487	ST3GAL3	FALSE	ADCY5
1903	AGGCGCGGCTCCACTCGCAG	chr3	123352449	-	none	CGG	AGGCGCGGCTCCACTCGCAGCGG	0	NA	NA	NA	GeneID:111	ADCY5	TRUE	ADCY5
1904	GATGAGGATCACGCCGACGG	chr3	123447696	+	none	CGG	GATGAGGATCACGCCGACGGCGG	0	NA	NA	NA	GeneID:111	ADCY5	TRUE	ADCY5
1905	GATGAGGATCACGCCGACGG	chr14	92121591	-	2:G>A,13:C>G	TGG	GACGAGGATCACGGCGACGGTGG	2	3	14	NA	GeneID:4707	NDUFB1	TRUE	ADCY5
1906	GATGGGCATGGACATGATCG	chr3	123330898	-	none	AGG	GATGGGCATGGACATGATCGAGG	0	NA	NA	NA	GeneID:111	ADCY5	TRUE	ADCY5
1907	ACTGCCATTTCCGCAAGCCA	chr12	48776488	+	none	AGG	ACTGCCATTTCCGCAAGCCAAGG	0	NA	NA	NA	GeneID:112	ADCY6	TRUE	ADCY6
1908	GCAGAGGAACAGCAGCACAT	chr12	48778227	+	none	TGG	GCAGAGGAACAGCAGCACATTGG	0	NA	NA	NA	GeneID:112	ADCY6	TRUE	ADCY6
1909	TGGGTGGCTCTGCATCCCGG	chr12	48783274	+	none	AGG	TGGGTGGCTCTGCATCCCGGAGG	0	NA	NA	NA	GeneID:112	ADCY6	TRUE	ADCY6
1910	TGGGTGGCTCTGCATCCCGG	chr1	226659375	-	0:C>A,12:A>G	AGG	GGGGTGGCTCTGTATCCCGGAGG	2	1	13	NA	GeneID:3707	ITPKB	FALSE	ADCY6
1911	TTCAGGAGAATCACTGCCTG	chr12	48777216	-	none	AGG	TTCAGGAGAATCACTGCCTGAGG	0	NA	NA	NA	GeneID:112	ADCY6	TRUE	ADCY6
1912	TTCAGGAGAATCACTGCCTG	chr8	70208973	-	0:T>A,5:T>C	TGG	ATCAGAAGAATCACTGCCTGTGG	2	1	6	NA	GeneID:10499	NCOA2	FALSE	ADCY6
1913	AAGAACCGAGCACCAGGAGG	chr16	50291833	-	none	TGG	AAGAACCGAGCACCAGGAGGTGG	0	NA	NA	NA	GeneID:113	ADCY7	TRUE	ADCY7
1914	AAGAACCGAGCACCAGGAGG	chr20	50065563	-	7:G>C,11:G>T	AGG	AAGAACCCAGCCCCAGGAGGAGG	2	8	12	NA			FALSE	ADCY7
1915	AAGAACCGAGCACCAGGAGG	chr3	38628643	-	6:T>G,12:C>G	AGG	AAGAACAGAGCAGCAGGAGGAGG	2	7	13	NA	GeneID:6331	SCN5A	FALSE	ADCY7
1916	ACACAGGAAGATGACTGCGT	chr16	50292685	-	none	TGG	ACACAGGAAGATGACTGCGTTGG	0	NA	NA	NA	GeneID:113;GeneID:102465462	ADCY7;MIR6771	TRUE	ADCY7
1917	ACACAGGAAGATGACTGCGT	chr12	116712275	+	12:C>G,17:A>C	AGG	ACACAGGAAGATCACTGAGTAGG	2	13	18	NA	GeneID:79794	C12orf49	TRUE	ADCY7
1918	GACAAAGGCGGCCTGTGCGT	chr16	50290632	+	none	GGG	GACAAAGGCGGCCTGTGCGTGGG	0	NA	NA	NA	GeneID:113	ADCY7	TRUE	ADCY7
1919	GATGAGGGCCACGCAGGCAG	chr16	50288309	-	none	TGG	GATGAGGGCCACGCAGGCAGTGG	0	NA	NA	NA	GeneID:113	ADCY7	TRUE	ADCY7
1920	GACCCATTTCAACACAGCAG	chr8	130937094	+	none	TGG	GACCCATTTCAACACAGCAGTGG	0	NA	NA	NA	GeneID:114	ADCY8	TRUE	ADCY8
1921	TCTCCAGGAAAGCTTGGCGC	chr8	130990445	+	none	TGG	TCTCCAGGAAAGCTTGGCGCTGG	0	NA	NA	NA	GeneID:114	ADCY8	TRUE	ADCY8
1922	TTTCCAGGACAACAAACCGG	chr8	130951952	+	none	GGG	TTTCCAGGACAACAAACCGGGGG	0	NA	NA	NA	GeneID:114	ADCY8	TRUE	ADCY8
1923	TTTGGCCCAAGAAATAGCGC	chr8	131039801	+	none	TGG	TTTGGCCCAAGAAATAGCGCTGG	0	NA	NA	NA	GeneID:114	ADCY8	TRUE	ADCY8
1924	ACACAGAGAAGTCTGACTGT	chr16	3992273	+	none	TGG	ACACAGAGAAGTCTGACTGTTGG	0	NA	NA	NA	GeneID:115	ADCY9	TRUE	ADCY9
1925	ACACAGAGAAGTCTGACTGT	chr7	13665342	-	10:G>C,12:A>G	GGG	ACACAGAGAACTTTGACTGTGGG	2	11	13	NA			FALSE	ADCY9
1926	CAGGAGGAAGCACAGCGCGG	chr16	4114980	+	none	GGG	CAGGAGGAAGCACAGCGCGGGGG	0	NA	NA	NA	GeneID:115	ADCY9	TRUE	ADCY9
1927	CAGGAGGAAGCACAGCGCGG	chr9	120862947	-	15:C>G,17:T>G	AGG	CAGGAGGAAGCACAGGGAGGAGG	2	16	18	NA	GeneID:26147	PHF19	TRUE	ADCY9
1928	GATATCGGGTCAGAGAGCCA	chr16	4007522	-	none	AGG	GATATCGGGTCAGAGAGCCAAGG	0	NA	NA	NA	GeneID:115	ADCY9	TRUE	ADCY9
1929	GCAAATGTGATTCCGCACGA	chr16	3993481	+	none	AGG	GCAAATGTGATTCCGCACGAAGG	0	NA	NA	NA	GeneID:115	ADCY9	TRUE	ADCY9
1930	AGGCCTCGTTAAGGATCCCG	chr18	908276	-	none	TGG	AGGCCTCGTTAAGGATCCCGTGG	0	NA	NA	NA	GeneID:116	ADCYAP1	TRUE	ADCYAP1
1931	CCAGCACCTACCTGATCCCG	chr18	905487	-	none	GGG	CCAGCACCTACCTGATCCCGGGG	0	NA	NA	NA	GeneID:116	ADCYAP1	TRUE	ADCYAP1
1932	GGCCTCGTTAAGGATCCCGT	chr18	908275	-	none	GGG	GGCCTCGTTAAGGATCCCGTGGG	0	NA	NA	NA	GeneID:116	ADCYAP1	TRUE	ADCYAP1
1933	TGCAGTGGGAGCCTCGGCGG	chr18	909440	+	none	CGG	TGCAGTGGGAGCCTCGGCGGCGG	0	NA	NA	NA	GeneID:116	ADCYAP1	TRUE	ADCYAP1
1934	AGTTGGACACAACACAGTAG	chr7	31086415	-	none	TGG	AGTTGGACACAACACAGTAGTGG	0	NA	NA	NA	GeneID:117	ADCYAP1R1	TRUE	ADCYAP1R1
1935	GAAGCGACAAAGGATGACCA	chr7	31084812	-	none	TGG	GAAGCGACAAAGGATGACCATGG	0	NA	NA	NA	GeneID:117	ADCYAP1R1	TRUE	ADCYAP1R1
1936	GGTGAGCCGGAACTGCACGG	chr7	31084150	+	none	AGG	GGTGAGCCGGAACTGCACGGAGG	0	NA	NA	NA	GeneID:117	ADCYAP1R1	TRUE	ADCYAP1R1
1937	GTGCCTGGAGAAGATCCAGA	chr7	31064877	+	none	GGG	GTGCCTGGAGAAGATCCAGAGGG	0	NA	NA	NA	GeneID:117	ADCYAP1R1	TRUE	ADCYAP1R1
1938	GTGCCTGGAGAAGATCCAGA	chr8	123227963	-	10:A>T,12:A>C	GGG	GTGCCTGGAGTATATCCAGAGGG	2	11	13	NA	GeneID:84933;GeneID:100533106	C8orf76;ZHX1-C8orf76	FALSE	ADCYAP1R1
1939	GTGCCTGGAGAAGATCCAGA	chrX	25052768	+	13:C>A,15:T>C	AGG	GTGCCTGGAGAAGCTTCAGAAGG	2	14	16	NA			FALSE	ADCYAP1R1
1940	AAGGCAGCCATCCCTCCTTG	chr4	2882032	-	none	CGG	AAGGCAGCCATCCCTCCTTGCGG	0	NA	NA	NA	GeneID:118	ADD1	TRUE	ADD1
1941	AAGGCAGCCATCCCTCCTTG	chr2	9155572	+	1:G>A,9:C>A	GGG	AGGGCAGCCCTCCCTCCTTGGGG	2	2	10	NA			FALSE	ADD1
1942	GACCAGAGTGAACTCCGAGC	chr4	2894011	+	none	AGG	GACCAGAGTGAACTCCGAGCAGG	0	NA	NA	NA	GeneID:118	ADD1	TRUE	ADD1
1943	TCCAAGGGAAAGCGCCTCCG	chr4	2898220	-	none	GGG	TCCAAGGGAAAGCGCCTCCGGGG	0	NA	NA	NA	GeneID:118	ADD1	TRUE	ADD1
1944	TCGCCAGGACTTCAACATGA	chr4	2876049	+	none	TGG	TCGCCAGGACTTCAACATGATGG	0	NA	NA	NA	GeneID:118	ADD1	TRUE	ADD1
1945	CGAGTGCAGACAGAAGCCTG	chr2	70692468	+	none	TGG	CGAGTGCAGACAGAAGCCTGTGG	0	NA	NA	NA	GeneID:119	ADD2	TRUE	ADD2
1946	CGAGTGCAGACAGAAGCCTG	chr11	29744242	+	2:T>A,9:C>A	GGG	CGTGTGCAGCCAGAAGCCTGGGG	2	3	10	NA			FALSE	ADD2
1947	CGAGTGCAGACAGAAGCCTG	chr15	43278008	-	1:T>C,12:A>C	GGG	CAAGTGCAGACATAAGCCTGGGG	2	2	13	NA	GeneID:116179	TGM7	FALSE	ADD2
1948	GAAGTCCGCGATCTGTCGCA	chr2	70704363	+	none	GGG	GAAGTCCGCGATCTGTCGCAGGG	0	NA	NA	NA	GeneID:119	ADD2	TRUE	ADD2
1949	GACTCCCTGAACCTGGCCAA	chr2	70696335	-	none	AGG	GACTCCCTGAACCTGGCCAAAGG	0	NA	NA	NA	GeneID:119	ADD2	TRUE	ADD2
1950	GACTCCCTGAACCTGGCCAA	chr7	41778683	+	18:T>A,19:T>A	TGG	GACTCCCTGAACCTGGCCTTTGG	2	19	20	NA	GeneID:285954	INHBA-AS1	TRUE	ADD2
1951	GCGGCAGGACTTCAACCTGA	chr2	70706266	-	none	TGG	GCGGCAGGACTTCAACCTGATGG	0	NA	NA	NA	GeneID:119	ADD2	TRUE	ADD2
1952	AAGGATCCCACATTTCATGG	chr10	110119217	-	none	AGG	AAGGATCCCACATTTCATGGAGG	0	NA	NA	NA	GeneID:120	ADD3	TRUE	ADD3
1953	AAGGATCCCACATTTCATGG	chr22	21052089	-	5:T>A,7:A>G	GGG	AAGGAACTCACATTTCATGGGGG	2	6	8	NA	GeneID:400891	LRRC74B	FALSE	ADD3
1954	ACTTGGAGAAACATTAGAGG	chr10	110119497	+	none	AGG	ACTTGGAGAAACATTAGAGGAGG	0	NA	NA	NA	GeneID:120	ADD3	TRUE	ADD3
1955	ACTTGGAGAAACATTAGAGG	chr6	152297164	-	1:T>G,15:C>T	AGG	AATTGGAGAAACATTGGAGGAGG	2	2	16	NA	GeneID:23345	SYNE1	FALSE	ADD3
1956	ATAGGAGAAGTGGTTGACCA	chr10	110118601	+	none	GGG	ATAGGAGAAGTGGTTGACCAGGG	0	NA	NA	NA	GeneID:120	ADD3	TRUE	ADD3
1957	ATGAGCTCAGATGCCAGCCA	chr10	110100653	+	none	AGG	ATGAGCTCAGATGCCAGCCAAGG	0	NA	NA	NA	GeneID:120	ADD3	TRUE	ADD3
1958	ATGAGCTCAGATGCCAGCCA	chr7	31229211	-	0:C>T,6:C>A	TGG	GTGAGCGCAGATGCCAGCCATGG	2	1	7	NA			FALSE	ADD3
1959	ATGAGCTCAGATGCCAGCCA	chr12	133051808	+	3:T>A,4:T>G	GGG	ATGTTCTCAGATGCCAGCCAGGG	2	4	5	NA	GeneID:7637	ZNF84	FALSE	ADD3
1960	AGAGAGTATATGTGTTCCCA	chr6	146656887	-	none	GGG	AGAGAGTATATGTGTTCCCAGGG	0	NA	NA	NA	GeneID:79747	ADGB	TRUE	ADGB
1961	GAAGGTAAATCAGATCCTGG	chr6	146700977	-	none	AGG	GAAGGTAAATCAGATCCTGGAGG	0	NA	NA	NA	GeneID:79747	ADGB	TRUE	ADGB
1962	GAAGGTAAATCAGATCCTGG	chr20	14562980	-	17:T>A	AGG	GAAGGTAAATCAGATCCAGGAGG	1	18	NA	NA	GeneID:140733;GeneID:140848	MACROD2;MACROD2-IT1	FALSE	ADGB
1963	TAAAGAAACCTCTTCCAAGG	chr6	146733234	-	none	AGG	TAAAGAAACCTCTTCCAAGGAGG	0	NA	NA	NA	GeneID:79747	ADGB	TRUE	ADGB
1964	TAAAGAAACCTCTTCCAAGG	chr12	119099710	+	1:G>A,7:T>A	TGG	TGAAGAATCCTCTTCCAAGGTGG	2	2	8	NA	GeneID:84530	SRRM4	FALSE	ADGB
1965	TGACGAATGAGTTTCCAGGG	chr6	146691235	-	none	AGG	TGACGAATGAGTTTCCAGGGAGG	0	NA	NA	NA	GeneID:79747	ADGB	TRUE	ADGB
1966	ACAGACTTTCTCTAGAGGCG	chr4	99284452	+	none	AGG	ACAGACTTTCTCTAGAGGCGAGG	0	NA	NA	NA	GeneID:100507053;GeneID:124	LOC100507053;ADH1A	TRUE	ADH1A
1967	CCACACTGAGGAATAGCGAG	chr4	99284766	+	none	TGG	CCACACTGAGGAATAGCGAGTGG	0	NA	NA	NA	GeneID:100507053;GeneID:124	LOC100507053;ADH1A	TRUE	ADH1A
1968	CCACACTGAGGAATAGCGAG	chr16	89838818	-	13:T>A,16:T>G	GGG	CCACACTGAGGAAAAGAGAGGGG	2	14	17	NA	GeneID:84501	SPIRE2	FALSE	ADH1A
1969	CCAGTGTAAGCAATCCTCAG	chr4	99284602	-	none	GGG	CCAGTGTAAGCAATCCTCAGGGG	0	NA	NA	NA	GeneID:100507053;GeneID:124	LOC100507053;ADH1A	TRUE	ADH1A
1970	TGGAAGGGAGCTATTCTTGG	chr4	99280145	-	none	TGG	TGGAAGGGAGCTATTCTTGGTGG	0	NA	NA	NA	GeneID:100507053;GeneID:124	LOC100507053;ADH1A	TRUE	ADH1A
1971	TGGAAGGGAGCTATTCTTGG	chr4	99340576	-	5:T>C,15:A>G	AGG	TGGAAAGGAGCTATTTTTGGAGG	2	6	16	NA	GeneID:125;GeneID:126	ADH1B;ADH1C	TRUE	ADH1A
1972	AATGAGGCAGACTTTCTCCA	chr4	99315945	+	none	GGG	AATGAGGCAGACTTTCTCCAGGG	0	NA	NA	NA	GeneID:125	ADH1B	TRUE	ADH1B
1973	AATGAGGCAGACTTTCTCCA	chr4	99344909	+	none	GGG	AATGAGGCAGACTTTCTCCAGGG	0	NA	NA	NA	GeneID:125;GeneID:126	ADH1B;ADH1C	TRUE	ADH1B
1974	AATGAGGCAGACTTTCTCCA	chr14	97626268	+	7:G>C,12:C>T	GGG	AATGAGGGAGACCTTCTCCAGGG	2	8	13	NA			FALSE	ADH1B
1975	CAATGAGGCAGACTTTCTCC	chr4	99315944	+	none	AGG	CAATGAGGCAGACTTTCTCCAGG	0	NA	NA	NA	GeneID:125	ADH1B	TRUE	ADH1B
1976	CAATGAGGCAGACTTTCTCC	chr4	99344908	+	none	AGG	CAATGAGGCAGACTTTCTCCAGG	0	NA	NA	NA	GeneID:125;GeneID:126	ADH1B;ADH1C	TRUE	ADH1B
1977	CCAGGTTGCCACTAACCACG	chr4	99318129	+	none	TGG	CCAGGTTGCCACTAACCACGTGG	0	NA	NA	NA	GeneID:125	ADH1B	TRUE	ADH1B
1978	CCAGTCTAGGCAATCCTCGG	chr4	99316101	-	none	GGG	CCAGTCTAGGCAATCCTCGGGGG	0	NA	NA	NA	GeneID:125	ADH1B	TRUE	ADH1B
1979	CCAGTCTAGGCAATCCTCGG	chr4	99345065	-	none	GGG	CCAGTCTAGGCAATCCTCGGGGG	0	NA	NA	NA	GeneID:125;GeneID:126	ADH1B;ADH1C	TRUE	ADH1B
1980	AATGCAAAGCAGCCATCGCC	chr4	99142753	-	none	TGG	AATGCAAAGCAGCCATCGCCTGG	0	NA	NA	NA	GeneID:100507053;GeneID:127	LOC100507053;ADH4	TRUE	ADH4
1981	AATGCAAAGCAGCCATCGCC	chr2	200214783	+	0:C>A,3:C>G	AGG	CATCCAAAGCAGCCATCGCCAGG	2	1	4	NA			FALSE	ADH4
1982	ATTGTGGAAAGTATTGGGCC	chr4	99141563	-	none	AGG	ATTGTGGAAAGTATTGGGCCAGG	0	NA	NA	NA	GeneID:100507053;GeneID:127	LOC100507053;ADH4	TRUE	ADH4
1983	ATTGTGGAAAGTATTGGGCC	chr12	69289697	+	7:G>A,14:A>T	GGG	ATTGTGGGAAGTATAGGGCCGGG	2	8	15	NA			FALSE	ADH4
1984	ATTGTGGAAAGTATTGGGCC	chr11	131926340	+	2:G>T,18:G>C	AGG	ATGGTGGAAAGTATTGGGGCAGG	2	3	19	NA	GeneID:50863	NTM	FALSE	ADH4
1985	GACAGCACAAGTCGAACCAG	chr4	99131737	+	none	GGG	GACAGCACAAGTCGAACCAGGGG	0	NA	NA	NA	GeneID:100507053;GeneID:127	LOC100507053;ADH4	TRUE	ADH4
1986	GACAGCACAAGTCGAACCAG	chr4	114595657	-	10:T>C,12:C>G	TGG	GACAGCACAAATGGAACCAGTGG	2	11	13	NA			FALSE	ADH4
1987	GGCTGCAATCAACAATGCCA	chr4	99136467	-	none	AGG	GGCTGCAATCAACAATGCCAAGG	0	NA	NA	NA	GeneID:100507053;GeneID:127	LOC100507053;ADH4	TRUE	ADH4
1988	ATCGGTGTGGCAAACCGCAG	chr4	99082086	+	none	TGG	ATCGGTGTGGCAAACCGCAGTGG	0	NA	NA	NA	GeneID:128	ADH5	TRUE	ADH5
1989	ATCGGTGTGGCAAACCGCAG	chr6	65837910	+	0:G>A	TGG	GTCGGTGTGGCAAACCGCAGTGG	1	1	NA	NA			TRUE	ADH5
1990	ATCGGTGTGGCAAACCGCAG	chr7	140788062	+	3:T>G,18:T>A	TGG	ATCTGTGTGGCAAACCGCTGTGG	2	4	19	NA	GeneID:673	BRAF	FALSE	ADH5
1991	ATCGGTGTGGCAAACCGCAG	chr5	23980712	-	0:C>T,16:T>C	TGG	GTCGGTGTGGCAAACCACAGTGG	2	1	17	NA			TRUE	ADH5
1992	GGAGTTACTAAGCTGAAGGC	chr1	79521313	+	none	GGG	GGAGTTACTAAGCTGAAGGCGGG	0	NA	NA	NA			TRUE	ADH5
1993	GGAGTTACTAAGCTGAAGGC	chr6	65837800	-	none	GGG	GGAGTTACTAAGCTGAAGGCGGG	0	NA	NA	NA			TRUE	ADH5
1994	GGAGTTACTAAGCTGAAGGC	chr4	99081976	-	none	GGG	GGAGTTACTAAGCTGAAGGCGGG	0	NA	NA	NA	GeneID:128	ADH5	TRUE	ADH5
1995	GGAGTTACTAAGCTGAAGGC	chr1	240170403	+	6:G>A	GGG	GGAGTTGCTAAGCTGAAGGCGGG	1	7	NA	NA	GeneID:56776	FMN2	TRUE	ADH5
1996	GTGCTCATTGAGATGACCGA	chr4	99076340	-	none	TGG	GTGCTCATTGAGATGACCGATGG	0	NA	NA	NA	GeneID:128	ADH5	TRUE	ADH5
1997	TTTAGAGTCACTCAAGGGAA	chr4	99076908	-	none	AGG	TTTAGAGTCACTCAAGGGAAAGG	0	NA	NA	NA	GeneID:128	ADH5	TRUE	ADH5
1998	TTTAGAGTCACTCAAGGGAA	chr6	65837695	-	0:T>A,2:T>A	AGG	ATAAGAGTCACTCAAGGGAAAGG	2	1	3	NA			TRUE	ADH5
1999	TTTAGAGTCACTCAAGGGAA	chr1	240170508	+	0:A>T,2:A>T	AGG	ATAAGAGTCACTCAAGGGAAAGG	2	1	3	NA	GeneID:56776	FMN2	TRUE	ADH5
[truncated: 109,454 more rows]
