# Supplementary material for: Multiple-gene targeting and mismatch tolerance can confound analysis of genome-wide pooled CRISPR screens
Source: Genome Biol. 2019 Jan 25;20:21. doi: 10.1186/s13059-019-1621-7 (PMC6346559; doi:10.1186/s13059-019-1621-7)
Supplement: Supplementary file 5 — Genomic alignments to GRCh38 for the Brunello guide sequences. (CSV 33.1 mb) [file 13059_2019_1621_MOESM5_ESM.csv]

	gene	n.guides	n.multiplex.guides	n.multiplex.guides.exonic	n.mismatch.guides	n.mismatch.guides.exonic	flag	flag.exonic
1-Dec	1-Dec	6	0	0	1	0	YES	NO
10-Mar	10-Mar	6	0	0	0	0	NO	NO
10-Sep	10-Sep	6	0	0	2	1	YES	YES
11-Mar	11-Mar	6	0	0	0	0	NO	NO
11-Sep	11-Sep	6	0	0	0	0	NO	NO
12-Sep	12-Sep	6	0	0	0	0	NO	NO
14-Sep	14-Sep	6	0	0	0	0	NO	NO
15-Sep	15-Sep	6	0	0	0	0	NO	NO
2-Mar	2-Mar	6	0	0	0	0	NO	NO
2-Sep	2-Sep	6	0	0	0	0	NO	NO
3-Mar	3-Mar	6	0	0	0	0	NO	NO
3-Sep	3-Sep	6	0	0	0	0	NO	NO
4-Mar	4-Mar	6	0	0	0	0	NO	NO
4-Sep	4-Sep	6	0	0	0	0	NO	NO
5-Mar	5-Mar	6	0	0	0	0	NO	NO
5-Sep	5-Sep	6	0	0	0	0	NO	NO
6-Mar	6-Mar	6	0	0	0	0	NO	NO
6-Sep	6-Sep	6	0	0	0	0	NO	NO
7-Mar	7-Mar	6	0	0	0	0	NO	NO
7-Sep	7-Sep	6	2	2	4	4	YES	YES
8-Mar	8-Mar	6	0	0	0	0	NO	NO
8-Sep	8-Sep	6	0	0	0	0	NO	NO
9-Mar	9-Mar	6	0	0	0	0	NO	NO
9-Sep	9-Sep	6	0	0	0	0	NO	NO
A1BG	A1BG	6	0	0	0	0	NO	NO
A1CF	A1CF	6	0	0	0	0	NO	NO
A2M	A2M	6	0	0	1	1	YES	YES
A2ML1	A2ML1	6	0	0	0	0	NO	NO
A3GALT2	A3GALT2	6	0	0	0	0	NO	NO
A4GALT	A4GALT	6	0	0	0	0	NO	NO
A4GNT	A4GNT	6	0	0	0	0	NO	NO
AAAS	AAAS	6	0	0	0	0	NO	NO
AACS	AACS	6	0	0	0	0	NO	NO
AADAC	AADAC	6	0	0	0	0	NO	NO
AADACL2	AADACL2	6	0	0	0	0	NO	NO
AADACL3	AADACL3	6	0	0	0	0	NO	NO
AADACL4	AADACL4	6	0	0	0	0	NO	NO
AADAT	AADAT	6	0	0	0	0	NO	NO
AAED1	AAED1	6	0	0	0	0	NO	NO
AAGAB	AAGAB	6	0	0	0	0	NO	NO
AAK1	AAK1	6	0	0	0	0	NO	NO
AAMDC	AAMDC	6	0	0	0	0	NO	NO
AAMP	AAMP	6	0	0	0	0	NO	NO
AANAT	AANAT	6	0	0	0	0	NO	NO
AAR2	AAR2	6	0	0	0	0	NO	NO
AARD	AARD	6	0	0	0	0	NO	NO
AARS	AARS	6	0	0	0	0	NO	NO
AARS2	AARS2	6	0	0	0	0	NO	NO
AARSD1	AARSD1	6	0	0	0	0	NO	NO
AASDH	AASDH	6	0	0	0	0	NO	NO
AASDHPPT	AASDHPPT	6	0	0	0	0	NO	NO
AASS	AASS	6	0	0	0	0	NO	NO
AATF	AATF	6	0	0	0	0	NO	NO
AATK	AATK	6	0	0	1	0	YES	NO
ABAT	ABAT	6	0	0	0	0	NO	NO
ABCA1	ABCA1	6	0	0	0	0	NO	NO
ABCA10	ABCA10	6	0	0	0	0	NO	NO
ABCA12	ABCA12	6	0	0	0	0	NO	NO
ABCA13	ABCA13	6	0	0	0	0	NO	NO
ABCA2	ABCA2	6	0	0	0	0	NO	NO
ABCA3	ABCA3	6	0	0	0	0	NO	NO
ABCA4	ABCA4	6	0	0	0	0	NO	NO
ABCA5	ABCA5	6	0	0	0	0	NO	NO
ABCA6	ABCA6	6	0	0	0	0	NO	NO
ABCA7	ABCA7	6	0	0	0	0	NO	NO
ABCA8	ABCA8	6	0	0	1	1	YES	YES
ABCA9	ABCA9	6	0	0	1	1	YES	YES
ABCB1	ABCB1	6	0	0	0	0	NO	NO
ABCB10	ABCB10	6	0	0	0	0	NO	NO
ABCB11	ABCB11	6	0	0	0	0	NO	NO
ABCB4	ABCB4	6	0	0	0	0	NO	NO
ABCB5	ABCB5	6	0	0	0	0	NO	NO
ABCB6	ABCB6	6	0	0	0	0	NO	NO
ABCB7	ABCB7	6	0	0	0	0	NO	NO
ABCB8	ABCB8	6	0	0	0	0	NO	NO
ABCB9	ABCB9	6	0	0	0	0	NO	NO
ABCC1	ABCC1	6	0	0	0	0	NO	NO
ABCC10	ABCC10	6	0	0	0	0	NO	NO
ABCC11	ABCC11	6	0	0	0	0	NO	NO
ABCC12	ABCC12	6	0	0	0	0	NO	NO
ABCC2	ABCC2	6	0	0	0	0	NO	NO
ABCC3	ABCC3	6	0	0	0	0	NO	NO
ABCC4	ABCC4	6	0	0	1	0	YES	NO
ABCC5	ABCC5	6	0	0	0	0	NO	NO
ABCC6	ABCC6	6	6	6	2	2	YES	YES
ABCC8	ABCC8	6	0	0	0	0	NO	NO
ABCC9	ABCC9	6	0	0	0	0	NO	NO
ABCD1	ABCD1	6	0	0	0	0	NO	NO
ABCD2	ABCD2	6	0	0	0	0	NO	NO
ABCD3	ABCD3	6	0	0	0	0	NO	NO
ABCD4	ABCD4	6	0	0	0	0	NO	NO
ABCE1	ABCE1	6	3	3	2	2	YES	YES
ABCF1	ABCF1	6	0	0	0	0	NO	NO
ABCF2	ABCF2	6	0	0	4	4	YES	YES
ABCF3	ABCF3	6	0	0	0	0	NO	NO
ABCG1	ABCG1	6	0	0	0	0	NO	NO
ABCG2	ABCG2	6	0	0	0	0	NO	NO
ABCG4	ABCG4	6	0	0	0	0	NO	NO
ABCG5	ABCG5	6	0	0	0	0	NO	NO
ABCG8	ABCG8	6	0	0	0	0	NO	NO
ABHD1	ABHD1	6	0	0	1	1	YES	YES
ABHD10	ABHD10	6	0	0	0	0	NO	NO
ABHD11	ABHD11	6	0	0	0	0	NO	NO
ABHD12	ABHD12	6	0	0	0	0	NO	NO
ABHD12B	ABHD12B	6	0	0	0	0	NO	NO
ABHD13	ABHD13	6	0	0	0	0	NO	NO
ABHD14A	ABHD14A	6	0	0	0	0	NO	NO
ABHD14B	ABHD14B	6	0	0	0	0	NO	NO
ABHD15	ABHD15	6	0	0	0	0	NO	NO
ABHD16A	ABHD16A	6	0	0	0	0	NO	NO
ABHD16B	ABHD16B	6	0	0	0	0	NO	NO
ABHD17A	ABHD17A	6	4	4	4	4	YES	YES
ABHD17B	ABHD17B	6	0	0	0	0	NO	NO
ABHD17C	ABHD17C	6	0	0	0	0	NO	NO
ABHD2	ABHD2	6	0	0	0	0	NO	NO
ABHD3	ABHD3	6	0	0	0	0	NO	NO
ABHD4	ABHD4	6	0	0	0	0	NO	NO
ABHD5	ABHD5	6	0	0	0	0	NO	NO
ABHD6	ABHD6	6	0	0	0	0	NO	NO
ABHD8	ABHD8	6	0	0	0	0	NO	NO
ABI1	ABI1	6	0	0	0	0	NO	NO
ABI2	ABI2	6	0	0	0	0	NO	NO
ABI3	ABI3	6	0	0	0	0	NO	NO
ABI3BP	ABI3BP	6	0	0	0	0	NO	NO
ABL1	ABL1	6	0	0	0	0	NO	NO
ABL2	ABL2	6	0	0	0	0	NO	NO
ABLIM1	ABLIM1	6	0	0	0	0	NO	NO
ABLIM2	ABLIM2	6	0	0	0	0	NO	NO
ABLIM3	ABLIM3	6	0	0	0	0	NO	NO
ABO	ABO	4	0	0	2	2	YES	YES
ABP1	ABP1	6	0	0	0	0	NO	NO
ABR	ABR	6	0	0	0	0	NO	NO
ABRA	ABRA	6	0	0	0	0	NO	NO
ABRACL	ABRACL	6	0	0	0	0	NO	NO
ABT1	ABT1	6	0	0	0	0	NO	NO
ABTB1	ABTB1	6	0	0	0	0	NO	NO
ABTB2	ABTB2	6	0	0	0	0	NO	NO
ACAA1	ACAA1	6	0	0	0	0	NO	NO
ACAA2	ACAA2	6	0	0	2	1	YES	YES
ACACA	ACACA	6	0	0	0	0	NO	NO
ACACB	ACACB	6	0	0	0	0	NO	NO
ACAD10	ACAD10	6	0	0	0	0	NO	NO
ACAD11	ACAD11	6	0	0	0	0	NO	NO
ACAD8	ACAD8	6	0	0	0	0	NO	NO
ACAD9	ACAD9	6	0	0	0	0	NO	NO
ACADL	ACADL	6	0	0	0	0	NO	NO
ACADM	ACADM	6	0	0	0	0	NO	NO
ACADS	ACADS	6	0	0	0	0	NO	NO
ACADSB	ACADSB	6	0	0	0	0	NO	NO
ACADVL	ACADVL	6	0	0	0	0	NO	NO
ACAN	ACAN	6	0	0	0	0	NO	NO
ACAP1	ACAP1	6	0	0	0	0	NO	NO
ACAP2	ACAP2	6	0	0	0	0	NO	NO
ACAP3	ACAP3	6	0	0	0	0	NO	NO
ACAT1	ACAT1	6	0	0	1	0	YES	NO
ACAT2	ACAT2	6	0	0	0	0	NO	NO
ACBD3	ACBD3	6	0	0	0	0	NO	NO
ACBD4	ACBD4	6	0	0	0	0	NO	NO
ACBD5	ACBD5	6	0	0	0	0	NO	NO
ACBD6	ACBD6	6	0	0	0	0	NO	NO
ACBD7	ACBD7	6	0	0	0	0	NO	NO
ACCS	ACCS	6	0	0	0	0	NO	NO
ACCSL	ACCSL	6	0	0	0	0	NO	NO
ACD	ACD	6	0	0	0	0	NO	NO
ACE	ACE	6	0	0	0	0	NO	NO
ACE2	ACE2	6	0	0	0	0	NO	NO
ACER1	ACER1	6	0	0	0	0	NO	NO
ACER2	ACER2	6	1	1	2	2	YES	YES
ACER3	ACER3	6	0	0	0	0	NO	NO
ACHE	ACHE	6	0	0	0	0	NO	NO
ACIN1	ACIN1	6	0	0	0	0	NO	NO
ACKR2	ACKR2	6	0	0	0	0	NO	NO
ACKR3	ACKR3	6	0	0	0	0	NO	NO
ACKR4	ACKR4	6	1	1	5	5	YES	YES
ACLY	ACLY	6	0	0	0	0	NO	NO
ACMSD	ACMSD	6	0	0	0	0	NO	NO
ACN9	ACN9	6	0	0	0	0	NO	NO
ACO1	ACO1	6	0	0	0	0	NO	NO
ACO2	ACO2	6	0	0	0	0	NO	NO
ACOT1	ACOT1	6	0	0	5	5	YES	YES
ACOT11	ACOT11	6	0	0	0	0	NO	NO
ACOT12	ACOT12	6	0	0	0	0	NO	NO
ACOT13	ACOT13	6	0	0	0	0	NO	NO
ACOT2	ACOT2	6	0	0	4	4	YES	YES
ACOT4	ACOT4	6	0	0	0	0	NO	NO
ACOT6	ACOT6	6	0	0	1	0	YES	NO
ACOT7	ACOT7	6	0	0	0	0	NO	NO
ACOT8	ACOT8	6	0	0	0	0	NO	NO
ACOT9	ACOT9	6	0	0	1	0	YES	NO
ACOX1	ACOX1	6	0	0	0	0	NO	NO
ACOX2	ACOX2	6	0	0	0	0	NO	NO
ACOX3	ACOX3	6	0	0	0	0	NO	NO
ACOXL	ACOXL	6	0	0	0	0	NO	NO
ACP1	ACP1	6	1	1	2	1	YES	YES
ACP2	ACP2	6	0	0	0	0	NO	NO
ACP5	ACP5	6	0	0	0	0	NO	NO
ACP6	ACP6	6	0	0	0	0	NO	NO
ACPL2	ACPL2	6	0	0	0	0	NO	NO
ACPP	ACPP	6	0	0	0	0	NO	NO
ACPT	ACPT	6	0	0	0	0	NO	NO
ACR	ACR	6	0	0	0	0	NO	NO
ACRBP	ACRBP	6	0	0	0	0	NO	NO
ACRC	ACRC	5	3	3	0	0	YES	YES
ACRV1	ACRV1	6	0	0	0	0	NO	NO
ACSBG1	ACSBG1	6	0	0	0	0	NO	NO
ACSBG2	ACSBG2	6	0	0	0	0	NO	NO
ACSF2	ACSF2	6	0	0	0	0	NO	NO
ACSF3	ACSF3	6	0	0	0	0	NO	NO
ACSL1	ACSL1	6	0	0	0	0	NO	NO
ACSL3	ACSL3	6	0	0	0	0	NO	NO
ACSL4	ACSL4	6	0	0	0	0	NO	NO
ACSL5	ACSL5	6	0	0	0	0	NO	NO
ACSL6	ACSL6	6	0	0	0	0	NO	NO
ACSM1	ACSM1	6	0	0	0	0	NO	NO
ACSM2A	ACSM2A	6	1	1	3	3	YES	YES
ACSM2B	ACSM2B	6	3	3	3	3	YES	YES
ACSM3	ACSM3	6	0	0	0	0	NO	NO
ACSM4	ACSM4	6	0	0	0	0	NO	NO
ACSM5	ACSM5	6	1	1	4	4	YES	YES
ACSS1	ACSS1	6	0	0	0	0	NO	NO
ACSS2	ACSS2	6	0	0	0	0	NO	NO
ACSS3	ACSS3	6	0	0	0	0	NO	NO
ACTA1	ACTA1	6	0	0	0	0	NO	NO
ACTA2	ACTA2	6	0	0	0	0	NO	NO
ACTB	ACTB	6	0	0	2	2	YES	YES
ACTBL2	ACTBL2	6	0	0	0	0	NO	NO
ACTC1	ACTC1	6	0	0	0	0	NO	NO
ACTG1	ACTG1	6	0	0	1	1	YES	YES
ACTG2	ACTG2	6	0	0	0	0	NO	NO
ACTL10	ACTL10	6	0	0	0	0	NO	NO
ACTL6A	ACTL6A	6	0	0	0	0	NO	NO
ACTL6B	ACTL6B	6	0	0	0	0	NO	NO
ACTL7A	ACTL7A	6	0	0	0	0	NO	NO
ACTL7B	ACTL7B	6	0	0	0	0	NO	NO
ACTL8	ACTL8	6	0	0	0	0	NO	NO
ACTL9	ACTL9	6	0	0	0	0	NO	NO
ACTN1	ACTN1	6	0	0	0	0	NO	NO
ACTN2	ACTN2	6	0	0	0	0	NO	NO
ACTN4	ACTN4	6	0	0	0	0	NO	NO
ACTR10	ACTR10	6	0	0	0	0	NO	NO
ACTR1A	ACTR1A	6	0	0	0	0	NO	NO
ACTR1B	ACTR1B	6	0	0	0	0	NO	NO
ACTR2	ACTR2	6	3	3	1	1	YES	YES
ACTR3	ACTR3	6	0	0	1	1	YES	YES
ACTR3B	ACTR3B	6	3	3	2	1	YES	YES
ACTR3C	ACTR3C	6	5	5	1	1	YES	YES
ACTR5	ACTR5	6	0	0	0	0	NO	NO
ACTR6	ACTR6	6	0	0	0	0	NO	NO
ACTR8	ACTR8	6	0	0	0	0	NO	NO
ACTRT1	ACTRT1	6	0	0	0	0	NO	NO
ACTRT2	ACTRT2	6	0	0	0	0	NO	NO
ACTRT3	ACTRT3	6	0	0	0	0	NO	NO
ACVR1	ACVR1	6	0	0	0	0	NO	NO
ACVR1B	ACVR1B	6	0	0	0	0	NO	NO
ACVR1C	ACVR1C	6	0	0	0	0	NO	NO
ACVR2A	ACVR2A	6	0	0	0	0	NO	NO
ACVR2B	ACVR2B	6	0	0	0	0	NO	NO
ACVRL1	ACVRL1	6	0	0	0	0	NO	NO
ACY1	ACY1	6	0	0	0	0	NO	NO
ACY3	ACY3	6	0	0	0	0	NO	NO
ACYP1	ACYP1	5	0	0	0	0	NO	NO
ACYP2	ACYP2	6	0	0	1	0	YES	NO
ADA	ADA	6	0	0	0	0	NO	NO
ADAD1	ADAD1	6	0	0	0	0	NO	NO
ADAD2	ADAD2	6	0	0	0	0	NO	NO
ADAL	ADAL	6	0	0	0	0	NO	NO
ADAM10	ADAM10	6	0	0	0	0	NO	NO
ADAM11	ADAM11	6	0	0	0	0	NO	NO
ADAM12	ADAM12	6	0	0	0	0	NO	NO
ADAM15	ADAM15	6	0	0	0	0	NO	NO
ADAM17	ADAM17	6	0	0	0	0	NO	NO
ADAM18	ADAM18	6	0	0	0	0	NO	NO
ADAM19	ADAM19	6	0	0	0	0	NO	NO
ADAM2	ADAM2	6	0	0	0	0	NO	NO
ADAM20	ADAM20	6	0	0	0	0	NO	NO
ADAM21	ADAM21	6	0	0	0	0	NO	NO
ADAM22	ADAM22	6	0	0	0	0	NO	NO
ADAM23	ADAM23	6	0	0	0	0	NO	NO
ADAM28	ADAM28	6	0	0	0	0	NO	NO
ADAM29	ADAM29	6	0	0	0	0	NO	NO
ADAM30	ADAM30	6	0	0	0	0	NO	NO
ADAM32	ADAM32	6	0	0	1	1	YES	YES
ADAM33	ADAM33	6	0	0	0	0	NO	NO
ADAM7	ADAM7	6	0	0	0	0	NO	NO
ADAM8	ADAM8	6	0	0	0	0	NO	NO
ADAM9	ADAM9	6	0	0	0	0	NO	NO
ADAMDEC1	ADAMDEC1	6	0	0	0	0	NO	NO
ADAMTS1	ADAMTS1	6	0	0	0	0	NO	NO
ADAMTS10	ADAMTS10	6	0	0	0	0	NO	NO
ADAMTS12	ADAMTS12	6	0	0	0	0	NO	NO
ADAMTS13	ADAMTS13	6	0	0	0	0	NO	NO
ADAMTS14	ADAMTS14	6	0	0	0	0	NO	NO
ADAMTS15	ADAMTS15	6	0	0	0	0	NO	NO
ADAMTS16	ADAMTS16	6	0	0	0	0	NO	NO
ADAMTS17	ADAMTS17	6	0	0	0	0	NO	NO
ADAMTS18	ADAMTS18	6	0	0	0	0	NO	NO
ADAMTS19	ADAMTS19	6	0	0	0	0	NO	NO
ADAMTS2	ADAMTS2	6	0	0	0	0	NO	NO
ADAMTS20	ADAMTS20	6	0	0	0	0	NO	NO
ADAMTS3	ADAMTS3	6	0	0	0	0	NO	NO
ADAMTS4	ADAMTS4	6	0	0	0	0	NO	NO
ADAMTS5	ADAMTS5	6	0	0	0	0	NO	NO
ADAMTS6	ADAMTS6	6	0	0	0	0	NO	NO
ADAMTS7	ADAMTS7	6	0	0	1	1	YES	YES
ADAMTS8	ADAMTS8	6	0	0	0	0	NO	NO
ADAMTS9	ADAMTS9	6	0	0	0	0	NO	NO
ADAMTSL1	ADAMTSL1	6	0	0	0	0	NO	NO
ADAMTSL2	ADAMTSL2	6	0	0	0	0	NO	NO
ADAMTSL3	ADAMTSL3	6	0	0	0	0	NO	NO
ADAMTSL4	ADAMTSL4	6	0	0	0	0	NO	NO
ADAMTSL5	ADAMTSL5	6	0	0	0	0	NO	NO
ADAP1	ADAP1	6	0	0	0	0	NO	NO
ADAP2	ADAP2	6	0	0	0	0	NO	NO
ADAR	ADAR	6	0	0	0	0	NO	NO
ADARB1	ADARB1	6	0	0	0	0	NO	NO
ADARB2	ADARB2	6	0	0	0	0	NO	NO
ADAT1	ADAT1	6	0	0	0	0	NO	NO
ADAT2	ADAT2	6	0	0	0	0	NO	NO
ADAT3	ADAT3	6	0	0	0	0	NO	NO
ADC	ADC	6	0	0	0	0	NO	NO
ADCK1	ADCK1	6	0	0	0	0	NO	NO
ADCK2	ADCK2	6	0	0	0	0	NO	NO
ADCK3	ADCK3	6	0	0	0	0	NO	NO
ADCK4	ADCK4	6	0	0	0	0	NO	NO
ADCK5	ADCK5	6	0	0	0	0	NO	NO
ADCY1	ADCY1	6	0	0	0	0	NO	NO
ADCY10	ADCY10	6	0	0	0	0	NO	NO
ADCY2	ADCY2	6	0	0	0	0	NO	NO
ADCY3	ADCY3	6	0	0	0	0	NO	NO
ADCY4	ADCY4	6	0	0	0	0	NO	NO
ADCY5	ADCY5	6	0	0	0	0	NO	NO
ADCY6	ADCY6	6	0	0	0	0	NO	NO
ADCY7	ADCY7	6	0	0	0	0	NO	NO
ADCY8	ADCY8	6	0	0	0	0	NO	NO
ADCY9	ADCY9	6	0	0	0	0	NO	NO
ADCYAP1	ADCYAP1	6	0	0	0	0	NO	NO
ADCYAP1R1	ADCYAP1R1	6	0	0	0	0	NO	NO
ADD1	ADD1	6	0	0	0	0	NO	NO
ADD2	ADD2	6	0	0	0	0	NO	NO
ADD3	ADD3	6	0	0	0	0	NO	NO
ADH1A	ADH1A	6	0	0	3	3	YES	YES
ADH1B	ADH1B	6	0	0	3	3	YES	YES
ADH4	ADH4	6	0	0	0	0	NO	NO
ADH5	ADH5	6	0	0	2	2	YES	YES
ADH6	ADH6	6	0	0	0	0	NO	NO
ADH7	ADH7	6	0	0	0	0	NO	NO
ADHFE1	ADHFE1	6	0	0	0	0	NO	NO
ADI1	ADI1	6	0	0	0	0	NO	NO
ADIG	ADIG	6	0	0	0	0	NO	NO
ADIPOQ	ADIPOQ	6	0	0	0	0	NO	NO
ADIPOR1	ADIPOR1	6	0	0	1	0	YES	NO
ADIPOR2	ADIPOR2	6	0	0	0	0	NO	NO
ADIRF	ADIRF	6	0	0	0	0	NO	NO
ADK	ADK	6	0	0	0	0	NO	NO
ADM	ADM	6	0	0	0	0	NO	NO
ADM2	ADM2	6	0	0	0	0	NO	NO
ADM5	ADM5	6	0	0	0	0	NO	NO
ADNP	ADNP	6	0	0	1	0	YES	NO
ADNP2	ADNP2	6	0	0	0	0	NO	NO
ADO	ADO	6	0	0	0	0	NO	NO
ADORA1	ADORA1	6	0	0	0	0	NO	NO
ADORA2A	ADORA2A	6	0	0	0	0	NO	NO
ADORA2B	ADORA2B	6	0	0	0	0	NO	NO
ADORA3	ADORA3	6	0	0	0	0	NO	NO
ADPGK	ADPGK	6	0	0	0	0	NO	NO
ADPRH	ADPRH	6	0	0	0	0	NO	NO
ADPRHL1	ADPRHL1	6	0	0	0	0	NO	NO
ADPRHL2	ADPRHL2	6	0	0	0	0	NO	NO
ADPRM	ADPRM	6	0	0	0	0	NO	NO
ADRA1A	ADRA1A	6	1	1	1	1	YES	YES
ADRA1B	ADRA1B	6	0	0	0	0	NO	NO
ADRA1D	ADRA1D	6	0	0	0	0	NO	NO
ADRA2A	ADRA2A	6	0	0	0	0	NO	NO
ADRA2B	ADRA2B	6	0	0	0	0	NO	NO
ADRA2C	ADRA2C	6	0	0	0	0	NO	NO
ADRB1	ADRB1	6	0	0	0	0	NO	NO
ADRB2	ADRB2	6	0	0	0	0	NO	NO
ADRB3	ADRB3	6	0	0	0	0	NO	NO
ADRBK1	ADRBK1	6	0	0	0	0	NO	NO
ADRBK2	ADRBK2	6	0	0	1	0	YES	NO
ADRM1	ADRM1	6	0	0	0	0	NO	NO
ADSL	ADSL	6	0	0	0	0	NO	NO
ADSS	ADSS	6	2	2	1	1	YES	YES
ADSSL1	ADSSL1	6	0	0	0	0	NO	NO
ADTRP	ADTRP	6	0	0	0	0	NO	NO
AEBP1	AEBP1	6	0	0	0	0	NO	NO
AEBP2	AEBP2	6	0	0	0	0	NO	NO
AEN	AEN	6	0	0	0	0	NO	NO
AES	AES	6	0	0	0	0	NO	NO
AFAP1	AFAP1	6	0	0	0	0	NO	NO
AFAP1L1	AFAP1L1	6	0	0	0	0	NO	NO
AFAP1L2	AFAP1L2	6	0	0	0	0	NO	NO
AFF1	AFF1	6	0	0	0	0	NO	NO
AFF2	AFF2	6	0	0	1	0	YES	NO
AFF3	AFF3	6	0	0	0	0	NO	NO
AFF4	AFF4	6	0	0	0	0	NO	NO
AFG3L2	AFG3L2	6	0	0	3	3	YES	YES
AFM	AFM	6	0	0	0	0	NO	NO
AFMID	AFMID	6	0	0	0	0	NO	NO
AFP	AFP	6	0	0	0	0	NO	NO
AFTPH	AFTPH	6	0	0	0	0	NO	NO
AGA	AGA	6	0	0	0	0	NO	NO
AGAP1	AGAP1	6	0	0	0	0	NO	NO
AGAP11	AGAP11	6	0	0	0	0	NO	NO
AGAP2	AGAP2	6	0	0	0	0	NO	NO
AGAP3	AGAP3	6	0	0	0	0	NO	NO
AGAP4	AGAP4	6	6	6	3	3	YES	YES
AGAP5	AGAP5	6	5	5	5	5	YES	YES
AGAP6	AGAP6	6	3	3	6	6	YES	YES
AGAP7	AGAP7	6	6	6	3	3	YES	YES
AGAP8	AGAP8	6	6	6	3	3	YES	YES
AGAP9	AGAP9	6	5	5	5	5	YES	YES
AGBL1	AGBL1	6	0	0	0	0	NO	NO
AGBL2	AGBL2	6	0	0	0	0	NO	NO
AGBL3	AGBL3	6	0	0	0	0	NO	NO
AGBL4	AGBL4	6	0	0	0	0	NO	NO
AGBL5	AGBL5	6	0	0	0	0	NO	NO
AGER	AGER	6	0	0	0	0	NO	NO
AGFG1	AGFG1	6	0	0	0	0	NO	NO
AGFG2	AGFG2	6	0	0	0	0	NO	NO
AGGF1	AGGF1	6	0	0	1	1	YES	YES
AGK	AGK	6	0	0	0	0	NO	NO
AGL	AGL	6	0	0	0	0	NO	NO
AGMAT	AGMAT	6	0	0	0	0	NO	NO
AGMO	AGMO	6	0	0	0	0	NO	NO
AGO1	AGO1	6	0	0	1	1	YES	YES
AGO2	AGO2	6	0	0	0	0	NO	NO
AGO3	AGO3	6	0	0	0	0	NO	NO
AGO4	AGO4	6	0	0	0	0	NO	NO
AGPAT1	AGPAT1	6	0	0	0	0	NO	NO
AGPAT2	AGPAT2	6	0	0	0	0	NO	NO
AGPAT3	AGPAT3	6	0	0	0	0	NO	NO
AGPAT4	AGPAT4	6	0	0	0	0	NO	NO
AGPAT5	AGPAT5	6	0	0	0	0	NO	NO
AGPAT6	AGPAT6	6	0	0	1	1	YES	YES
AGPAT9	AGPAT9	6	0	0	2	0	YES	NO
AGPHD1	AGPHD1	6	0	0	0	0	NO	NO
AGPS	AGPS	6	0	0	0	0	NO	NO
AGR2	AGR2	6	0	0	0	0	NO	NO
AGR3	AGR3	6	0	0	0	0	NO	NO
AGRN	AGRN	6	0	0	0	0	NO	NO
AGRP	AGRP	6	0	0	0	0	NO	NO
AGT	AGT	6	0	0	0	0	NO	NO
AGTPBP1	AGTPBP1	6	0	0	0	0	NO	NO
AGTR1	AGTR1	6	0	0	0	0	NO	NO
AGTR2	AGTR2	6	0	0	0	0	NO	NO
AGTRAP	AGTRAP	6	0	0	0	0	NO	NO
AGXT	AGXT	6	0	0	0	0	NO	NO
AGXT2	AGXT2	6	0	0	0	0	NO	NO
AGXT2L1	AGXT2L1	6	0	0	0	0	NO	NO
AGXT2L2	AGXT2L2	6	0	0	0	0	NO	NO
AHCTF1	AHCTF1	6	4	4	1	1	YES	YES
AHCY	AHCY	6	0	0	1	1	YES	YES
AHCYL1	AHCYL1	6	0	0	0	0	NO	NO
AHCYL2	AHCYL2	6	0	0	0	0	NO	NO
AHDC1	AHDC1	6	0	0	0	0	NO	NO
AHI1	AHI1	6	0	0	0	0	NO	NO
AHNAK	AHNAK	6	0	0	0	0	NO	NO
AHNAK2	AHNAK2	6	0	0	0	0	NO	NO
AHR	AHR	6	0	0	0	0	NO	NO
AHRR	AHRR	6	0	0	0	0	NO	NO
AHSA1	AHSA1	6	0	0	0	0	NO	NO
AHSA2	AHSA2	6	0	0	2	2	YES	YES
AHSG	AHSG	6	0	0	0	0	NO	NO
AHSP	AHSP	6	0	0	0	0	NO	NO
AICDA	AICDA	6	0	0	0	0	NO	NO
AIDA	AIDA	6	3	3	2	2	YES	YES
AIF1	AIF1	6	0	0	0	0	NO	NO
AIF1L	AIF1L	6	0	0	0	0	NO	NO
AIFM1	AIFM1	6	0	0	0	0	NO	NO
AIFM2	AIFM2	6	0	0	0	0	NO	NO
AIFM3	AIFM3	6	0	0	0	0	NO	NO
AIG1	AIG1	6	0	0	0	0	NO	NO
AIM1	AIM1	6	0	0	0	0	NO	NO
AIM2	AIM2	6	0	0	0	0	NO	NO
AIMP1	AIMP1	6	0	0	1	1	YES	YES
AIMP2	AIMP2	6	0	0	0	0	NO	NO
AIP	AIP	6	0	0	0	0	NO	NO
AIPL1	AIPL1	6	0	0	0	0	NO	NO
AIRE	AIRE	6	0	0	0	0	NO	NO
AJAP1	AJAP1	6	0	0	1	0	YES	NO
AJUBA	AJUBA	6	0	0	0	0	NO	NO
AK1	AK1	6	0	0	0	0	NO	NO
AK2	AK2	6	0	0	1	1	YES	YES
AK3	AK3	6	0	0	3	3	YES	YES
AK4	AK4	6	1	1	4	3	YES	YES
AK5	AK5	6	0	0	0	0	NO	NO
AK6	AK6	6	1	1	2	2	YES	YES
AK7	AK7	6	0	0	1	0	YES	NO
AK8	AK8	6	0	0	0	0	NO	NO
AK9	AK9	6	0	0	0	0	NO	NO
AKAP1	AKAP1	6	0	0	0	0	NO	NO
AKAP10	AKAP10	6	0	0	0	0	NO	NO
AKAP11	AKAP11	6	0	0	0	0	NO	NO
AKAP12	AKAP12	6	0	0	0	0	NO	NO
AKAP13	AKAP13	6	0	0	0	0	NO	NO
AKAP14	AKAP14	6	0	0	0	0	NO	NO
AKAP17A_X	AKAP17A_X	6	0	0	0	0	NO	NO
AKAP17A_Y	AKAP17A_Y	6	0	0	0	0	NO	NO
AKAP2	AKAP2	6	0	0	0	0	NO	NO
AKAP3	AKAP3	6	0	0	0	0	NO	NO
AKAP4	AKAP4	6	0	0	0	0	NO	NO
AKAP5	AKAP5	6	0	0	0	0	NO	NO
AKAP6	AKAP6	6	0	0	0	0	NO	NO
AKAP7	AKAP7	6	0	0	0	0	NO	NO
AKAP8	AKAP8	6	0	0	0	0	NO	NO
AKAP8L	AKAP8L	6	0	0	0	0	NO	NO
AKAP9	AKAP9	6	0	0	0	0	NO	NO
AKIP1	AKIP1	6	0	0	1	1	YES	YES
AKIRIN1	AKIRIN1	6	0	0	1	1	YES	YES
AKIRIN2	AKIRIN2	6	0	0	2	2	YES	YES
AKNA	AKNA	6	0	0	0	0	NO	NO
AKNAD1	AKNAD1	6	0	0	0	0	NO	NO
AKR1A1	AKR1A1	6	0	0	0	0	NO	NO
AKR1B1	AKR1B1	6	0	0	0	0	NO	NO
AKR1B10	AKR1B10	6	2	2	4	3	YES	YES
AKR1B15	AKR1B15	6	0	0	3	1	YES	YES
AKR1C1	AKR1C1	6	2	2	1	1	YES	YES
AKR1C2	AKR1C2	6	1	1	3	2	YES	YES
AKR1C3	AKR1C3	6	0	0	1	1	YES	YES
AKR1C4	AKR1C4	6	0	0	0	0	NO	NO
AKR1D1	AKR1D1	6	0	0	1	1	YES	YES
AKR1E2	AKR1E2	6	0	0	0	0	NO	NO
AKR7A2	AKR7A2	6	0	0	2	2	YES	YES
AKR7A3	AKR7A3	6	0	0	2	2	YES	YES
AKT1	AKT1	6	0	0	0	0	NO	NO
AKT1S1	AKT1S1	6	0	0	0	0	NO	NO
AKT2	AKT2	6	0	0	0	0	NO	NO
AKT3	AKT3	6	0	0	0	0	NO	NO
AKTIP	AKTIP	6	2	2	1	1	YES	YES
ALAD	ALAD	6	0	0	0	0	NO	NO
ALAS1	ALAS1	6	0	0	0	0	NO	NO
ALAS2	ALAS2	6	0	0	0	0	NO	NO
ALB	ALB	6	0	0	0	0	NO	NO
ALCAM	ALCAM	6	0	0	0	0	NO	NO
ALDH16A1	ALDH16A1	6	0	0	0	0	NO	NO
ALDH18A1	ALDH18A1	6	0	0	0	0	NO	NO
ALDH1A1	ALDH1A1	6	0	0	0	0	NO	NO
ALDH1A2	ALDH1A2	6	0	0	0	0	NO	NO
ALDH1A3	ALDH1A3	6	0	0	0	0	NO	NO
ALDH1B1	ALDH1B1	6	0	0	0	0	NO	NO
ALDH1L1	ALDH1L1	6	0	0	0	0	NO	NO
ALDH1L2	ALDH1L2	6	0	0	0	0	NO	NO
ALDH2	ALDH2	6	0	0	0	0	NO	NO
ALDH3A1	ALDH3A1	6	0	0	0	0	NO	NO
ALDH3A2	ALDH3A2	6	0	0	0	0	NO	NO
ALDH3B1	ALDH3B1	6	0	0	0	0	NO	NO
ALDH3B2	ALDH3B2	6	0	0	0	0	NO	NO
ALDH4A1	ALDH4A1	6	0	0	0	0	NO	NO
ALDH5A1	ALDH5A1	6	0	0	0	0	NO	NO
ALDH6A1	ALDH6A1	6	0	0	0	0	NO	NO
ALDH7A1	ALDH7A1	6	0	0	3	3	YES	YES
ALDH8A1	ALDH8A1	6	0	0	0	0	NO	NO
ALDH9A1	ALDH9A1	6	0	0	0	0	NO	NO
ALDOA	ALDOA	6	0	0	0	0	NO	NO
ALDOB	ALDOB	6	0	0	0	0	NO	NO
ALDOC	ALDOC	6	0	0	0	0	NO	NO
ALG1	ALG1	6	0	0	0	0	NO	NO
ALG10	ALG10	6	0	0	2	2	YES	YES
ALG10B	ALG10B	6	0	0	1	1	YES	YES
ALG11	ALG11	6	0	0	0	0	NO	NO
ALG12	ALG12	6	0	0	0	0	NO	NO
ALG13	ALG13	6	0	0	0	0	NO	NO
ALG14	ALG14	6	0	0	0	0	NO	NO
ALG1L	ALG1L	6	3	3	5	5	YES	YES
ALG2	ALG2	6	0	0	0	0	NO	NO
ALG3	ALG3	6	0	0	0	0	NO	NO
ALG5	ALG5	6	0	0	0	0	NO	NO
ALG6	ALG6	6	0	0	0	0	NO	NO
ALG8	ALG8	6	0	0	0	0	NO	NO
ALG9	ALG9	6	0	0	0	0	NO	NO
ALK	ALK	6	0	0	0	0	NO	NO
ALKBH1	ALKBH1	6	0	0	0	0	NO	NO
ALKBH2	ALKBH2	6	0	0	0	0	NO	NO
ALKBH3	ALKBH3	6	0	0	0	0	NO	NO
ALKBH4	ALKBH4	6	0	0	0	0	NO	NO
ALKBH5	ALKBH5	6	0	0	0	0	NO	NO
ALKBH6	ALKBH6	6	0	0	0	0	NO	NO
ALKBH7	ALKBH7	6	0	0	0	0	NO	NO
ALKBH8	ALKBH8	6	0	0	0	0	NO	NO
ALLC	ALLC	6	0	0	1	0	YES	NO
ALMS1	ALMS1	6	0	0	0	0	NO	NO
ALOX12	ALOX12	6	0	0	0	0	NO	NO
ALOX12B	ALOX12B	6	0	0	0	0	NO	NO
ALOX15	ALOX15	6	0	0	1	1	YES	YES
ALOX15B	ALOX15B	6	0	0	0	0	NO	NO
ALOX5	ALOX5	6	0	0	0	0	NO	NO
ALOX5AP	ALOX5AP	6	0	0	0	0	NO	NO
ALOXE3	ALOXE3	6	0	0	0	0	NO	NO
ALPI	ALPI	6	0	0	2	2	YES	YES
ALPK1	ALPK1	6	0	0	0	0	NO	NO
ALPK2	ALPK2	6	0	0	0	0	NO	NO
ALPK3	ALPK3	6	0	0	0	0	NO	NO
ALPL	ALPL	6	0	0	0	0	NO	NO
ALPP	ALPP	6	0	0	4	4	YES	YES
ALPPL2	ALPPL2	6	0	0	2	2	YES	YES
ALS2	ALS2	6	0	0	0	0	NO	NO
ALS2CL	ALS2CL	6	0	0	0	0	NO	NO
ALS2CR11	ALS2CR11	6	0	0	0	0	NO	NO
ALS2CR12	ALS2CR12	6	0	0	0	0	NO	NO
ALS2CR8	ALS2CR8	6	0	0	0	0	NO	NO
ALX1	ALX1	6	0	0	0	0	NO	NO
ALX3	ALX3	6	0	0	0	0	NO	NO
ALX4	ALX4	6	0	0	0	0	NO	NO
ALYREF	ALYREF	6	0	0	0	0	NO	NO
AMACR	AMACR	6	0	0	0	0	NO	NO
AMBN	AMBN	6	0	0	0	0	NO	NO
AMBP	AMBP	6	0	0	1	0	YES	NO
AMBRA1	AMBRA1	6	0	0	1	0	YES	NO
AMD1	AMD1	6	0	0	1	1	YES	YES
AMDHD1	AMDHD1	6	0	0	0	0	NO	NO
AMDHD2	AMDHD2	6	0	0	0	0	NO	NO
AMELX	AMELX	6	1	1	2	2	YES	YES
AMELY	AMELY	6	2	2	1	1	YES	YES
AMER1	AMER1	6	0	0	0	0	NO	NO
AMER2	AMER2	6	0	0	0	0	NO	NO
AMER3	AMER3	6	0	0	0	0	NO	NO
AMFR	AMFR	6	0	0	0	0	NO	NO
AMH	AMH	6	0	0	0	0	NO	NO
AMHR2	AMHR2	6	0	0	0	0	NO	NO
AMICA1	AMICA1	6	0	0	0	0	NO	NO
AMIGO1	AMIGO1	6	0	0	0	0	NO	NO
AMIGO2	AMIGO2	6	0	0	0	0	NO	NO
AMIGO3	AMIGO3	6	0	0	0	0	NO	NO
AMMECR1	AMMECR1	6	0	0	0	0	NO	NO
AMMECR1L	AMMECR1L	6	0	0	0	0	NO	NO
AMN	AMN	6	0	0	1	0	YES	NO
AMN1	AMN1	6	0	0	0	0	NO	NO
AMOT	AMOT	6	0	0	0	0	NO	NO
AMOTL1	AMOTL1	6	0	0	0	0	NO	NO
AMOTL2	AMOTL2	6	0	0	0	0	NO	NO
AMPD1	AMPD1	6	0	0	0	0	NO	NO
AMPD2	AMPD2	6	0	0	0	0	NO	NO
AMPD3	AMPD3	6	0	0	0	0	NO	NO
AMPH	AMPH	6	0	0	0	0	NO	NO
AMT	AMT	6	0	0	0	0	NO	NO
AMTN	AMTN	6	0	0	0	0	NO	NO
AMY1A	AMY1A	6	6	6	4	4	YES	YES
AMY1B	AMY1B	6	6	6	4	4	YES	YES
AMY1C	AMY1C	6	6	6	2	2	YES	YES
AMY2A	AMY2A	6	5	5	4	4	YES	YES
AMY2B	AMY2B	6	3	3	4	4	YES	YES
AMZ1	AMZ1	6	0	0	0	0	NO	NO
AMZ2	AMZ2	6	0	0	1	1	YES	YES
ANAPC1	ANAPC1	6	5	5	1	1	YES	YES
ANAPC10	ANAPC10	6	0	0	0	0	NO	NO
ANAPC11	ANAPC11	6	0	0	0	0	NO	NO
ANAPC13	ANAPC13	6	0	0	0	0	NO	NO
ANAPC15	ANAPC15	6	0	0	0	0	NO	NO
ANAPC16	ANAPC16	6	0	0	0	0	NO	NO
ANAPC2	ANAPC2	6	0	0	0	0	NO	NO
ANAPC4	ANAPC4	6	0	0	1	0	YES	NO
ANAPC5	ANAPC5	6	0	0	0	0	NO	NO
ANAPC7	ANAPC7	6	0	0	0	0	NO	NO
ANG	ANG	6	0	0	0	0	NO	NO
ANGEL1	ANGEL1	6	0	0	0	0	NO	NO
ANGEL2	ANGEL2	6	0	0	0	0	NO	NO
ANGPT1	ANGPT1	6	0	0	0	0	NO	NO
ANGPT2	ANGPT2	6	0	0	0	0	NO	NO
ANGPT4	ANGPT4	6	0	0	0	0	NO	NO
ANGPTL1	ANGPTL1	6	0	0	0	0	NO	NO
ANGPTL2	ANGPTL2	6	0	0	0	0	NO	NO
ANGPTL3	ANGPTL3	6	0	0	0	0	NO	NO
ANGPTL4	ANGPTL4	6	0	0	0	0	NO	NO
ANGPTL5	ANGPTL5	6	0	0	0	0	NO	NO
ANGPTL6	ANGPTL6	6	0	0	0	0	NO	NO
ANGPTL7	ANGPTL7	6	0	0	0	0	NO	NO
ANHX	ANHX	6	0	0	0	0	NO	NO
ANK1	ANK1	6	0	0	0	0	NO	NO
ANK2	ANK2	6	0	0	0	0	NO	NO
ANK3	ANK3	6	0	0	0	0	NO	NO
ANKAR	ANKAR	6	0	0	0	0	NO	NO
ANKDD1A	ANKDD1A	6	0	0	0	0	NO	NO
ANKDD1B	ANKDD1B	6	0	0	0	0	NO	NO
ANKEF1	ANKEF1	6	0	0	0	0	NO	NO
ANKFN1	ANKFN1	6	0	0	0	0	NO	NO
ANKFY1	ANKFY1	6	0	0	0	0	NO	NO
ANKH	ANKH	6	0	0	0	0	NO	NO
ANKHD1	ANKHD1	6	0	0	0	0	NO	NO
ANKHD1-EIF4EBP3	ANKHD1-EIF4EBP3	6	0	0	0	0	NO	NO
ANKIB1	ANKIB1	6	0	0	0	0	NO	NO
ANKK1	ANKK1	6	0	0	0	0	NO	NO
ANKLE2	ANKLE2	6	0	0	0	0	NO	NO
ANKMY1	ANKMY1	6	0	0	0	0	NO	NO
ANKMY2	ANKMY2	6	0	0	0	0	NO	NO
ANKRA2	ANKRA2	6	0	0	0	0	NO	NO
ANKRD1	ANKRD1	6	0	0	0	0	NO	NO
ANKRD10	ANKRD10	6	0	0	0	0	NO	NO
ANKRD11	ANKRD11	6	0	0	0	0	NO	NO
ANKRD12	ANKRD12	6	0	0	0	0	NO	NO
ANKRD13A	ANKRD13A	6	0	0	0	0	NO	NO
ANKRD13B	ANKRD13B	6	0	0	0	0	NO	NO
ANKRD13C	ANKRD13C	6	0	0	0	0	NO	NO
ANKRD13D	ANKRD13D	6	0	0	0	0	NO	NO
ANKRD16	ANKRD16	6	0	0	0	0	NO	NO
ANKRD17	ANKRD17	6	0	0	0	0	NO	NO
ANKRD18A	ANKRD18A	6	3	3	2	2	YES	YES
ANKRD18B	ANKRD18B	6	1	1	3	3	YES	YES
ANKRD2	ANKRD2	6	0	0	0	0	NO	NO
ANKRD20A1	ANKRD20A1	6	5	5	4	4	YES	YES
ANKRD20A2	ANKRD20A2	6	6	6	4	4	YES	YES
ANKRD20A3	ANKRD20A3	6	6	6	4	4	YES	YES
ANKRD20A4	ANKRD20A4	6	6	6	4	4	YES	YES
ANKRD22	ANKRD22	6	0	0	0	0	NO	NO
ANKRD23	ANKRD23	6	0	0	0	0	NO	NO
ANKRD24	ANKRD24	6	0	0	0	0	NO	NO
ANKRD26	ANKRD26	6	0	0	0	0	NO	NO
ANKRD27	ANKRD27	6	0	0	0	0	NO	NO
ANKRD28	ANKRD28	6	0	0	0	0	NO	NO
ANKRD29	ANKRD29	6	0	0	0	0	NO	NO
ANKRD30A	ANKRD30A	6	0	0	2	1	YES	YES
ANKRD30B	ANKRD30B	6	0	0	1	1	YES	YES
ANKRD32	ANKRD32	6	0	0	0	0	NO	NO
ANKRD33	ANKRD33	6	0	0	0	0	NO	NO
ANKRD33B	ANKRD33B	6	0	0	0	0	NO	NO
ANKRD34A	ANKRD34A	6	0	0	0	0	NO	NO
ANKRD34B	ANKRD34B	6	0	0	0	0	NO	NO
ANKRD34C	ANKRD34C	6	0	0	0	0	NO	NO
ANKRD35	ANKRD35	6	0	0	0	0	NO	NO
ANKRD36	ANKRD36	6	2	2	5	5	YES	YES
ANKRD37	ANKRD37	6	0	0	0	0	NO	NO
ANKRD39	ANKRD39	6	0	0	0	0	NO	NO
ANKRD40	ANKRD40	6	0	0	0	0	NO	NO
ANKRD42	ANKRD42	6	0	0	0	0	NO	NO
ANKRD44	ANKRD44	6	0	0	0	0	NO	NO
ANKRD45	ANKRD45	6	0	0	0	0	NO	NO
ANKRD46	ANKRD46	6	0	0	0	0	NO	NO
ANKRD49	ANKRD49	6	0	0	2	2	YES	YES
ANKRD50	ANKRD50	6	0	0	0	0	NO	NO
ANKRD52	ANKRD52	6	0	0	0	0	NO	NO
ANKRD53	ANKRD53	6	0	0	0	0	NO	NO
ANKRD54	ANKRD54	6	0	0	0	0	NO	NO
ANKRD55	ANKRD55	6	0	0	0	0	NO	NO
ANKRD6	ANKRD6	6	0	0	0	0	NO	NO
ANKRD61	ANKRD61	6	0	0	0	0	NO	NO
ANKRD62	ANKRD62	6	0	0	0	0	NO	NO
ANKRD65	ANKRD65	6	0	0	0	0	NO	NO
ANKRD66	ANKRD66	6	0	0	0	0	NO	NO
ANKRD7	ANKRD7	6	0	0	0	0	NO	NO
ANKRD9	ANKRD9	6	0	0	0	0	NO	NO
ANKS1A	ANKS1A	6	0	0	0	0	NO	NO
ANKS1B	ANKS1B	6	0	0	0	0	NO	NO
ANKS3	ANKS3	6	0	0	0	0	NO	NO
ANKS4B	ANKS4B	6	0	0	0	0	NO	NO
ANKS6	ANKS6	6	0	0	0	0	NO	NO
ANKZF1	ANKZF1	6	0	0	0	0	NO	NO
ANLN	ANLN	6	0	0	0	0	NO	NO
ANO1	ANO1	6	0	0	0	0	NO	NO
ANO10	ANO10	6	0	0	0	0	NO	NO
ANO3	ANO3	6	0	0	0	0	NO	NO
ANO4	ANO4	6	0	0	0	0	NO	NO
ANO5	ANO5	6	0	0	2	0	YES	NO
ANO6	ANO6	6	0	0	0	0	NO	NO
ANO7	ANO7	6	0	0	0	0	NO	NO
ANO8	ANO8	6	0	0	0	0	NO	NO
ANO9	ANO9	6	0	0	0	0	NO	NO
ANP32A	ANP32A	6	0	0	1	1	YES	YES
ANP32B	ANP32B	6	0	0	2	2	YES	YES
ANP32D	ANP32D	6	0	0	1	1	YES	YES
ANP32E	ANP32E	6	0	0	0	0	NO	NO
ANPEP	ANPEP	6	0	0	0	0	NO	NO
ANTXR1	ANTXR1	6	0	0	0	0	NO	NO
ANTXR2	ANTXR2	6	0	0	0	0	NO	NO
ANXA1	ANXA1	6	0	0	0	0	NO	NO
ANXA10	ANXA10	6	0	0	0	0	NO	NO
ANXA11	ANXA11	6	0	0	0	0	NO	NO
ANXA13	ANXA13	6	0	0	0	0	NO	NO
ANXA2	ANXA2	6	2	2	2	2	YES	YES
ANXA2R	ANXA2R	6	0	0	0	0	NO	NO
ANXA3	ANXA3	6	0	0	0	0	NO	NO
ANXA4	ANXA4	6	0	0	0	0	NO	NO
ANXA5	ANXA5	6	0	0	0	0	NO	NO
ANXA6	ANXA6	6	0	0	0	0	NO	NO
ANXA7	ANXA7	6	0	0	0	0	NO	NO
ANXA8	ANXA8	6	6	6	0	0	YES	YES
ANXA8L1	ANXA8L1	6	4	4	2	2	YES	YES
ANXA8L2	ANXA8L2	6	6	6	2	2	YES	YES
ANXA9	ANXA9	6	0	0	0	0	NO	NO
AOAH	AOAH	6	0	0	0	0	NO	NO
AOC1	AOC1	6	0	0	0	0	NO	NO
AOC2	AOC2	6	0	0	0	0	NO	NO
AOC3	AOC3	6	0	0	0	0	NO	NO
AOX1	AOX1	6	0	0	0	0	NO	NO
AP1AR	AP1AR	4	0	0	0	0	NO	NO
AP1B1	AP1B1	6	0	0	0	0	NO	NO
AP1G1	AP1G1	6	0	0	0	0	NO	NO
AP1G2	AP1G2	6	0	0	0	0	NO	NO
AP1M1	AP1M1	6	0	0	0	0	NO	NO
AP1M2	AP1M2	6	0	0	0	0	NO	NO
AP1S1	AP1S1	6	0	0	0	0	NO	NO
AP1S2	AP1S2	6	1	1	2	2	YES	YES
AP1S3	AP1S3	6	0	0	0	0	NO	NO
AP2A1	AP2A1	6	0	0	1	1	YES	YES
AP2A2	AP2A2	6	0	0	0	0	NO	NO
AP2B1	AP2B1	6	0	0	3	2	YES	YES
AP2M1	AP2M1	6	0	0	0	0	NO	NO
AP2S1	AP2S1	6	0	0	0	0	NO	NO
AP3B1	AP3B1	6	0	0	0	0	NO	NO
AP3B2	AP3B2	6	0	0	0	0	NO	NO
AP3D1	AP3D1	6	0	0	0	0	NO	NO
AP3M1	AP3M1	6	0	0	0	0	NO	NO
AP3M2	AP3M2	6	0	0	1	1	YES	YES
AP3S1	AP3S1	6	1	1	2	2	YES	YES
AP3S2	AP3S2	6	0	0	0	0	NO	NO
AP4B1	AP4B1	6	0	0	0	0	NO	NO
AP4E1	AP4E1	6	0	0	0	0	NO	NO
AP4M1	AP4M1	6	0	0	0	0	NO	NO
AP4S1	AP4S1	6	0	0	3	2	YES	YES
AP5B1	AP5B1	6	0	0	0	0	NO	NO
AP5M1	AP5M1	6	0	0	0	0	NO	NO
AP5S1	AP5S1	6	0	0	0	0	NO	NO
AP5Z1	AP5Z1	6	0	0	0	0	NO	NO
APAF1	APAF1	6	0	0	0	0	NO	NO
APBA1	APBA1	6	0	0	0	0	NO	NO
APBA2	APBA2	6	0	0	0	0	NO	NO
APBA3	APBA3	6	0	0	0	0	NO	NO
APBB1	APBB1	6	0	0	0	0	NO	NO
APBB1IP	APBB1IP	6	0	0	1	0	YES	NO
APBB2	APBB2	6	0	0	0	0	NO	NO
APBB3	APBB3	6	0	0	0	0	NO	NO
APC	APC	6	1	0	1	0	YES	NO
APC2	APC2	6	0	0	0	0	NO	NO
APCDD1	APCDD1	6	0	0	0	0	NO	NO
APCDD1L	APCDD1L	6	0	0	0	0	NO	NO
APCS	APCS	6	0	0	0	0	NO	NO
APEH	APEH	6	0	0	0	0	NO	NO
APEX1	APEX1	6	0	0	0	0	NO	NO
APEX2	APEX2	6	0	0	0	0	NO	NO
APH1A	APH1A	6	0	0	0	0	NO	NO
APH1B	APH1B	6	0	0	0	0	NO	NO
API5	API5	6	1	1	4	4	YES	YES
APIP	APIP	6	0	0	4	4	YES	YES
APITD1	APITD1	6	0	0	1	1	YES	YES
APITD1-CORT	APITD1-CORT	6	0	0	0	0	NO	NO
APLF	APLF	6	0	0	0	0	NO	NO
APLN	APLN	6	0	0	0	0	NO	NO
APLNR	APLNR	6	0	0	0	0	NO	NO
APLP1	APLP1	6	0	0	0	0	NO	NO
APLP2	APLP2	6	0	0	0	0	NO	NO
APMAP	APMAP	6	0	0	0	0	NO	NO
APOA1	APOA1	6	0	0	0	0	NO	NO
APOA1BP	APOA1BP	6	0	0	0	0	NO	NO
APOA2	APOA2	6	0	0	0	0	NO	NO
APOA4	APOA4	6	0	0	0	0	NO	NO
APOA5	APOA5	6	0	0	0	0	NO	NO
APOB	APOB	6	0	0	1	0	YES	NO
APOBEC1	APOBEC1	6	0	0	0	0	NO	NO
APOBEC2	APOBEC2	6	0	0	0	0	NO	NO
APOBEC3A	APOBEC3A	6	1	1	1	1	YES	YES
APOBEC3A_B	APOBEC3A_B	6	1	1	1	1	YES	YES
APOBEC3B	APOBEC3B	6	1	1	2	1	YES	YES
APOBEC3C	APOBEC3C	6	0	0	2	2	YES	YES
APOBEC3D	APOBEC3D	6	1	1	0	0	YES	YES
APOBEC3F	APOBEC3F	6	0	0	1	1	YES	YES
APOBEC3G	APOBEC3G	6	0	0	1	1	YES	YES
APOBEC3H	APOBEC3H	6	0	0	0	0	NO	NO
APOBEC4	APOBEC4	6	0	0	0	0	NO	NO
APOBR	APOBR	6	0	0	0	0	NO	NO
APOC1	APOC1	6	2	2	2	2	YES	YES
APOC2	APOC2	6	0	0	0	0	NO	NO
APOC3	APOC3	6	0	0	1	0	YES	NO
APOC4	APOC4	6	0	0	0	0	NO	NO
APOD	APOD	6	0	0	0	0	NO	NO
APOE	APOE	6	0	0	0	0	NO	NO
APOF	APOF	6	0	0	0	0	NO	NO
APOH	APOH	6	0	0	0	0	NO	NO
APOL1	APOL1	6	0	0	3	3	YES	YES
APOL2	APOL2	6	0	0	1	1	YES	YES
APOL3	APOL3	6	0	0	0	0	NO	NO
APOL4	APOL4	6	0	0	0	0	NO	NO
APOL5	APOL5	6	0	0	0	0	NO	NO
APOL6	APOL6	6	0	0	1	0	YES	NO
APOLD1	APOLD1	6	0	0	0	0	NO	NO
APOM	APOM	6	0	0	0	0	NO	NO
APOO	APOO	6	0	0	2	2	YES	YES
APOOL	APOOL	6	0	0	1	1	YES	YES
APOPT1	APOPT1	6	0	0	0	0	NO	NO
APP	APP	6	0	0	0	0	NO	NO
APPBP2	APPBP2	6	0	0	1	0	YES	NO
APPL1	APPL1	6	0	0	0	0	NO	NO
APPL2	APPL2	6	0	0	0	0	NO	NO
APRT	APRT	6	0	0	0	0	NO	NO
APTX	APTX	6	0	0	0	0	NO	NO
AQP1	AQP1	6	0	0	0	0	NO	NO
AQP10	AQP10	6	0	0	0	0	NO	NO
AQP11	AQP11	6	0	0	0	0	NO	NO
AQP12B	AQP12B	6	4	4	2	1	YES	YES
AQP2	AQP2	6	0	0	0	0	NO	NO
AQP3	AQP3	6	0	0	0	0	NO	NO
AQP4	AQP4	6	0	0	0	0	NO	NO
AQP5	AQP5	6	0	0	0	0	NO	NO
AQP6	AQP6	6	0	0	0	0	NO	NO
AQP7	AQP7	6	2	2	2	2	YES	YES
AQP8	AQP8	6	0	0	0	0	NO	NO
AQP9	AQP9	6	0	0	1	0	YES	NO
AQPEP	AQPEP	6	0	0	0	0	NO	NO
AQR	AQR	4	0	0	0	0	NO	NO
AR	AR	6	0	0	0	0	NO	NO
ARAF	ARAF	6	0	0	0	0	NO	NO
ARAP1	ARAP1	6	0	0	0	0	NO	NO
ARAP2	ARAP2	6	0	0	0	0	NO	NO
ARAP3	ARAP3	6	0	0	0	0	NO	NO
ARC	ARC	6	0	0	0	0	NO	NO
ARCN1	ARCN1	6	0	0	0	0	NO	NO
AREG	AREG	6	0	0	0	0	NO	NO
AREL1	AREL1	6	0	0	0	0	NO	NO
ARF1	ARF1	6	0	0	0	0	NO	NO
ARF3	ARF3	6	0	0	0	0	NO	NO
ARF4	ARF4	6	0	0	2	2	YES	YES
ARF5	ARF5	6	0	0	0	0	NO	NO
ARF6	ARF6	6	0	0	0	0	NO	NO
ARFGAP1	ARFGAP1	6	0	0	0	0	NO	NO
ARFGAP2	ARFGAP2	6	0	0	0	0	NO	NO
ARFGAP3	ARFGAP3	6	0	0	0	0	NO	NO
ARFGEF1	ARFGEF1	6	0	0	0	0	NO	NO
ARFGEF2	ARFGEF2	6	0	0	0	0	NO	NO
ARFIP1	ARFIP1	6	0	0	0	0	NO	NO
ARFIP2	ARFIP2	6	0	0	0	0	NO	NO
ARFRP1	ARFRP1	6	0	0	0	0	NO	NO
ARG1	ARG1	6	0	0	0	0	NO	NO
ARG2	ARG2	6	0	0	0	0	NO	NO
ARGFX	ARGFX	6	0	0	1	1	YES	YES
ARGLU1	ARGLU1	6	0	0	0	0	NO	NO
ARHGAP1	ARHGAP1	6	0	0	0	0	NO	NO
ARHGAP10	ARHGAP10	4	0	0	0	0	NO	NO
ARHGAP11A	ARHGAP11A	6	5	5	1	1	YES	YES
ARHGAP11B	ARHGAP11B	6	5	5	1	1	YES	YES
ARHGAP12	ARHGAP12	6	0	0	0	0	NO	NO
ARHGAP15	ARHGAP15	6	0	0	0	0	NO	NO
ARHGAP17	ARHGAP17	6	0	0	0	0	NO	NO
ARHGAP18	ARHGAP18	6	0	0	0	0	NO	NO
ARHGAP19	ARHGAP19	6	0	0	0	0	NO	NO
ARHGAP20	ARHGAP20	6	0	0	0	0	NO	NO
ARHGAP21	ARHGAP21	6	1	1	1	0	YES	YES
ARHGAP22	ARHGAP22	6	0	0	0	0	NO	NO
ARHGAP23	ARHGAP23	6	0	0	0	0	NO	NO
ARHGAP24	ARHGAP24	6	0	0	0	0	NO	NO
ARHGAP25	ARHGAP25	6	0	0	0	0	NO	NO
ARHGAP26	ARHGAP26	6	0	0	1	0	YES	NO
ARHGAP27	ARHGAP27	6	0	0	0	0	NO	NO
ARHGAP28	ARHGAP28	6	0	0	1	0	YES	NO
ARHGAP29	ARHGAP29	6	0	0	0	0	NO	NO
ARHGAP30	ARHGAP30	6	0	0	0	0	NO	NO
ARHGAP31	ARHGAP31	6	0	0	0	0	NO	NO
ARHGAP32	ARHGAP32	6	0	0	0	0	NO	NO
ARHGAP33	ARHGAP33	6	0	0	0	0	NO	NO
ARHGAP35	ARHGAP35	6	0	0	0	0	NO	NO
ARHGAP36	ARHGAP36	6	0	0	0	0	NO	NO
ARHGAP39	ARHGAP39	6	0	0	0	0	NO	NO
ARHGAP4	ARHGAP4	6	0	0	0	0	NO	NO
ARHGAP40	ARHGAP40	6	0	0	0	0	NO	NO
ARHGAP44	ARHGAP44	6	0	0	0	0	NO	NO
ARHGAP5	ARHGAP5	6	0	0	2	2	YES	YES
ARHGAP6	ARHGAP6	6	0	0	1	0	YES	NO
ARHGAP8	ARHGAP8	6	0	0	0	0	NO	NO
ARHGAP9	ARHGAP9	6	0	0	0	0	NO	NO
ARHGDIA	ARHGDIA	6	0	0	0	0	NO	NO
ARHGDIB	ARHGDIB	6	0	0	0	0	NO	NO
ARHGDIG	ARHGDIG	6	0	0	0	0	NO	NO
ARHGEF1	ARHGEF1	6	0	0	0	0	NO	NO
ARHGEF10	ARHGEF10	6	0	0	0	0	NO	NO
ARHGEF10L	ARHGEF10L	6	0	0	0	0	NO	NO
ARHGEF11	ARHGEF11	6	0	0	0	0	NO	NO
ARHGEF12	ARHGEF12	6	0	0	0	0	NO	NO
ARHGEF15	ARHGEF15	6	0	0	0	0	NO	NO
ARHGEF16	ARHGEF16	6	0	0	0	0	NO	NO
ARHGEF17	ARHGEF17	6	0	0	0	0	NO	NO
ARHGEF18	ARHGEF18	6	0	0	0	0	NO	NO
ARHGEF19	ARHGEF19	6	0	0	0	0	NO	NO
ARHGEF2	ARHGEF2	6	0	0	0	0	NO	NO
ARHGEF25	ARHGEF25	6	0	0	0	0	NO	NO
ARHGEF26	ARHGEF26	6	0	0	0	0	NO	NO
ARHGEF28	ARHGEF28	6	0	0	0	0	NO	NO
ARHGEF3	ARHGEF3	6	0	0	0	0	NO	NO
ARHGEF33	ARHGEF33	6	0	0	0	0	NO	NO
ARHGEF35	ARHGEF35	6	3	3	2	2	YES	YES
ARHGEF37	ARHGEF37	6	0	0	0	0	NO	NO
ARHGEF38	ARHGEF38	6	0	0	0	0	NO	NO
ARHGEF39	ARHGEF39	6	0	0	0	0	NO	NO
ARHGEF4	ARHGEF4	6	0	0	0	0	NO	NO
ARHGEF40	ARHGEF40	6	0	0	0	0	NO	NO
ARHGEF5	ARHGEF5	6	6	6	0	0	YES	YES
ARHGEF6	ARHGEF6	6	0	0	0	0	NO	NO
ARHGEF7	ARHGEF7	6	0	0	0	0	NO	NO
ARHGEF9	ARHGEF9	6	0	0	0	0	NO	NO
ARID1A	ARID1A	6	0	0	0	0	NO	NO
ARID1B	ARID1B	6	0	0	0	0	NO	NO
ARID2	ARID2	6	0	0	0	0	NO	NO
ARID3A	ARID3A	6	0	0	0	0	NO	NO
ARID3B	ARID3B	6	1	1	2	1	YES	YES
ARID3C	ARID3C	6	0	0	0	0	NO	NO
ARID4A	ARID4A	6	0	0	0	0	NO	NO
ARID4B	ARID4B	6	0	0	0	0	NO	NO
ARID5A	ARID5A	6	0	0	0	0	NO	NO
ARID5B	ARID5B	6	0	0	0	0	NO	NO
ARIH1	ARIH1	6	0	0	0	0	NO	NO
ARIH2	ARIH2	6	0	0	4	4	YES	YES
ARIH2OS	ARIH2OS	6	0	0	0	0	NO	NO
ARL1	ARL1	6	0	0	0	0	NO	NO
ARL10	ARL10	6	0	0	0	0	NO	NO
ARL11	ARL11	6	0	0	0	0	NO	NO
ARL13A	ARL13A	6	0	0	0	0	NO	NO
ARL13B	ARL13B	6	0	0	0	0	NO	NO
ARL14	ARL14	6	0	0	0	0	NO	NO
ARL14EP	ARL14EP	6	0	0	0	0	NO	NO
ARL14EPL	ARL14EPL	6	0	0	0	0	NO	NO
ARL15	ARL15	6	0	0	0	0	NO	NO
ARL16	ARL16	6	0	0	0	0	NO	NO
ARL17A	ARL17A	6	5	5	2	1	YES	YES
ARL17B	ARL17B	6	6	6	1	0	YES	YES
ARL2	ARL2	6	0	0	0	0	NO	NO
ARL2BP	ARL2BP	6	0	0	0	0	NO	NO
ARL3	ARL3	6	0	0	0	0	NO	NO
ARL4A	ARL4A	6	3	3	4	4	YES	YES
ARL4C	ARL4C	6	0	0	0	0	NO	NO
ARL4D	ARL4D	6	0	0	0	0	NO	NO
ARL5A	ARL5A	6	1	1	2	2	YES	YES
ARL5B	ARL5B	6	0	0	0	0	NO	NO
ARL5C	ARL5C	6	0	0	0	0	NO	NO
ARL6	ARL6	6	0	0	0	0	NO	NO
ARL6IP1	ARL6IP1	6	0	0	0	0	NO	NO
ARL6IP5	ARL6IP5	6	0	0	0	0	NO	NO
ARL6IP6	ARL6IP6	6	0	0	3	3	YES	YES
ARL8A	ARL8A	6	0	0	0	0	NO	NO
ARL8B	ARL8B	6	1	1	1	1	YES	YES
ARL9	ARL9	6	0	0	0	0	NO	NO
ARMC1	ARMC1	6	0	0	0	0	NO	NO
ARMC10	ARMC10	6	0	0	2	2	YES	YES
ARMC12	ARMC12	6	0	0	0	0	NO	NO
ARMC2	ARMC2	6	0	0	0	0	NO	NO
ARMC3	ARMC3	6	0	0	0	0	NO	NO
ARMC4	ARMC4	6	0	0	2	2	YES	YES
ARMC5	ARMC5	6	0	0	0	0	NO	NO
ARMC6	ARMC6	6	0	0	0	0	NO	NO
ARMC7	ARMC7	6	0	0	0	0	NO	NO
ARMC8	ARMC8	6	0	0	0	0	NO	NO
ARMC9	ARMC9	6	0	0	0	0	NO	NO
ARMCX1	ARMCX1	6	0	0	0	0	NO	NO
ARMCX2	ARMCX2	6	0	0	0	0	NO	NO
ARMCX3	ARMCX3	6	0	0	0	0	NO	NO
ARMCX4	ARMCX4	6	0	0	0	0	NO	NO
ARMCX5	ARMCX5	6	0	0	0	0	NO	NO
ARMCX5-GPRASP2	ARMCX5-GPRASP2	6	0	0	1	1	YES	YES
ARMCX6	ARMCX6	6	0	0	0	0	NO	NO
ARMS2	ARMS2	6	0	0	0	0	NO	NO
ARNT	ARNT	6	0	0	0	0	NO	NO
ARNT2	ARNT2	6	0	0	0	0	NO	NO
ARNTL	ARNTL	6	0	0	0	0	NO	NO
ARNTL2	ARNTL2	6	0	0	0	0	NO	NO
ARPC1A	ARPC1A	6	0	0	4	4	YES	YES
ARPC1B	ARPC1B	6	0	0	0	0	NO	NO
ARPC2	ARPC2	6	0	0	0	0	NO	NO
ARPC3	ARPC3	6	0	0	1	1	YES	YES
ARPC4	ARPC4	6	0	0	0	0	NO	NO
ARPC4-TTLL3	ARPC4-TTLL3	6	0	0	0	0	NO	NO
ARPC5	ARPC5	6	0	0	0	0	NO	NO
ARPC5L	ARPC5L	6	0	0	0	0	NO	NO
ARPP19	ARPP19	6	1	1	3	3	YES	YES
ARPP21	ARPP21	6	0	0	0	0	NO	NO
ARR3	ARR3	6	0	0	0	0	NO	NO
ARRB1	ARRB1	6	0	0	0	0	NO	NO
ARRB2	ARRB2	6	0	0	0	0	NO	NO
ARRDC1	ARRDC1	6	0	0	0	0	NO	NO
ARRDC2	ARRDC2	6	0	0	0	0	NO	NO
ARRDC3	ARRDC3	6	0	0	0	0	NO	NO
ARRDC4	ARRDC4	6	0	0	0	0	NO	NO
ARRDC5	ARRDC5	6	0	0	0	0	NO	NO
ARSA	ARSA	6	0	0	0	0	NO	NO
ARSB	ARSB	6	0	0	0	0	NO	NO
ARSD	ARSD	6	0	0	0	0	NO	NO
ARSE	ARSE	6	0	0	0	0	NO	NO
ARSF	ARSF	6	0	0	0	0	NO	NO
ARSG	ARSG	6	0	0	0	0	NO	NO
ARSH	ARSH	6	0	0	0	0	NO	NO
ARSI	ARSI	6	0	0	0	0	NO	NO
ARSJ	ARSJ	6	0	0	0	0	NO	NO
ARSK	ARSK	6	0	0	0	0	NO	NO
ART1	ART1	6	0	0	0	0	NO	NO
ART3	ART3	6	0	0	1	1	YES	YES
ART4	ART4	6	0	0	0	0	NO	NO
ART5	ART5	6	0	0	0	0	NO	NO
ARTN	ARTN	6	0	0	0	0	NO	NO
ARV1	ARV1	6	0	0	0	0	NO	NO
ARVCF	ARVCF	6	0	0	0	0	NO	NO
ARX	ARX	6	0	0	0	0	NO	NO
AS3MT	AS3MT	6	0	0	0	0	NO	NO
ASAH1	ASAH1	6	0	0	0	0	NO	NO
ASAH2	ASAH2	6	0	0	0	0	NO	NO
ASAH2B	ASAH2B	6	5	5	1	1	YES	YES
ASAP1	ASAP1	6	0	0	0	0	NO	NO
ASAP2	ASAP2	6	0	0	0	0	NO	NO
ASAP3	ASAP3	6	0	0	0	0	NO	NO
ASB1	ASB1	6	0	0	0	0	NO	NO
ASB10	ASB10	6	0	0	0	0	NO	NO
ASB11	ASB11	6	0	0	0	0	NO	NO
ASB12	ASB12	6	0	0	0	0	NO	NO
ASB13	ASB13	6	0	0	0	0	NO	NO
ASB14	ASB14	6	0	0	0	0	NO	NO
ASB15	ASB15	6	0	0	0	0	NO	NO
ASB16	ASB16	6	0	0	0	0	NO	NO
ASB17	ASB17	6	0	0	0	0	NO	NO
ASB18	ASB18	6	0	0	0	0	NO	NO
ASB2	ASB2	6	0	0	0	0	NO	NO
ASB3	ASB3	6	0	0	0	0	NO	NO
ASB4	ASB4	6	0	0	0	0	NO	NO
ASB5	ASB5	6	0	0	0	0	NO	NO
ASB6	ASB6	6	0	0	0	0	NO	NO
ASB7	ASB7	6	0	0	0	0	NO	NO
ASB8	ASB8	6	0	0	0	0	NO	NO
ASB9	ASB9	6	0	0	0	0	NO	NO
ASCC1	ASCC1	6	0	0	0	0	NO	NO
ASCC2	ASCC2	6	0	0	0	0	NO	NO
ASCC3	ASCC3	6	0	0	0	0	NO	NO
ASCL1	ASCL1	6	0	0	0	0	NO	NO
ASCL2	ASCL2	6	0	0	0	0	NO	NO
ASCL3	ASCL3	6	0	0	0	0	NO	NO
ASCL4	ASCL4	6	0	0	0	0	NO	NO
ASCL5	ASCL5	6	0	0	0	0	NO	NO
ASF1A	ASF1A	6	0	0	0	0	NO	NO
ASF1B	ASF1B	6	0	0	0	0	NO	NO
ASGR1	ASGR1	6	0	0	0	0	NO	NO
ASGR2	ASGR2	6	0	0	1	1	YES	YES
ASH1L	ASH1L	6	0	0	0	0	NO	NO
ASH2L	ASH2L	6	0	0	0	0	NO	NO
ASIC1	ASIC1	6	0	0	0	0	NO	NO
ASIC2	ASIC2	6	0	0	1	1	YES	YES
ASIC3	ASIC3	6	0	0	0	0	NO	NO
ASIC4	ASIC4	6	0	0	0	0	NO	NO
ASIC5	ASIC5	6	0	0	0	0	NO	NO
ASIP	ASIP	6	0	0	0	0	NO	NO
ASL	ASL	6	0	0	0	0	NO	NO
ASMT_X	ASMT_X	6	0	0	0	0	NO	NO
ASMT_Y	ASMT_Y	6	0	0	0	0	NO	NO
ASMTL_X	ASMTL_X	6	0	0	0	0	NO	NO
ASMTL_Y	ASMTL_Y	6	0	0	0	0	NO	NO
ASNA1	ASNA1	6	0	0	0	0	NO	NO
ASNS	ASNS	6	1	1	3	3	YES	YES
ASNSD1	ASNSD1	6	0	0	0	0	NO	NO
ASPA	ASPA	6	0	0	0	0	NO	NO
ASPDH	ASPDH	6	0	0	0	0	NO	NO
ASPG	ASPG	6	0	0	0	0	NO	NO
ASPH	ASPH	6	0	0	0	0	NO	NO
ASPHD1	ASPHD1	6	0	0	0	0	NO	NO
ASPHD2	ASPHD2	6	0	0	0	0	NO	NO
ASPM	ASPM	6	0	0	0	0	NO	NO
ASPRV1	ASPRV1	6	0	0	0	0	NO	NO
ASPSCR1	ASPSCR1	6	0	0	0	0	NO	NO
ASRGL1	ASRGL1	6	0	0	0	0	NO	NO
ASS1	ASS1	6	1	1	6	5	YES	YES
ASTE1	ASTE1	6	0	0	0	0	NO	NO
ASTL	ASTL	6	0	0	0	0	NO	NO
ASTN1	ASTN1	6	0	0	0	0	NO	NO
ASTN2	ASTN2	6	0	0	0	0	NO	NO
ASUN	ASUN	6	0	0	0	0	NO	NO
ASXL1	ASXL1	6	0	0	0	0	NO	NO
ASXL2	ASXL2	6	0	0	0	0	NO	NO
ASXL3	ASXL3	6	0	0	0	0	NO	NO
ASZ1	ASZ1	6	0	0	0	0	NO	NO
ATAD1	ATAD1	6	0	0	3	3	YES	YES
ATAD2	ATAD2	6	0	0	1	0	YES	NO
ATAD2B	ATAD2B	6	0	0	0	0	NO	NO
ATAD3A	ATAD3A	6	4	4	4	4	YES	YES
ATAD3B	ATAD3B	6	3	3	2	2	YES	YES
ATAD3C	ATAD3C	6	1	1	5	5	YES	YES
ATAD5	ATAD5	6	0	0	0	0	NO	NO
ATAT1	ATAT1	6	0	0	0	0	NO	NO
ATCAY	ATCAY	6	0	0	0	0	NO	NO
ATE1	ATE1	6	0	0	0	0	NO	NO
ATF1	ATF1	6	0	0	0	0	NO	NO
ATF2	ATF2	6	0	0	0	0	NO	NO
ATF3	ATF3	6	0	0	0	0	NO	NO
ATF4	ATF4	6	0	0	2	2	YES	YES
ATF5	ATF5	6	0	0	0	0	NO	NO
ATF6	ATF6	6	0	0	0	0	NO	NO
ATF6B	ATF6B	6	0	0	0	0	NO	NO
ATF7	ATF7	6	0	0	0	0	NO	NO
ATF7IP	ATF7IP	6	0	0	1	0	YES	NO
ATF7IP2	ATF7IP2	6	0	0	1	0	YES	NO
ATG10	ATG10	6	0	0	0	0	NO	NO
ATG12	ATG12	6	1	1	2	2	YES	YES
ATG13	ATG13	6	0	0	0	0	NO	NO
ATG14	ATG14	6	0	0	0	0	NO	NO
ATG16L1	ATG16L1	6	0	0	0	0	NO	NO
ATG16L2	ATG16L2	6	0	0	0	0	NO	NO
ATG2A	ATG2A	6	0	0	0	0	NO	NO
ATG2B	ATG2B	6	0	0	0	0	NO	NO
ATG3	ATG3	6	0	0	0	0	NO	NO
ATG4A	ATG4A	6	0	0	2	2	YES	YES
ATG4B	ATG4B	6	0	0	0	0	NO	NO
ATG4C	ATG4C	6	0	0	1	0	YES	NO
ATG4D	ATG4D	6	0	0	0	0	NO	NO
ATG5	ATG5	6	0	0	0	0	NO	NO
ATG7	ATG7	6	0	0	0	0	NO	NO
ATG9A	ATG9A	6	0	0	0	0	NO	NO
ATHL1	ATHL1	6	0	0	0	0	NO	NO
ATIC	ATIC	6	0	0	0	0	NO	NO
ATL1	ATL1	6	0	0	0	0	NO	NO
ATL2	ATL2	6	0	0	0	0	NO	NO
ATL3	ATL3	6	0	0	0	0	NO	NO
ATM	ATM	6	0	0	1	0	YES	NO
ATMIN	ATMIN	6	0	0	0	0	NO	NO
ATN1	ATN1	6	0	0	0	0	NO	NO
ATOH1	ATOH1	6	0	0	0	0	NO	NO
ATOH7	ATOH7	6	0	0	0	0	NO	NO
ATOH8	ATOH8	6	0	0	0	0	NO	NO
ATOX1	ATOX1	6	0	0	0	0	NO	NO
ATP10A	ATP10A	6	0	0	0	0	NO	NO
ATP10B	ATP10B	6	0	0	0	0	NO	NO
ATP10D	ATP10D	6	0	0	0	0	NO	NO
ATP11A	ATP11A	6	0	0	0	0	NO	NO
ATP11B	ATP11B	6	0	0	0	0	NO	NO
ATP11C	ATP11C	6	0	0	0	0	NO	NO
ATP12A	ATP12A	6	0	0	0	0	NO	NO
ATP13A1	ATP13A1	6	0	0	0	0	NO	NO
ATP13A2	ATP13A2	6	0	0	0	0	NO	NO
ATP13A3	ATP13A3	6	0	0	0	0	NO	NO
ATP13A4	ATP13A4	6	0	0	0	0	NO	NO
ATP13A5	ATP13A5	6	0	0	0	0	NO	NO
ATP1A1	ATP1A1	6	0	0	0	0	NO	NO
ATP1A2	ATP1A2	6	0	0	0	0	NO	NO
ATP1A3	ATP1A3	6	0	0	0	0	NO	NO
ATP1A4	ATP1A4	6	0	0	0	0	NO	NO
ATP1B1	ATP1B1	6	0	0	0	0	NO	NO
ATP1B2	ATP1B2	6	0	0	0	0	NO	NO
ATP1B3	ATP1B3	6	0	0	1	1	YES	YES
ATP1B4	ATP1B4	6	0	0	0	0	NO	NO
ATP2A1	ATP2A1	6	0	0	0	0	NO	NO
ATP2A2	ATP2A2	6	0	0	0	0	NO	NO
ATP2A3	ATP2A3	6	0	0	0	0	NO	NO
ATP2B1	ATP2B1	6	0	0	0	0	NO	NO
ATP2B2	ATP2B2	6	0	0	0	0	NO	NO
ATP2B3	ATP2B3	6	0	0	0	0	NO	NO
ATP2B4	ATP2B4	6	0	0	0	0	NO	NO
ATP2C1	ATP2C1	6	0	0	0	0	NO	NO
ATP2C2	ATP2C2	6	0	0	0	0	NO	NO
ATP4A	ATP4A	6	0	0	0	0	NO	NO
ATP4B	ATP4B	6	0	0	0	0	NO	NO
ATP5A1	ATP5A1	6	0	0	1	1	YES	YES
ATP5B	ATP5B	6	0	0	1	1	YES	YES
ATP5C1	ATP5C1	6	0	0	2	2	YES	YES
ATP5D	ATP5D	6	0	0	0	0	NO	NO
ATP5E	ATP5E	4	3	3	0	0	YES	YES
ATP5F1	ATP5F1	6	0	0	1	1	YES	YES
ATP5G1	ATP5G1	6	0	0	1	1	YES	YES
ATP5G2	ATP5G2	6	0	0	1	1	YES	YES
ATP5G3	ATP5G3	6	0	0	0	0	NO	NO
ATP5H	ATP5H	6	0	0	4	4	YES	YES
ATP5I	ATP5I	6	0	0	0	0	NO	NO
ATP5J	ATP5J	6	1	1	2	2	YES	YES
ATP5J2	ATP5J2	6	1	1	2	2	YES	YES
ATP5J2-PTCD1	ATP5J2-PTCD1	6	0	0	0	0	NO	NO
ATP5L	ATP5L	6	0	0	2	2	YES	YES
ATP5L2	ATP5L2	6	0	0	2	2	YES	YES
ATP5O	ATP5O	6	0	0	0	0	NO	NO
ATP5S	ATP5S	6	0	0	0	0	NO	NO
ATP5SL	ATP5SL	6	0	0	0	0	NO	NO
ATP6AP1	ATP6AP1	6	0	0	0	0	NO	NO
ATP6AP1L	ATP6AP1L	6	0	0	0	0	NO	NO
ATP6AP2	ATP6AP2	6	0	0	0	0	NO	NO
ATP6V0A1	ATP6V0A1	6	0	0	0	0	NO	NO
ATP6V0A2	ATP6V0A2	6	0	0	1	0	YES	NO
ATP6V0A4	ATP6V0A4	6	0	0	0	0	NO	NO
ATP6V0B	ATP6V0B	6	0	0	0	0	NO	NO
ATP6V0C	ATP6V0C	6	0	0	0	0	NO	NO
ATP6V0D1	ATP6V0D1	6	0	0	0	0	NO	NO
ATP6V0D2	ATP6V0D2	6	0	0	0	0	NO	NO
ATP6V0E1	ATP6V0E1	6	0	0	0	0	NO	NO
ATP6V0E2	ATP6V0E2	6	0	0	0	0	NO	NO
ATP6V1A	ATP6V1A	6	0	0	0	0	NO	NO
ATP6V1B1	ATP6V1B1	6	0	0	0	0	NO	NO
ATP6V1B2	ATP6V1B2	6	0	0	0	0	NO	NO
ATP6V1C1	ATP6V1C1	6	0	0	1	0	YES	NO
ATP6V1C2	ATP6V1C2	6	0	0	0	0	NO	NO
ATP6V1D	ATP6V1D	6	0	0	0	0	NO	NO
ATP6V1E1	ATP6V1E1	6	3	3	4	3	YES	YES
ATP6V1E2	ATP6V1E2	6	0	0	0	0	NO	NO
ATP6V1F	ATP6V1F	6	0	0	0	0	NO	NO
ATP6V1G1	ATP6V1G1	6	0	0	0	0	NO	NO
ATP6V1G2	ATP6V1G2	6	0	0	0	0	NO	NO
ATP6V1G3	ATP6V1G3	6	0	0	0	0	NO	NO
ATP6V1H	ATP6V1H	6	0	0	0	0	NO	NO
ATP7A	ATP7A	6	0	0	0	0	NO	NO
ATP7B	ATP7B	6	0	0	0	0	NO	NO
ATP8A1	ATP8A1	6	0	0	0	0	NO	NO
ATP8A2	ATP8A2	6	0	0	0	0	NO	NO
ATP8B1	ATP8B1	4	0	0	0	0	NO	NO
ATP8B2	ATP8B2	6	0	0	0	0	NO	NO
ATP8B3	ATP8B3	6	0	0	0	0	NO	NO
ATP8B4	ATP8B4	6	0	0	0	0	NO	NO
ATP9A	ATP9A	6	0	0	0	0	NO	NO
ATP9B	ATP9B	6	0	0	0	0	NO	NO
ATPAF1	ATPAF1	6	0	0	0	0	NO	NO
ATPAF2	ATPAF2	6	0	0	0	0	NO	NO
ATPBD4	ATPBD4	6	0	0	0	0	NO	NO
ATPIF1	ATPIF1	6	0	0	0	0	NO	NO
ATR	ATR	6	0	0	0	0	NO	NO
ATRAID	ATRAID	6	0	0	0	0	NO	NO
ATRIP	ATRIP	6	0	0	0	0	NO	NO
ATRN	ATRN	6	0	0	0	0	NO	NO
ATRNL1	ATRNL1	6	0	0	1	0	YES	NO
ATRX	ATRX	6	0	0	0	0	NO	NO
ATXN1	ATXN1	6	0	0	0	0	NO	NO
ATXN10	ATXN10	6	0	0	0	0	NO	NO
ATXN1L	ATXN1L	6	0	0	0	0	NO	NO
ATXN2	ATXN2	6	0	0	0	0	NO	NO
ATXN2L	ATXN2L	6	0	0	0	0	NO	NO
ATXN3	ATXN3	6	0	0	2	1	YES	YES
ATXN3L	ATXN3L	6	0	0	0	0	NO	NO
ATXN7	ATXN7	6	0	0	0	0	NO	NO
ATXN7L1	ATXN7L1	6	0	0	0	0	NO	NO
ATXN7L2	ATXN7L2	6	0	0	0	0	NO	NO
ATXN7L3	ATXN7L3	6	0	0	0	0	NO	NO
ATXN7L3B	ATXN7L3B	6	0	0	0	0	NO	NO
AUH	AUH	6	0	0	0	0	NO	NO
AUNIP	AUNIP	6	0	0	0	0	NO	NO
AUP1	AUP1	6	0	0	0	0	NO	NO
AURKA	AURKA	6	1	1	1	1	YES	YES
AURKAIP1	AURKAIP1	6	0	0	0	0	NO	NO
AURKB	AURKB	6	0	0	0	0	NO	NO
AURKC	AURKC	6	0	0	0	0	NO	NO
AUTS2	AUTS2	6	0	0	0	0	NO	NO
AVEN	AVEN	6	0	0	0	0	NO	NO
AVIL	AVIL	6	0	0	0	0	NO	NO
AVL9	AVL9	6	0	0	0	0	NO	NO
AVP	AVP	6	0	0	0	0	NO	NO
AVPI1	AVPI1	6	0	0	0	0	NO	NO
AVPR1A	AVPR1A	6	0	0	0	0	NO	NO
AVPR1B	AVPR1B	6	0	0	0	0	NO	NO
AVPR2	AVPR2	6	0	0	0	0	NO	NO
AWAT1	AWAT1	6	0	0	0	0	NO	NO
AWAT2	AWAT2	6	0	0	0	0	NO	NO
AXDND1	AXDND1	6	0	0	0	0	NO	NO
AXIN1	AXIN1	6	0	0	0	0	NO	NO
AXIN2	AXIN2	6	0	0	0	0	NO	NO
AXL	AXL	6	0	0	0	0	NO	NO
AZGP1	AZGP1	6	0	0	2	2	YES	YES
AZI1	AZI1	6	0	0	0	0	NO	NO
AZI2	AZI2	6	0	0	0	0	NO	NO
AZIN1	AZIN1	6	0	0	0	0	NO	NO
AZU1	AZU1	6	0	0	0	0	NO	NO
B2M	B2M	6	0	0	0	0	NO	NO
B3GALNT1	B3GALNT1	6	0	0	0	0	NO	NO
B3GALNT2	B3GALNT2	6	0	0	0	0	NO	NO
B3GALT1	B3GALT1	6	0	0	0	0	NO	NO
B3GALT2	B3GALT2	6	0	0	0	0	NO	NO
B3GALT4	B3GALT4	6	0	0	0	0	NO	NO
B3GALT5	B3GALT5	6	0	0	0	0	NO	NO
B3GALT6	B3GALT6	6	0	0	0	0	NO	NO
B3GALTL	B3GALTL	6	0	0	1	0	YES	NO
B3GAT1	B3GAT1	6	0	0	0	0	NO	NO
B3GAT2	B3GAT2	6	0	0	0	0	NO	NO
B3GAT3	B3GAT3	6	0	0	1	1	YES	YES
B3GNT1	B3GNT1	6	0	0	0	0	NO	NO
B3GNT2	B3GNT2	6	0	0	0	0	NO	NO
B3GNT3	B3GNT3	6	0	0	0	0	NO	NO
B3GNT4	B3GNT4	6	0	0	0	0	NO	NO
B3GNT5	B3GNT5	6	0	0	0	0	NO	NO
B3GNT6	B3GNT6	6	0	0	0	0	NO	NO
B3GNT7	B3GNT7	6	0	0	0	0	NO	NO
B3GNT8	B3GNT8	6	0	0	0	0	NO	NO
B3GNT9	B3GNT9	6	0	0	0	0	NO	NO
B3GNTL1	B3GNTL1	6	0	0	0	0	NO	NO
B4GALNT1	B4GALNT1	6	0	0	0	0	NO	NO
B4GALNT2	B4GALNT2	6	0	0	0	0	NO	NO
B4GALNT3	B4GALNT3	6	0	0	0	0	NO	NO
B4GALNT4	B4GALNT4	6	0	0	0	0	NO	NO
B4GALT1	B4GALT1	6	0	0	0	0	NO	NO
B4GALT2	B4GALT2	6	0	0	0	0	NO	NO
B4GALT3	B4GALT3	6	0	0	0	0	NO	NO
B4GALT4	B4GALT4	6	0	0	0	0	NO	NO
B4GALT5	B4GALT5	6	0	0	0	0	NO	NO
B4GALT6	B4GALT6	6	0	0	0	0	NO	NO
B4GALT7	B4GALT7	6	0	0	0	0	NO	NO
B9D1	B9D1	6	0	0	0	0	NO	NO
B9D2	B9D2	6	0	0	0	0	NO	NO
BAALC	BAALC	6	0	0	0	0	NO	NO
BAAT	BAAT	6	0	0	0	0	NO	NO
BABAM1	BABAM1	6	0	0	0	0	NO	NO
BACE1	BACE1	6	0	0	0	0	NO	NO
BACE2	BACE2	6	0	0	0	0	NO	NO
BACH1	BACH1	6	0	0	0	0	NO	NO
BACH2	BACH2	6	0	0	0	0	NO	NO
BAD	BAD	6	0	0	0	0	NO	NO
BAG1	BAG1	6	0	0	0	0	NO	NO
BAG2	BAG2	6	0	0	0	0	NO	NO
BAG3	BAG3	6	0	0	0	0	NO	NO
BAG4	BAG4	6	0	0	0	0	NO	NO
BAG5	BAG5	6	0	0	0	0	NO	NO
BAG6	BAG6	6	0	0	0	0	NO	NO
BAGE	BAGE	5	3	2	5	1	YES	YES
BAGE2	BAGE2	6	5	4	4	1	YES	YES
BAGE3	BAGE3	6	4	4	5	2	YES	YES
BAGE4	BAGE4	6	4	4	5	2	YES	YES
BAGE5	BAGE5	6	4	4	5	2	YES	YES
BAHCC1	BAHCC1	6	0	0	0	0	NO	NO
BAHD1	BAHD1	6	0	0	0	0	NO	NO
BAI1	BAI1	6	0	0	0	0	NO	NO
BAI2	BAI2	6	0	0	0	0	NO	NO
BAI3	BAI3	6	0	0	0	0	NO	NO
BAIAP2	BAIAP2	6	0	0	0	0	NO	NO
BAIAP2L1	BAIAP2L1	6	0	0	0	0	NO	NO
BAIAP2L2	BAIAP2L2	6	0	0	0	0	NO	NO
BAIAP3	BAIAP3	6	0	0	0	0	NO	NO
BAK1	BAK1	6	0	0	1	1	YES	YES
BAMBI	BAMBI	6	0	0	0	0	NO	NO
BANF1	BANF1	6	2	2	5	5	YES	YES
BANF2	BANF2	6	0	0	0	0	NO	NO
BANK1	BANK1	6	0	0	0	0	NO	NO
BANP	BANP	6	1	1	2	2	YES	YES
BAP1	BAP1	6	0	0	0	0	NO	NO
BARD1	BARD1	6	0	0	0	0	NO	NO
BARHL1	BARHL1	6	0	0	0	0	NO	NO
BARHL2	BARHL2	6	0	0	0	0	NO	NO
BARX1	BARX1	6	0	0	0	0	NO	NO
BARX2	BARX2	6	0	0	0	0	NO	NO
BASP1	BASP1	6	0	0	0	0	NO	NO
BATF	BATF	6	0	0	0	0	NO	NO
BATF2	BATF2	6	0	0	0	0	NO	NO
BATF3	BATF3	6	0	0	0	0	NO	NO
BAX	BAX	6	0	0	0	0	NO	NO
BAZ1A	BAZ1A	6	0	0	0	0	NO	NO
BAZ1B	BAZ1B	6	0	0	1	0	YES	NO
BAZ2A	BAZ2A	6	0	0	0	0	NO	NO
BAZ2B	BAZ2B	6	0	0	0	0	NO	NO
BBC3	BBC3	6	0	0	0	0	NO	NO
BBIP1	BBIP1	6	0	0	0	0	NO	NO
BBOX1	BBOX1	6	0	0	0	0	NO	NO
BBS1	BBS1	6	0	0	0	0	NO	NO
BBS10	BBS10	6	0	0	0	0	NO	NO
BBS12	BBS12	6	0	0	0	0	NO	NO
BBS2	BBS2	6	0	0	0	0	NO	NO
BBS4	BBS4	6	0	0	0	0	NO	NO
BBS5	BBS5	6	0	0	0	0	NO	NO
BBS7	BBS7	6	0	0	1	0	YES	NO
BBS9	BBS9	6	0	0	0	0	NO	NO
BBX	BBX	6	0	0	0	0	NO	NO
BCAM	BCAM	6	0	0	0	0	NO	NO
BCAN	BCAN	6	0	0	0	0	NO	NO
BCAP29	BCAP29	6	0	0	0	0	NO	NO
BCAP31	BCAP31	6	0	0	0	0	NO	NO
BCAR1	BCAR1	6	0	0	0	0	NO	NO
BCAR3	BCAR3	6	0	0	0	0	NO	NO
BCAS1	BCAS1	6	0	0	0	0	NO	NO
BCAS2	BCAS2	6	0	0	0	0	NO	NO
BCAS3	BCAS3	6	0	0	0	0	NO	NO
BCAS4	BCAS4	6	0	0	0	0	NO	NO
BCAT1	BCAT1	6	0	0	0	0	NO	NO
BCAT2	BCAT2	6	0	0	0	0	NO	NO
BCCIP	BCCIP	6	0	0	0	0	NO	NO
BCDIN3D	BCDIN3D	6	0	0	0	0	NO	NO
BCHE	BCHE	6	0	0	0	0	NO	NO
BCKDHA	BCKDHA	6	0	0	0	0	NO	NO
BCKDHB	BCKDHB	6	0	0	0	0	NO	NO
BCKDK	BCKDK	6	0	0	0	0	NO	NO
BCL10	BCL10	6	0	0	0	0	NO	NO
BCL11A	BCL11A	6	0	0	0	0	NO	NO
BCL11B	BCL11B	6	0	0	0	0	NO	NO
BCL2	BCL2	6	0	0	0	0	NO	NO
BCL2A1	BCL2A1	6	0	0	0	0	NO	NO
BCL2L1	BCL2L1	6	0	0	0	0	NO	NO
BCL2L10	BCL2L10	6	0	0	0	0	NO	NO
BCL2L11	BCL2L11	6	0	0	0	0	NO	NO
BCL2L12	BCL2L12	6	0	0	2	2	YES	YES
BCL2L13	BCL2L13	6	0	0	0	0	NO	NO
BCL2L14	BCL2L14	6	0	0	0	0	NO	NO
BCL2L15	BCL2L15	6	0	0	0	0	NO	NO
BCL2L2	BCL2L2	6	0	0	0	0	NO	NO
BCL2L2-PABPN1	BCL2L2-PABPN1	6	0	0	2	1	YES	YES
BCL3	BCL3	6	0	0	0	0	NO	NO
BCL6	BCL6	6	0	0	0	0	NO	NO
BCL6B	BCL6B	6	0	0	0	0	NO	NO
BCL7A	BCL7A	6	0	0	0	0	NO	NO
BCL7B	BCL7B	6	0	0	0	0	NO	NO
BCL7C	BCL7C	6	0	0	0	0	NO	NO
BCL9	BCL9	6	0	0	0	0	NO	NO
BCL9L	BCL9L	6	0	0	0	0	NO	NO
BCLAF1	BCLAF1	6	2	2	2	2	YES	YES
BCMO1	BCMO1	6	0	0	0	0	NO	NO
BCO2	BCO2	6	0	0	0	0	NO	NO
BCOR	BCOR	6	0	0	0	0	NO	NO
BCORL1	BCORL1	6	0	0	0	0	NO	NO
BCR	BCR	6	1	1	2	1	YES	YES
BCS1L	BCS1L	6	0	0	0	0	NO	NO
BDH1	BDH1	6	0	0	0	0	NO	NO
BDH2	BDH2	6	4	4	3	2	YES	YES
BDKRB1	BDKRB1	6	0	0	0	0	NO	NO
BDKRB2	BDKRB2	6	0	0	0	0	NO	NO
BDNF	BDNF	6	0	0	0	0	NO	NO
BDP1	BDP1	6	0	0	0	0	NO	NO
BEAN1	BEAN1	6	0	0	0	0	NO	NO
BECN1	BECN1	6	0	0	0	0	NO	NO
BEGAIN	BEGAIN	6	0	0	0	0	NO	NO
BEND2	BEND2	6	1	1	2	1	YES	YES
BEND3	BEND3	6	0	0	0	0	NO	NO
BEND4	BEND4	6	0	0	0	0	NO	NO
BEND5	BEND5	6	0	0	0	0	NO	NO
BEND6	BEND6	6	0	0	0	0	NO	NO
BEND7	BEND7	6	0	0	0	0	NO	NO
BEST1	BEST1	6	0	0	0	0	NO	NO
BEST2	BEST2	6	0	0	0	0	NO	NO
BEST3	BEST3	6	0	0	0	0	NO	NO
BEST4	BEST4	6	0	0	0	0	NO	NO
BET1	BET1	6	0	0	2	2	YES	YES
BET1L	BET1L	6	0	0	0	0	NO	NO
BET3L	BET3L	6	0	0	0	0	NO	NO
BEX1	BEX1	6	0	0	2	2	YES	YES
BEX2	BEX2	6	0	0	0	0	NO	NO
BEX4	BEX4	6	0	0	0	0	NO	NO
BEX5	BEX5	6	0	0	1	1	YES	YES
BFAR	BFAR	6	0	0	0	0	NO	NO
BFSP1	BFSP1	6	0	0	0	0	NO	NO
BFSP2	BFSP2	6	0	0	0	0	NO	NO
BGLAP	BGLAP	6	0	0	0	0	NO	NO
BGN	BGN	6	0	0	0	0	NO	NO
BHLHA15	BHLHA15	6	0	0	0	0	NO	NO
BHLHA9	BHLHA9	6	0	0	0	0	NO	NO
BHLHB9	BHLHB9	6	0	0	0	0	NO	NO
BHLHE22	BHLHE22	6	0	0	0	0	NO	NO
BHLHE40	BHLHE40	6	0	0	0	0	NO	NO
BHLHE41	BHLHE41	6	0	0	0	0	NO	NO
BHMT	BHMT	6	0	0	0	0	NO	NO
BHMT2	BHMT2	6	0	0	0	0	NO	NO
BICC1	BICC1	6	0	0	0	0	NO	NO
BICD1	BICD1	6	0	0	0	0	NO	NO
BICD2	BICD2	6	0	0	0	0	NO	NO
BID	BID	6	0	0	0	0	NO	NO
BIK	BIK	6	0	0	0	0	NO	NO
BIN1	BIN1	6	0	0	0	0	NO	NO
BIN2	BIN2	6	0	0	3	2	YES	YES
BIN3	BIN3	6	0	0	0	0	NO	NO
BIRC2	BIRC2	6	0	0	0	0	NO	NO
BIRC3	BIRC3	6	0	0	0	0	NO	NO
BIRC5	BIRC5	6	0	0	1	1	YES	YES
BIRC6	BIRC6	6	0	0	0	0	NO	NO
BIRC7	BIRC7	6	0	0	0	0	NO	NO
BIRC8	BIRC8	6	0	0	0	0	NO	NO
BIVM	BIVM	6	0	0	0	0	NO	NO
BIVM-ERCC5	BIVM-ERCC5	6	0	0	0	0	NO	NO
BLCAP	BLCAP	6	0	0	0	0	NO	NO
BLID	BLID	6	0	0	0	0	NO	NO
BLK	BLK	6	0	0	0	0	NO	NO
BLM	BLM	6	0	0	0	0	NO	NO
BLMH	BLMH	6	0	0	0	0	NO	NO
BLNK	BLNK	6	0	0	0	0	NO	NO
BLOC1S1	BLOC1S1	6	0	0	0	0	NO	NO
BLOC1S2	BLOC1S2	6	0	0	1	1	YES	YES
BLOC1S3	BLOC1S3	6	0	0	0	0	NO	NO
BLOC1S4	BLOC1S4	6	0	0	0	0	NO	NO
BLOC1S5	BLOC1S5	6	0	0	2	0	YES	NO
BLOC1S6	BLOC1S6	6	0	0	0	0	NO	NO
BLVRA	BLVRA	6	0	0	0	0	NO	NO
BLVRB	BLVRB	6	0	0	0	0	NO	NO
BLZF1	BLZF1	6	0	0	0	0	NO	NO
BMF	BMF	6	0	0	0	0	NO	NO
BMI1	BMI1	6	0	0	0	0	NO	NO
BMP1	BMP1	6	0	0	0	0	NO	NO
BMP10	BMP10	6	0	0	0	0	NO	NO
BMP15	BMP15	6	0	0	0	0	NO	NO
BMP2	BMP2	6	0	0	0	0	NO	NO
BMP2K	BMP2K	6	0	0	0	0	NO	NO
BMP3	BMP3	6	0	0	0	0	NO	NO
BMP4	BMP4	6	0	0	0	0	NO	NO
BMP5	BMP5	6	0	0	0	0	NO	NO
BMP6	BMP6	6	0	0	0	0	NO	NO
BMP7	BMP7	6	0	0	0	0	NO	NO
BMP8A	BMP8A	6	4	4	1	1	YES	YES
BMP8B	BMP8B	6	4	4	1	1	YES	YES
BMPER	BMPER	6	0	0	0	0	NO	NO
BMPR1A	BMPR1A	6	2	2	1	1	YES	YES
BMPR1B	BMPR1B	6	0	0	0	0	NO	NO
BMPR2	BMPR2	6	0	0	0	0	NO	NO
BMS1	BMS1	6	2	2	4	4	YES	YES
BMX	BMX	6	0	0	0	0	NO	NO
BNC1	BNC1	6	0	0	0	0	NO	NO
BNC2	BNC2	6	0	0	0	0	NO	NO
BNIP1	BNIP1	6	0	0	0	0	NO	NO
BNIP2	BNIP2	6	0	0	0	0	NO	NO
BNIP3	BNIP3	6	0	0	2	2	YES	YES
BNIP3L	BNIP3L	6	0	0	0	0	NO	NO
BNIPL	BNIPL	6	0	0	0	0	NO	NO
BOC	BOC	6	0	0	0	0	NO	NO
BOD1	BOD1	6	0	0	0	0	NO	NO
BOD1L1	BOD1L1	6	0	0	0	0	NO	NO
BOD1L2	BOD1L2	6	0	0	1	1	YES	YES
BOK	BOK	6	0	0	0	0	NO	NO
BOLA1	BOLA1	6	0	0	0	0	NO	NO
BOLA2	BOLA2	6	6	6	2	2	YES	YES
BOLA2B	BOLA2B	6	6	6	2	2	YES	YES
BOLA3	BOLA3	6	0	0	1	1	YES	YES
BOLL	BOLL	6	0	0	0	0	NO	NO
BOP1	BOP1	6	0	0	0	0	NO	NO
BORA	BORA	6	0	0	1	0	YES	NO
BPGM	BPGM	6	0	0	0	0	NO	NO
BPHL	BPHL	6	0	0	0	0	NO	NO
BPI	BPI	6	0	0	0	0	NO	NO
BPIFA1	BPIFA1	6	0	0	0	0	NO	NO
BPIFA2	BPIFA2	6	0	0	0	0	NO	NO
BPIFA3	BPIFA3	6	0	0	0	0	NO	NO
BPIFB1	BPIFB1	6	0	0	0	0	NO	NO
BPIFB2	BPIFB2	6	0	0	0	0	NO	NO
BPIFB3	BPIFB3	6	0	0	0	0	NO	NO
BPIFB4	BPIFB4	6	0	0	0	0	NO	NO
BPIFB6	BPIFB6	6	0	0	0	0	NO	NO
BPIFC	BPIFC	6	0	0	0	0	NO	NO
BPNT1	BPNT1	6	0	0	0	0	NO	NO
BPTF	BPTF	6	0	0	1	1	YES	YES
BPY2	BPY2	6	6	6	0	0	YES	YES
BPY2B	BPY2B	6	6	6	0	0	YES	YES
BPY2C	BPY2C	6	6	6	0	0	YES	YES
BRAF	BRAF	6	0	0	0	0	NO	NO
BRAP	BRAP	6	0	0	0	0	NO	NO
BRAT1	BRAT1	6	0	0	0	0	NO	NO
BRCA1	BRCA1	6	0	0	0	0	NO	NO
BRCA2	BRCA2	6	0	0	0	0	NO	NO
BRCC3	BRCC3	6	3	3	1	1	YES	YES
BRD1	BRD1	6	0	0	0	0	NO	NO
BRD2	BRD2	6	0	0	0	0	NO	NO
BRD3	BRD3	6	0	0	0	0	NO	NO
BRD4	BRD4	6	0	0	0	0	NO	NO
BRD7	BRD7	6	2	2	1	1	YES	YES
BRD8	BRD8	6	0	0	0	0	NO	NO
BRD9	BRD9	6	0	0	0	0	NO	NO
BRDT	BRDT	6	0	0	0	0	NO	NO
BRE	BRE	6	0	0	0	0	NO	NO
BRF1	BRF1	6	0	0	0	0	NO	NO
BRF2	BRF2	6	0	0	0	0	NO	NO
BRI3	BRI3	6	0	0	3	3	YES	YES
BRI3BP	BRI3BP	6	0	0	0	0	NO	NO
BRICD5	BRICD5	6	0	0	0	0	NO	NO
BRINP1	BRINP1	6	0	0	0	0	NO	NO
BRINP2	BRINP2	6	0	0	0	0	NO	NO
BRINP3	BRINP3	6	0	0	0	0	NO	NO
BRIP1	BRIP1	6	0	0	0	0	NO	NO
BRIX1	BRIX1	6	0	0	1	1	YES	YES
BRK1	BRK1	6	0	0	3	3	YES	YES
BRMS1	BRMS1	6	0	0	0	0	NO	NO
BRMS1L	BRMS1L	6	0	0	0	0	NO	NO
BROX	BROX	6	0	0	0	0	NO	NO
BRPF1	BRPF1	6	0	0	0	0	NO	NO
BRPF3	BRPF3	6	0	0	0	0	NO	NO
BRS3	BRS3	6	0	0	0	0	NO	NO
BRSK1	BRSK1	6	0	0	0	0	NO	NO
BRSK2	BRSK2	6	0	0	0	0	NO	NO
BRWD1	BRWD1	6	0	0	3	3	YES	YES
BRWD3	BRWD3	6	0	0	0	0	NO	NO
BSCL2	BSCL2	6	0	0	0	0	NO	NO
BSDC1	BSDC1	6	0	0	0	0	NO	NO
BSG	BSG	6	0	0	1	1	YES	YES
BSN	BSN	6	0	0	0	0	NO	NO
BSND	BSND	6	0	0	0	0	NO	NO
BSPH1	BSPH1	5	0	0	1	0	YES	NO
BSPRY	BSPRY	6	0	0	0	0	NO	NO
BST1	BST1	6	0	0	0	0	NO	NO
BST2	BST2	6	0	0	0	0	NO	NO
BSX	BSX	6	0	0	0	0	NO	NO
BTAF1	BTAF1	6	0	0	0	0	NO	NO
BTBD1	BTBD1	6	0	0	0	0	NO	NO
BTBD10	BTBD10	6	0	0	1	1	YES	YES
BTBD11	BTBD11	6	0	0	0	0	NO	NO
BTBD16	BTBD16	6	0	0	0	0	NO	NO
BTBD17	BTBD17	6	0	0	0	0	NO	NO
BTBD18	BTBD18	6	0	0	0	0	NO	NO
BTBD2	BTBD2	6	0	0	0	0	NO	NO
BTBD3	BTBD3	6	0	0	0	0	NO	NO
BTBD6	BTBD6	6	0	0	0	0	NO	NO
BTBD7	BTBD7	6	0	0	0	0	NO	NO
BTBD8	BTBD8	6	0	0	0	0	NO	NO
BTBD9	BTBD9	6	0	0	0	0	NO	NO
BTC	BTC	6	0	0	0	0	NO	NO
BTD	BTD	6	0	0	0	0	NO	NO
BTF3	BTF3	6	3	3	4	4	YES	YES
BTF3L4	BTF3L4	6	6	5	5	5	YES	YES
BTG1	BTG1	6	0	0	1	0	YES	NO
BTG2	BTG2	6	0	0	0	0	NO	NO
BTG3	BTG3	6	0	0	0	0	NO	NO
BTG4	BTG4	6	0	0	0	0	NO	NO
BTK	BTK	6	0	0	0	0	NO	NO
BTLA	BTLA	6	0	0	0	0	NO	NO
BTN1A1	BTN1A1	6	0	0	0	0	NO	NO
BTN2A1	BTN2A1	6	0	0	0	0	NO	NO
BTN2A2	BTN2A2	6	0	0	0	0	NO	NO
BTN3A1	BTN3A1	6	1	1	3	3	YES	YES
BTN3A2	BTN3A2	6	1	1	4	4	YES	YES
BTN3A3	BTN3A3	6	0	0	3	3	YES	YES
BTNL3	BTNL3	6	0	0	0	0	NO	NO
BTNL8	BTNL8	6	3	3	0	0	YES	YES
BTNL9	BTNL9	6	0	0	0	0	NO	NO
BTRC	BTRC	6	0	0	0	0	NO	NO
BUB1	BUB1	6	0	0	0	0	NO	NO
BUB1B	BUB1B	6	0	0	0	0	NO	NO
BUB3	BUB3	6	0	0	0	0	NO	NO
BUD13	BUD13	6	0	0	0	0	NO	NO
BUD31	BUD31	6	0	0	0	0	NO	NO
BVES	BVES	6	0	0	0	0	NO	NO
BYSL	BYSL	6	0	0	0	0	NO	NO
BZRAP1	BZRAP1	6	0	0	0	0	NO	NO
BZW1	BZW1	6	0	0	2	2	YES	YES
BZW2	BZW2	6	0	0	0	0	NO	NO
C10orf10	C10orf10	6	0	0	0	0	NO	NO
C10orf105	C10orf105	6	0	0	0	0	NO	NO
C10orf107	C10orf107	6	0	0	0	0	NO	NO
C10orf11	C10orf11	6	0	0	0	0	NO	NO
C10orf111	C10orf111	6	0	0	0	0	NO	NO
C10orf113	C10orf113	6	0	0	0	0	NO	NO
C10orf114	C10orf114	6	0	0	0	0	NO	NO
C10orf118	C10orf118	6	0	0	0	0	NO	NO
C10orf12	C10orf12	6	0	0	0	0	NO	NO
C10orf120	C10orf120	6	0	0	0	0	NO	NO
C10orf128	C10orf128	6	0	0	0	0	NO	NO
C10orf129	C10orf129	6	0	0	1	1	YES	YES
C10orf131	C10orf131	5	1	1	2	1	YES	YES
C10orf137	C10orf137	6	0	0	0	0	NO	NO
C10orf2	C10orf2	6	0	0	0	0	NO	NO
C10orf25	C10orf25	6	0	0	1	0	YES	NO
C10orf32	C10orf32	6	0	0	0	0	NO	NO
C10orf35	C10orf35	6	0	0	0	0	NO	NO
C10orf53	C10orf53	6	0	0	0	0	NO	NO
C10orf54	C10orf54	6	0	0	0	0	NO	NO
C10orf55	C10orf55	6	0	0	0	0	NO	NO
C10orf62	C10orf62	6	0	0	0	0	NO	NO
C10orf67	C10orf67	6	0	0	0	0	NO	NO
C10orf68	C10orf68	6	0	0	2	0	YES	NO
C10orf71	C10orf71	6	0	0	0	0	NO	NO
C10orf76	C10orf76	6	0	0	0	0	NO	NO
C10orf82	C10orf82	6	0	0	0	0	NO	NO
C10orf88	C10orf88	6	0	0	1	1	YES	YES
C10orf90	C10orf90	6	0	0	0	0	NO	NO
C10orf91	C10orf91	6	0	0	0	0	NO	NO
C10orf95	C10orf95	6	0	0	0	0	NO	NO
C10orf99	C10orf99	6	0	0	0	0	NO	NO
C11orf1	C11orf1	6	0	0	0	0	NO	NO
C11orf16	C11orf16	6	0	0	0	0	NO	NO
C11orf21	C11orf21	6	0	0	0	0	NO	NO
C11orf24	C11orf24	6	0	0	0	0	NO	NO
C11orf30	C11orf30	6	0	0	0	0	NO	NO
C11orf31	C11orf31	6	0	0	0	0	NO	NO
C11orf35	C11orf35	6	0	0	2	0	YES	NO
C11orf40	C11orf40	6	0	0	0	0	NO	NO
C11orf42	C11orf42	6	0	0	0	0	NO	NO
C11orf45	C11orf45	6	0	0	0	0	NO	NO
C11orf48	C11orf48	6	0	0	0	0	NO	NO
C11orf49	C11orf49	6	0	0	0	0	NO	NO
C11orf52	C11orf52	6	0	0	0	0	NO	NO
C11orf53	C11orf53	6	0	0	0	0	NO	NO
C11orf54	C11orf54	6	0	0	0	0	NO	NO
C11orf57	C11orf57	6	0	0	0	0	NO	NO
C11orf58	C11orf58	6	0	0	0	0	NO	NO
C11orf63	C11orf63	6	0	0	0	0	NO	NO
C11orf65	C11orf65	6	0	0	0	0	NO	NO
C11orf68	C11orf68	6	0	0	0	0	NO	NO
C11orf70	C11orf70	6	0	0	0	0	NO	NO
C11orf71	C11orf71	6	0	0	0	0	NO	NO
C11orf73	C11orf73	6	2	2	4	4	YES	YES
C11orf74	C11orf74	6	0	0	0	0	NO	NO
C11orf80	C11orf80	6	0	0	0	0	NO	NO
C11orf82	C11orf82	6	0	0	0	0	NO	NO
C11orf83	C11orf83	6	0	0	0	0	NO	NO
C11orf84	C11orf84	6	0	0	0	0	NO	NO
C11orf85	C11orf85	6	0	0	0	0	NO	NO
C11orf86	C11orf86	6	0	0	0	0	NO	NO
C11orf87	C11orf87	6	0	0	0	0	NO	NO
C11orf88	C11orf88	6	0	0	0	0	NO	NO
C11orf91	C11orf91	6	0	0	0	0	NO	NO
C11orf93	C11orf93	6	0	0	0	0	NO	NO
C11orf94	C11orf94	6	0	0	0	0	NO	NO
C11orf96	C11orf96	6	0	0	0	0	NO	NO
C12orf10	C12orf10	6	0	0	0	0	NO	NO
C12orf23	C12orf23	6	0	0	0	0	NO	NO
C12orf29	C12orf29	6	0	0	1	1	YES	YES
C12orf39	C12orf39	6	0	0	0	0	NO	NO
C12orf4	C12orf4	6	0	0	0	0	NO	NO
C12orf40	C12orf40	6	0	0	0	0	NO	NO
C12orf42	C12orf42	6	0	0	0	0	NO	NO
C12orf43	C12orf43	6	0	0	0	0	NO	NO
C12orf44	C12orf44	6	0	0	0	0	NO	NO
C12orf45	C12orf45	6	0	0	0	0	NO	NO
C12orf49	C12orf49	6	0	0	0	0	NO	NO
C12orf5	C12orf5	6	0	0	0	0	NO	NO
C12orf50	C12orf50	6	0	0	0	0	NO	NO
C12orf52	C12orf52	6	0	0	0	0	NO	NO
C12orf54	C12orf54	4	0	0	0	0	NO	NO
C12orf56	C12orf56	6	0	0	0	0	NO	NO
C12orf57	C12orf57	6	0	0	0	0	NO	NO
C12orf60	C12orf60	6	0	0	0	0	NO	NO
C12orf61	C12orf61	6	0	0	0	0	NO	NO
C12orf65	C12orf65	6	0	0	0	0	NO	NO
C12orf66	C12orf66	6	0	0	0	0	NO	NO
C12orf68	C12orf68	6	0	0	0	0	NO	NO
C12orf71	C12orf71	6	0	0	0	0	NO	NO
C12orf73	C12orf73	6	0	0	0	0	NO	NO
C12orf74	C12orf74	6	0	0	0	0	NO	NO
C12orf75	C12orf75	6	0	0	0	0	NO	NO
C12orf76	C12orf76	6	0	0	1	1	YES	YES
C12orf77	C12orf77	6	0	0	1	1	YES	YES
C12orf79	C12orf79	6	1	0	2	2	YES	YES
C13orf35	C13orf35	6	0	0	0	0	NO	NO
C13orf45	C13orf45	6	0	0	0	0	NO	NO
C14orf1	C14orf1	6	0	0	0	0	NO	NO
C14orf105	C14orf105	6	0	0	0	0	NO	NO
C14orf119	C14orf119	6	0	0	0	0	NO	NO
C14orf132	C14orf132	6	0	0	0	0	NO	NO
C14orf142	C14orf142	6	0	0	0	0	NO	NO
C14orf159	C14orf159	6	0	0	0	0	NO	NO
C14orf166	C14orf166	6	0	0	3	3	YES	YES
C14orf166B	C14orf166B	6	0	0	0	0	NO	NO
C14orf169	C14orf169	6	0	0	0	0	NO	NO
C14orf177	C14orf177	6	0	0	0	0	NO	NO
C14orf178	C14orf178	6	0	0	0	0	NO	NO
C14orf180	C14orf180	6	0	0	0	0	NO	NO
C14orf182	C14orf182	6	0	0	0	0	NO	NO
C14orf183	C14orf183	6	0	0	0	0	NO	NO
C14orf2	C14orf2	6	0	0	0	0	NO	NO
C14orf28	C14orf28	6	0	0	0	0	NO	NO
C14orf37	C14orf37	6	0	0	0	0	NO	NO
C14orf39	C14orf39	6	0	0	0	0	NO	NO
C14orf79	C14orf79	6	0	0	0	0	NO	NO
C14orf80	C14orf80	6	0	0	0	0	NO	NO
C14orf93	C14orf93	6	0	0	0	0	NO	NO
C15orf26	C15orf26	6	0	0	1	0	YES	NO
C15orf27	C15orf27	6	0	0	0	0	NO	NO
C15orf32	C15orf32	6	0	0	0	0	NO	NO
C15orf38	C15orf38	6	0	0	0	0	NO	NO
C15orf38-AP3S2	C15orf38-AP3S2	6	0	0	0	0	NO	NO
C15orf39	C15orf39	6	0	0	0	0	NO	NO
C15orf40	C15orf40	6	0	0	0	0	NO	NO
C15orf41	C15orf41	6	0	0	0	0	NO	NO
C15orf43	C15orf43	6	0	0	0	0	NO	NO
C15orf48	C15orf48	6	0	0	0	0	NO	NO
C15orf52	C15orf52	6	0	0	0	0	NO	NO
C15orf53	C15orf53	6	0	0	0	0	NO	NO
C15orf54	C15orf54	6	0	0	0	0	NO	NO
C15orf56	C15orf56	6	0	0	0	0	NO	NO
C15orf57	C15orf57	6	0	0	0	0	NO	NO
C15orf59	C15orf59	6	0	0	0	0	NO	NO
C15orf60	C15orf60	6	0	0	0	0	NO	NO
C15orf61	C15orf61	6	0	0	0	0	NO	NO
C15orf62	C15orf62	6	0	0	0	0	NO	NO
C15orf65	C15orf65	6	0	0	0	0	NO	NO
C16orf11	C16orf11	6	0	0	0	0	NO	NO
C16orf13	C16orf13	6	0	0	0	0	NO	NO
C16orf3	C16orf3	6	0	0	0	0	NO	NO
C16orf45	C16orf45	6	0	0	0	0	NO	NO
C16orf46	C16orf46	6	0	0	0	0	NO	NO
C16orf52	C16orf52	6	0	0	1	1	YES	YES
C16orf54	C16orf54	6	0	0	0	0	NO	NO
C16orf55	C16orf55	6	0	0	0	0	NO	NO
C16orf58	C16orf58	6	0	0	0	0	NO	NO
C16orf59	C16orf59	6	0	0	0	0	NO	NO
C16orf62	C16orf62	6	0	0	0	0	NO	NO
C16orf70	C16orf70	6	0	0	0	0	NO	NO
C16orf71	C16orf71	6	0	0	0	0	NO	NO
C16orf72	C16orf72	6	0	0	0	0	NO	NO
C16orf74	C16orf74	6	0	0	0	0	NO	NO
C16orf78	C16orf78	6	0	0	0	0	NO	NO
C16orf80	C16orf80	6	0	0	0	0	NO	NO
C16orf86	C16orf86	6	0	0	0	0	NO	NO
C16orf87	C16orf87	6	0	0	0	0	NO	NO
C16orf89	C16orf89	6	0	0	0	0	NO	NO
C16orf90	C16orf90	6	0	0	0	0	NO	NO
C16orf92	C16orf92	6	0	0	0	0	NO	NO
C16orf93	C16orf93	6	0	0	0	0	NO	NO
C16orf95	C16orf95	6	0	0	0	0	NO	NO
C16orf96	C16orf96	6	0	0	0	0	NO	NO
C16orf97	C16orf97	6	0	0	0	0	NO	NO
C17orf100	C17orf100	6	0	0	0	0	NO	NO
C17orf102	C17orf102	6	0	0	0	0	NO	NO
C17orf104	C17orf104	6	0	0	0	0	NO	NO
C17orf105	C17orf105	6	0	0	0	0	NO	NO
C17orf107	C17orf107	6	0	0	0	0	NO	NO
C17orf112	C17orf112	6	0	0	0	0	NO	NO
C17orf47	C17orf47	6	0	0	0	0	NO	NO
C17orf49	C17orf49	6	0	0	0	0	NO	NO
C17orf50	C17orf50	6	0	0	0	0	NO	NO
C17orf51	C17orf51	6	0	0	0	0	NO	NO
C17orf53	C17orf53	6	0	0	1	0	YES	NO
C17orf58	C17orf58	6	0	0	2	2	YES	YES
C17orf59	C17orf59	6	0	0	0	0	NO	NO
C17orf62	C17orf62	6	0	0	0	0	NO	NO
C17orf64	C17orf64	6	0	0	0	0	NO	NO
C17orf66	C17orf66	6	0	0	0	0	NO	NO
C17orf70	C17orf70	6	0	0	0	0	NO	NO
C17orf72	C17orf72	6	0	0	0	0	NO	NO
C17orf74	C17orf74	6	0	0	0	0	NO	NO
C17orf75	C17orf75	6	0	0	0	0	NO	NO
C17orf77	C17orf77	6	0	0	0	0	NO	NO
C17orf78	C17orf78	6	0	0	0	0	NO	NO
C17orf80	C17orf80	6	0	0	0	0	NO	NO
C17orf82	C17orf82	6	0	0	0	0	NO	NO
C17orf85	C17orf85	6	0	0	0	0	NO	NO
C17orf89	C17orf89	6	1	1	1	1	YES	YES
C17orf96	C17orf96	6	0	0	0	0	NO	NO
C17orf97	C17orf97	6	0	0	0	0	NO	NO
C17orf98	C17orf98	6	0	0	0	0	NO	NO
C17orf99	C17orf99	6	0	0	0	0	NO	NO
C18orf21	C18orf21	6	0	0	0	0	NO	NO
C18orf25	C18orf25	6	0	0	1	1	YES	YES
C18orf32	C18orf32	6	0	0	0	0	NO	NO
C18orf42	C18orf42	6	0	0	0	0	NO	NO
C18orf54	C18orf54	6	0	0	0	0	NO	NO
C18orf63	C18orf63	6	0	0	0	0	NO	NO
C18orf8	C18orf8	6	0	0	0	0	NO	NO
C19orf10	C19orf10	6	0	0	0	0	NO	NO
C19orf12	C19orf12	6	0	0	1	1	YES	YES
C19orf18	C19orf18	6	0	0	0	0	NO	NO
C19orf21	C19orf21	6	0	0	0	0	NO	NO
C19orf24	C19orf24	6	0	0	0	0	NO	NO
C19orf25	C19orf25	6	0	0	0	0	NO	NO
C19orf26	C19orf26	6	0	0	0	0	NO	NO
C19orf33	C19orf33	6	0	0	0	0	NO	NO
C19orf35	C19orf35	6	0	0	0	0	NO	NO
C19orf38	C19orf38	6	0	0	0	0	NO	NO
C19orf40	C19orf40	6	0	0	0	0	NO	NO
C19orf43	C19orf43	6	0	0	0	0	NO	NO
C19orf44	C19orf44	6	0	0	0	0	NO	NO
C19orf45	C19orf45	6	0	0	0	0	NO	NO
C19orf47	C19orf47	6	0	0	0	0	NO	NO
C19orf48	C19orf48	6	0	0	0	0	NO	NO
C19orf52	C19orf52	6	0	0	0	0	NO	NO
C19orf53	C19orf53	6	0	0	0	0	NO	NO
C19orf54	C19orf54	6	0	0	0	0	NO	NO
C19orf57	C19orf57	6	0	0	0	0	NO	NO
C19orf59	C19orf59	6	0	0	0	0	NO	NO
C19orf60	C19orf60	6	0	0	0	0	NO	NO
C19orf66	C19orf66	6	0	0	0	0	NO	NO
C19orf67	C19orf67	6	0	0	0	0	NO	NO
C19orf70	C19orf70	6	0	0	0	0	NO	NO
C19orf71	C19orf71	6	0	0	0	0	NO	NO
C19orf73	C19orf73	6	0	0	0	0	NO	NO
C19orf77	C19orf77	6	0	0	1	0	YES	NO
C19orf80	C19orf80	6	0	0	0	0	NO	NO
C19orf81	C19orf81	6	0	0	0	0	NO	NO
C19orf82	C19orf82	6	0	0	1	0	YES	NO
C1D	C1D	6	3	3	4	4	YES	YES
C1GALT1	C1GALT1	6	0	0	1	1	YES	YES
C1GALT1C1	C1GALT1C1	6	0	0	0	0	NO	NO
C1orf100	C1orf100	6	0	0	0	0	NO	NO
C1orf101	C1orf101	6	0	0	0	0	NO	NO
C1orf105	C1orf105	6	0	0	1	0	YES	NO
C1orf106	C1orf106	6	0	0	0	0	NO	NO
C1orf109	C1orf109	6	0	0	0	0	NO	NO
C1orf110	C1orf110	6	0	0	0	0	NO	NO
C1orf111	C1orf111	6	0	0	0	0	NO	NO
C1orf112	C1orf112	6	0	0	0	0	NO	NO
C1orf115	C1orf115	6	0	0	0	0	NO	NO
C1orf116	C1orf116	6	0	0	0	0	NO	NO
C1orf122	C1orf122	6	0	0	0	0	NO	NO
C1orf123	C1orf123	6	0	0	0	0	NO	NO
C1orf127	C1orf127	6	0	0	0	0	NO	NO
C1orf131	C1orf131	6	0	0	0	0	NO	NO
C1orf141	C1orf141	6	0	0	0	0	NO	NO
C1orf146	C1orf146	6	0	0	0	0	NO	NO
C1orf151-NBL1	C1orf151-NBL1	6	0	0	0	0	NO	NO
C1orf158	C1orf158	6	0	0	0	0	NO	NO
C1orf159	C1orf159	6	0	0	0	0	NO	NO
C1orf162	C1orf162	6	0	0	0	0	NO	NO
C1orf168	C1orf168	6	0	0	0	0	NO	NO
C1orf172	C1orf172	6	0	0	0	0	NO	NO
C1orf173	C1orf173	6	0	0	0	0	NO	NO
C1orf174	C1orf174	6	0	0	0	0	NO	NO
C1orf177	C1orf177	6	0	0	0	0	NO	NO
C1orf185	C1orf185	6	0	0	0	0	NO	NO
C1orf186	C1orf186	6	0	0	0	0	NO	NO
C1orf189	C1orf189	6	0	0	0	0	NO	NO
C1orf192	C1orf192	6	0	0	0	0	NO	NO
C1orf194	C1orf194	6	0	0	0	0	NO	NO
C1orf198	C1orf198	6	0	0	0	0	NO	NO
C1orf204	C1orf204	6	0	0	0	0	NO	NO
C1orf21	C1orf21	6	0	0	0	0	NO	NO
C1orf210	C1orf210	6	0	0	1	0	YES	NO
C1orf216	C1orf216	6	0	0	0	0	NO	NO
C1orf226	C1orf226	6	0	0	0	0	NO	NO
C1orf227	C1orf227	6	0	0	0	0	NO	NO
C1orf228	C1orf228	6	0	0	0	0	NO	NO
C1orf229	C1orf229	6	0	0	0	0	NO	NO
C1orf233	C1orf233	6	0	0	0	0	NO	NO
C1orf234	C1orf234	6	0	0	0	0	NO	NO
C1orf27	C1orf27	6	0	0	0	0	NO	NO
C1orf35	C1orf35	6	0	0	0	0	NO	NO
C1orf43	C1orf43	6	0	0	0	0	NO	NO
C1orf50	C1orf50	6	0	0	1	0	YES	NO
C1orf51	C1orf51	6	0	0	0	0	NO	NO
C1orf52	C1orf52	6	0	0	0	0	NO	NO
C1orf53	C1orf53	6	0	0	0	0	NO	NO
C1orf54	C1orf54	6	0	0	0	0	NO	NO
C1orf56	C1orf56	6	0	0	0	0	NO	NO
C1orf61	C1orf61	6	0	0	0	0	NO	NO
C1orf63	C1orf63	6	0	0	0	0	NO	NO
C1orf64	C1orf64	6	0	0	0	0	NO	NO
C1orf65	C1orf65	6	0	0	0	0	NO	NO
C1orf68	C1orf68	6	0	0	0	0	NO	NO
C1orf74	C1orf74	6	0	0	0	0	NO	NO
C1orf85	C1orf85	6	0	0	0	0	NO	NO
C1orf86	C1orf86	6	0	0	0	0	NO	NO
C1orf87	C1orf87	6	0	0	0	0	NO	NO
C1orf94	C1orf94	6	0	0	0	0	NO	NO
C1orf95	C1orf95	6	0	0	0	0	NO	NO
C1QA	C1QA	6	0	0	0	0	NO	NO
C1QB	C1QB	6	0	0	0	0	NO	NO
C1QBP	C1QBP	6	0	0	3	3	YES	YES
[truncated: 19,135 more rows]
