# Supplementary material for: Multiple-gene targeting and mismatch tolerance can confound analysis of genome-wide pooled CRISPR screens
Source: Genome Biol. 2019 Jan 25;20:21. doi: 10.1186/s13059-019-1621-7 (PMC6346559; doi:10.1186/s13059-019-1621-7)
Supplement: Supplementary file 7 — Gene-level summary table for multiple on-target and off-target alignments (Avana library). (CSV 665 kb) [file 13059_2019_1621_MOESM7_ESM.csv]

13059_2019_1621_MOESM1_ESM.pdf	<==	additional_file_1.pdf
13059_2019_1621_MOESM2_ESM.csv	<==	additional_file_2.csv
13059_2019_1621_MOESM3_ESM.csv	<==	additional_file_3.csv
13059_2019_1621_MOESM4_ESM.csv	<==	additional_file_4.csv
13059_2019_1621_MOESM5_ESM.csv	<==	additional_file_5.csv
13059_2019_1621_MOESM6_ESM.csv	<==	additional_file_6.csv
13059_2019_1621_MOESM7_ESM.csv	<==	additional_file_7.csv
13059_2019_1621_MOESM8_ESM.csv	<==	additional_file_8.csv
13059_2019_1621_MOESM9_ESM.csv	<==	additional_file_9.csv
13059_2019_1621_MOESM10_ESM.csv	<==	additional_file_10.csv
13059_2019_1621_MOESM11_ESM.docx	<==	Review history.docx
